# Supplementary material for: Genome-wide analysis of antisense transcription with Affymetrix exon array
Source: BMC Genomics. 2008 Jan 22;9:27. doi: 10.1186/1471-2164-9-27 (PMC2257944; doi:10.1186/1471-2164-9-27)
Supplement: Additional file 1 — List of detected antisense transcripts in Jurkat cells. This file lists the probes that were found to be confidently expressed in Jurkat cells at the antisense orientation. Both annotation and expression data are given. [file 1471-2164-9-27-S1.xls]

## Sheet: Sheet1
probeset_id	transcript_cluster_id	exon_id	Gene_assignment	Symbol	Title	Cytoband	seqname	strand	start (hg18)	stop (hg18)	probe_count		N present in 73 reference arrays	Detection P value/ Sense array	Detection P value/ antisense array	Sense array (log2 signal)	Antisense array (log2 signal)	Antisense array (scaled down)		average	stdev	10_5N	11_6T	12_6N	13_7T	14_7N	15_8T	16_8N	17_9T	18_9N	19_10T	1_1T	20_10N	2_1N	3_2T	4_2N	5_3T	6_3N	7_4T	8_4N	9_5T	breast_A	breast_B	breast_C	cerebellum_A	cerebellum_B	cerebellum_C	heart_A	heart_B
2315641	2315633	298	NM_080605	B3GALT6	UDP-Gal:betaGal beta 1,3-galactosyltransferase po	1p36.33	chr1	+	1157975	1158083	4		34	0	0	4.1	6.44	5.78		4.32767	0.55832	5.12	4.71	3.97	4.94	3.3	4.11	3.65	4.5	4.29	4.75	4.18	4.38	4.11	4.54	3.13	4.72	4.62	4.19	4.27	5.57	3.79	3.5	4.29	4.43	3.7	4.51	3.68	4.39
2315720	2315674	333	NM_002978	SCNN1D	sodium channel, nonvoltage-gated 1, delta	1p36.3-p36.2	chr1	+	1215552	1215619	4		22	0.01	0.01	4.69	7.05	6.39		4.83521	0.507234	4.76	3.74	4.53	4.6	5.48	3.82	4.83	5.58	4.07	5.48	3.9	5.19	5.03	4.82	5.24	4.19	4.29	3.96	3.68	5.7	4.98	4.02	4.53	5.11	5.35	5.3	4.11	4.99
2315745	2315739	345	NM_153339	PUSL1	pseudouridylate synthase-like 1	1p36.33	chr1	+	1234757	1234835	4		54	0	0	5.49	6.42	5.76		5.19164	0.491749	5.72	4.53	4.86	4.73	5.16	5.4	4.99	4.87	4.61	5.15	5.13	5.19	5.56	5.41	5.26	6.25	3.37	4.52	3.92	5.32	5.18	5.1	4.3	5.4	5.59	5.26	5.35	5.5
2315757	2315739	350	NM_153339	PUSL1	pseudouridylate synthase-like 1	1p36.33	chr1	+	1236623	1236746	4		34	0	0.01	5.13	5.84	5.18		4.35534	0.635988	4.66	5.09	3.55	4.56	4.01	3.95	4.79	5.07	4.14	5.19	3.65	3.75	5.44	4.68	4.93	4.46	3.58	2.63	2.45	3.86	5	3.62	3.69	4.88	4.36	4.93	4.24	3.69
2315759	2315739	350	NM_153339	PUSL1	pseudouridylate synthase-like 1	1p36.33	chr1	+	1236846	1236896	4		32	0	0	3.55	6.29	5.63		3.13452	0.456572	3.78	3.24	3.14	3.23	3.52	3	3.81	3.75	3.53	2.98	3.25	3.55	3.96	3.7	3.43	3.26	2.37	3.48	3.84	3.45	2.22	2.91	2.83	2.99	2.45	2.9	2.69	2.06
2315896	2315894	417	NM_199121	VWA1	von Willebrand factor A domain containing 1	1p36.33	chr1	+	1360772	1360935	4		0	0.05	0	5.79	8.32	7.66		6.77986	0.47468	7.18	5.58	6.81	6.92	6.65	5.59	6.31	6.53	6.74	7.14	7.44	7.07	7.02	6.16	7.15	7.22	6.95	7.01	7.19	7.08	7.52	7.41	7.52	6.08	6.19	5.73	6.44	6.81
2316714	2316605	873	XM_934002	PLCH2	phospholipase C, eta 2	1p36.32	chr1	+	2424279	2424385	4		45	0	0	5.41	7.14	6.48		5.84068	0.432879	5.49	5.39	6.38	6.28	6.13	5.51	6.41	6.23	6.94	5.68	5.49	5.53	5.63	6.37	6.38	5.83	5.27	6.26	5.21	6.05	5.47	5.16	5.43	6.13	5.99	6	5.49	5.66
2316756	2316746	887	NM_152371	C1orf93	chromosome 1 open reading frame 93	1p36.32	chr1	+	2508185	2508244	4		4	0.02	0.01	4.44	6.38	5.72		4.64932	0.506706	5.05	4.35	4.56	3.96	4.2	5.11	4.71	4.02	5.16	4.11	5.37	4.94	5.21	4.59	4.83	5.72	4.84	5.49	4.21	5.57	4.18	4.49	4.6	4.24	5.23	3.83	4.24	5.14
2317270	2317246	1211	NM_014448	ARHGEF16	Rho guanine exchange factor (GEF) 16	1p36.3	chr1	+	3379818	3379874	4		71	0	0	6.86	9.51	8.85		7.41151	0.633635	8.08	8.35	7.99	7.71	7.5	7.71	7.79	8.29	8.48	8.04	8.02	8.9	8.56	8.04	8.1	8.66	7.82	8.24	8.62	8.18	7.11	7.67	7.77	7.14	6.63	7.07	7.17	7.91
2317288	2317246	1219	NM_014448	ARHGEF16	Rho guanine exchange factor (GEF) 16	1p36.3	chr1	+	3386874	3386910	4		24	0.01	0	5.93	8.26	7.6		6.55603	0.856652	7.82	7.7	7.37	6.41	6.84	6.96	6.9	7.4	8.11	7.62	7.49	7.81	7.98	6.96	8.13	8.68	7.31	7.85	8.99	7.81	6.42	6.22	6.87	5.01	5.88	5.61	5.76	6.13
2317487	2317472	1358	NM_152492	CCDC27	coiled-coil domain containing 27	1p36.32	chr1	+	3670174	3670244	4		19	0	0.01	4.88	5.55	4.89		4.21096	0.431925	4.32	4.75	3.67	4.45	5.11	4.41	4.04	4.05	4.52	4.68	4.95	4.89	4.38	4.49	4.02	3.69	4.08	3.08	3.41	4.55	3.93	4.4	3.77	4.22	3.87	4.74	3.6	3.83
2318106	2318086	1809	NM_172130	KCNAB2	potassium voltage-gated channel, shaker-related s	1	chr1	+	6056381	6056417	4		60	0	0	9.45	7.99	7.33		6.4374	0.753822	5.96	5.85	6.02	5.93	5.89	6.36	5.93	5.85	5.64	6.49	6.83	6.07	6.59	6.59	6.33	6.59	5.26	5.83	4.75	5.17	6	6.09	6.1	7.46	7.26	7.18	7.3	6.95
2318260	2318257	1889	NM_031475	ESPN	espin	1p36.31-p36.11	chr1	+	6407794	6407845	4		0	0.09	0	6.41	9.26	8.6		7.46247	0.451958	7.41	6.96	6.55	7.84	7.21	7.25	6.83	7.84	7.55	7.1	7.94	7.32	8.24	7.39	7.7	7.28	7.15	8.1	8.04	7.44	8.27	8.07	7.85	6.75	6.82	6.87	7.41	8.05
2318434	2318416	1986	NM_138350	THAP3	THAP domain containing, apoptosis associated prot	1p36.31	chr1	+	6616844	6617927	4		6	0	0	2.25	5.95	5.29		1.67849	0.490444	1.02	1.63	1.01	1.62	1.39	1.84	1.34	2.72	1.57	1.53	1.05	1.99	1.16	1.61	1.21	2.52	0.83	2.27	1.08	1.68	2.11	1.15	1.31	1.86	2.08	1.56	2.18	1.59
2320375	2320374	3227	NM_018438	FBXO6	F-box protein 6	1p36.23-p36.11	chr1	+	11646771	11646875	4		64	0	0	6.22	8.36	7.7		6.9189	0.421306	6.95	6.92	7.14	7.05	6.92	6.69	6.85	7.68	7.43	7.42	7.08	7.4	7.9	7.13	7.23	7.6	7.24	7.35	8.02	7.23	7.35	7.14	6.87	6.35	6.25	6.6	6.86	7.01
2320684	2320683	3420	NM_152942	TNFRSF8	tumor necrosis factor receptor superfamily, membe	1p36	chr1	+	12046024	12046171	4		25	0	0.01	5.89	6.87	6.21		5.32959	0.488784	5.5	5.43	5.69	5.4	5.55	5.42	5.72	6.34	6.34	5.63	5.89	5.32	5.63	5.53	5.63	5.72	6.21	5.6	5.73	5.72	6.26	5.28	5.31	4.74	4.03	4.83	5.35	5.54
2320718	2320683	3447	NM_152942	TNFRSF8	tumor necrosis factor receptor superfamily, membe	1p36	chr1	+	12120968	12121070	4		9	0.01	0	5.72	7.57	6.91		5.78644	0.465294	5.81	5.44	6.04	6.05	5.78	5.39	5.13	5.68	5.46	6.29	5.68	4.9	5.85	5.06	6.55	5.85	6.42	5.84	4.74	6.36	6.33	6.71	5.55	4.93	5.19	5.3	6.02	6.15
2321471	2321466	3925	XM_936045	LOC641998	hypothetical protein LOC641998		chr1	+	14798147	14798304	4		23	0.02	0	4.38	6.82	6.16		5.36836	0.617823	4.51	4.66	5.09	5.14	5.48	5.31	5.36	5.42	6.08	4.71	4.53	5.49	5.58	4.46	5.28	5.56	5.45	4.68	5.82	4.86	5.95	5.31	5.52	6.03	6.48	6.3	5.43	5.29
2323174	2323172	4983	NM_032880	IGSF21	immunoglobin superfamily, member 21	1p36.13	chr1	+	18307210	18307246	3		5	0.08	0.01	5.77	8.9	8.24		7.3074	0.553123	6.77	6.9	7.17	7.4	7.16	6.72	7.45	7.48	7.72	7.16	7.72	6.76	7.95	6.75	8.21	7.06	7.42	7.58	8.51	7.33	8.23	8.41	7.65	6.48	6.89	6.51	7.26	7.3
2324452	2324416	5753	NM_000478	ALPL	alkaline phosphatase, liver	bone	chr1	+	21776464	21776645	4		51	0.02	0	3.82	8.13	7.47		5.56151	1.09965	5.4	4.85	5.36	5.41	5.52	4.61	5.22	4.21	4.93	4.22	4.67	4.29	4.93	4.69	5.92	5.65	4.86	3.78	4.66	4.51	6.92	6.99	6.1	4.62	4.49	4.72	6.4	6.01
2324624	2324616	5855	AF161506	HSPC157	HSPC157 protein	1p36.12	chr1	+	22229676	22229724	4		68	0	0	7.46	6.86	6.2		4.77658	0.869788	4.25	3.85	3.92	4.47	4.76	4.18	5.16	4.64	4.92	5.03	4.09	4.07	4.59	4.12	4.87	4.76	2.44	3.05	3.81	4.64	3.74	4.41	4	4.74	3.91	4.39	3.09	4.22
2324836	2324820	6002	NM_001006943	EPHA8	EPH receptor A8	1p36.12	chr1	+	22788289	22788459	4		1	0.04	0.01	3.94	6.51	5.85		4.56274	0.546398	4.58	4.23	4.33	4.74	4.76	4.68	4.96	5.27	6.11	4.99	4.3	4.7	5.15	4.4	4.47	5.53	4.65	5.47	5.53	4.37	5.49	4.55	5.58	3.9	4.05	4.2	3.56	4.81
2326253	2326237	6878	NM_004455	EXTL1	exostoses (multiple)-like 1	1p36.1	chr1	+	26228292	26228359	4		42	0	0	4.96	7.05	6.39		5.69699	0.370108	6.15	5.52	6.15	5.33	6.13	5.92	5.52	6.28	5.8	5.95	5.91	5.78	6.55	6.02	5.64	6.02	5.85	5.79	6.5	5.83	5.98	5.51	5.03	5.52	5.58	5.11	5.72	5.75
2326430	2326410	6986	NM_198137	CATSPER4	cation channel, sperm associated 4	1p35.3	chr1	+	26468606	26468692	4		41	0	0	5.82	6.59	5.93		3.69849	0.82839	3.28	2.99	2.88	1.72	3.7	1.85	3.29	3.61	2	3.24	3.45	2.12	3.01	3.21	3.62	1.68	3.24	3.62	2.29	4.5	3.98	3.27	3.2	3.28	3.35	3.87	5.18	5.11
2326775	2326774	7179	NM_006142	SFN	stratifin	1p36.11	chr1	+	27062221	27062271	4		4	0.06	0.01	3.69	6.21	5.55		4.19603	0.51566	5.01	3.87	4.5	4.78	4.08	3.98	3.69	4.37	4.52	4.03	4	4.86	4.62	4.26	4.26	4.57	3.99	5.19	5.49	4.55	5.22	4.47	4.44	3.74	5.08	3.94	3.52	4.61
2326855	2326846	7227	NM_001013642	LOC388610	hypothetical LOC388610	1p36.11	chr1	+	27193457	27193515	4		22	0.01	0	7.67	9.89	9.23		8.36658	0.354382	8.27	8.1	8.23	8.5	8.37	8.1	8.52	8.49	8.78	8.8	8.63	8.55	8.74	8.37	8.75	8.92	8.76	8.7	8.48	8.51	8.53	8.74	8.54	8.04	7.59	7.94	8.37	8.77
2327003	2326993	7306	XM_932673	LOC645141	hypothetical protein LOC645141	6p22.3	chr1	+	27546504	27546621	4		16	0	0.01	5.39	6.8	6.14		4.62548	0.535265	4.37	4.31	4.65	5.23	5.1	3.79	4.42	4.88	3.64	4.49	3.88	5.67	4.5	4.26	5.33	4.07	2.87	3.3	4.81	4.97	4.86	4.67	4.03	5.24	5.17	4.76	4.73	4.32
2327189	2327188	7408	XM_939340	LOC650243	hypothetical protein LOC650243		chr1	+	27925095	27925169	4		73	0	0	8.04	10.39	9.73		8.65932	0.569886	9.17	9.31	9.11	9.28	9.21	8.9	8.83	9.1	9.29	9.67	9.52	9.09	9.73	9.04	9.47	9.83	9.49	9.39	10.16	9.11	8.9	8.96	8.78	7.7	7.65	8.29	8.38	8.18
2327841	2327817	7821	NM_005704	PTPRU	protein tyrosine phosphatase, receptor type, U	1p35.3-p35.1	chr1	+	29503873	29503926	4		46	0	0	3.82	6	5.34		3.80233	0.694831	4.1	2.4	3.24	4.07	3.44	3.39	3.64	4.05	3.56	3.61	3.17	2.98	3.39	2.03	3.77	3.85	4.17	4.16	5.5	3.51	3.3	2.57	3.29	3.91	4.88	4.42	4.39	4.27
2328769	2328767	8351	NM_175852	TXLNA	taxilin alpha	1p35.1	chr1	+	32443874	32443910	4		55	0	0	5.26	6.08	5.42		4.83233	0.546137	4.48	3.31	5.2	5.21	4.21	5.36	4.61	6.35	4.65	4.61	4.24	5.02	4.81	4.64	5.64	3.51	5.02	4.76	4.96	5.29	4.62	3.97	4.11	4.78	4.78	5.29	4.05	4.67
2328771	2328767	8352	NM_175852	TXLNA	taxilin alpha	1p35.1	chr1	+	32444355	32444474	4		25	0	0	4.78	6.92	6.26		4.72589	0.662031	5.18	2.99	3.67	5.02	4.78	4.5	4.78	4.06	4.77	2.56	4.57	5.26	5.51	4.46	5.18	4.02	4.64	4.91	3.7	3.96	2.99	4.82	5.34	4.28	5.01	4.4	3.58	5.11
2328773	2328767	8354	NM_175852	TXLNA	taxilin alpha	1p35.1	chr1	+	32445214	32445308	4		28	0	0	3.68	5.13	4.47		3.32808	0.638794	3.06	3.71	3.48	3.42	3.7	2.94	2.66	3.39	3.74	2.17	3.2	3.15	3.22	3.59	2.57	2.88	2.67	3.98	1.78	3.02	2.63	3.17	3.67	4.13	3.13	3.41	2.98	3.25
2328847	2328841	8396	NM_005356	LCK	lymphocyte-specific protein tyrosine kinase	1p34.3	chr1	+	32512567	32512609	4		26	0	0	8.71	5.6	4.94		2.51288	1.12837	3.74	2.77	4.69	2.11	2.78	3.02	3.98	3.11	2.59	4.23	3.45	3.07	2.66	4.37	4.34	3.48	4.29	3.83	3.18	2.05	2.6	1.18	3.23	1.61	2.19	1.78	2.54	3.76
2328848	2328841	8397	NM_005356	LCK	lymphocyte-specific protein tyrosine kinase	1p34.3	chr1	+	32512926	32512988	4		7	0	0	9.8	6.54	5.88		2.70466	1.24853	3.86	1.3	4.47	3.22	3.21	2.56	1.96	2.46	3.42	3.43	2.92	3.2	3.5	5.32	3.6	4.39	3.57	2.42	4.51	4.32	3.61	2.63	3.6	1.73	1.94	1.36	2.61	2.19
2328850	2328841	8397	NM_005356	LCK	lymphocyte-specific protein tyrosine kinase	1p34.3	chr1	+	32513187	32513265	4		8	0	0.01	10.26	6.19	5.53		3.68329	1.13384	4.37	3.67	5.67	2.73	4.7	3.29	5.33	4.4	4.89	4.41	4.84	5.12	3.99	4.61	3.67	6.35	5.29	2.99	3.1	4.09	4.14	4.71	4.13	2.5	2.78	3.22	3.83	3.69
2328857	2328841	8401	NM_005356	LCK	lymphocyte-specific protein tyrosine kinase	1p34.3	chr1	+	32514797	32514922	4		11	0	0	9.87	7.67	7.01		4.56055	0.870694	4.86	4.68	6.11	4.37	5.78	4.96	3.96	4.63	5.5	5.61	5.67	5.13	5.42	5.38	4.75	6.51	5.44	5.4	5.49	4.63	4.68	4.76	4.64	2.77	3.91	3.73	3.93	4.93
2328860	2328841	8402	NM_005356	LCK	lymphocyte-specific protein tyrosine kinase	1p34.3	chr1	+	32517888	32517926	4		53	0	0	11.09	7.69	7.03		3.61699	1.60511	4.59	3.45	7.63	5.89	4.28	4.18	5.25	4.16	4.38	6.4	5.68	2.96	5.27	6.66	2.8	4.35	5.28	4.27	4.82	4.78	3.77	3.34	4.7	1.7	2.7	1.29	3.05	3.61
2328863	2328841	8402	NM_005356	LCK	lymphocyte-specific protein tyrosine kinase	1p34.3	chr1	+	32518065	32518155	4		32	0	0	10.74	6.7	6.04		3.93247	1.17484	3.95	3.32	7.01	4.79	3.22	4.66	4.89	3.68	5.18	5.68	4.99	4.59	4.26	5.63	3.49	3.55	5.2	2.78	3.93	5.25	4.41	4.47	3.73	3	2.96	3.18	4.19	3.66
2328864	2328841	8403	NM_005356	LCK	lymphocyte-specific protein tyrosine kinase	1p34.3	chr1	+	32518273	32518386	4		30	0	0	11.02	6.28	5.62		3.51575	1.1713	4.23	2.4	6.03	3.54	2.32	4.58	4.36	2.21	3.46	5.17	4.11	4.03	3.19	4.55	3.03	2.97	4.19	4.45	3.6	4.09	2.65	3.69	3.46	2.46	2.98	2.31	2.53	2.94
2328866	2328841	8405	NM_005356	LCK	lymphocyte-specific protein tyrosine kinase	1p34.3	chr1	+	32523979	32524275	4		6	0	0	8.31	5.15	4.49		2.01	0.935641	2.74	2.18	4.37	2	3.09	3.13	3.55	2.66	1.76	2.98	1.98	3.16	2.73	2.26	1.07	2.18	1.07	1.92	2.35	1.59	2.27	2.53	1.75	1.15	1.15	0.96	2.09	1.24
2328915	2328909	8437	NM_052841	TSSK3	testis-specific serine kinase 3	1p35-p34	chr1	+	32600550	32600753	4		27	0	0	4.07	6.29	5.63		3.77904	0.867868	2.75	2.32	3.89	3.81	4.54	2.41	3.01	2.21	3.79	4.22	4.34	4.1	1.75	3.18	3.25	2.41	3.3	3.67	3.59	2.78	4.17	2.27	3.89	3.24	3.88	4.03	2.73	4.04
2328916	2328909	8437	NM_052841	TSSK3	testis-specific serine kinase 3	1p35-p34	chr1	+	32600920	32601030	4		24	0	0	3.97	6.72	6.06		3.57014	0.841058	4.66	3.48	3.37	3.43	3.21	2.89	3.34	2.99	5.36	4.52	3.55	4.65	3.71	4.58	3.93	4.34	3.14	3.18	4.91	3.19	2.19	2.38	3.18	3.76	3.27	3.42	3.35	3.76
2328918	2328909	8438	NM_052841	TSSK3	testis-specific serine kinase 3	1p35-p34	chr1	+	32601803	32602076	4		6	0.21	0	1.79	5.94	5.28		2.22616	0.751734	2.04	1.83	2.53	1.77	1.97	1.44	2.28	1.35	1.97	1.33	2.28	1.26	2.39	1.74	1.71	1.18	2.43	1.7	0.89	0.63	2.2	1.56	2.54	2.03	2.52	2.28	1.38	3.43
2328920	2328909	8438	NM_052841	TSSK3	testis-specific serine kinase 3	1p35-p34	chr1	+	32602324	32602410	4		22	0.03	0	3.15	6.59	5.93		3.44247	1.16474	3.34	1.48	2.31	2.96	1.96	3	1.56	3.37	2.93	2.83	3.62	1.66	4.29	1.68	2.55	2.16	1.91	2.17	2.7	3.22	3.76	3.42	3	3.21	3.08	2.24	1.68	2.27
2328921	2328909	8439	NM_052841	TSSK3	testis-specific serine kinase 3	1p35-p34	chr1	+	32602446	32602485	3		15	0.01	0	1.95	6.06	5.4		1.93397	0.831875	1.55	2.23	2.49	2.16	2.22	0.9	2.98	1.71	1.34	0.37	0.88	1.67	1.47	2.42	2.24	0.43	2.96	2.44	3.16	1.45	1.01	1.17	2.51	1.41	1.93	1.55	0.78	1.38
2329138	2329131	8579	NM_002143	HPCA	hippocalcin	1p35-p34.2	chr1	+	33131717	33131808	4		32	0	0	2.22	5.63	4.97		2.85438	1.31687	1.32	1.44	1.02	1.21	1.21	1.99	3.1	2.27	2.19	1.4	1.05	2.27	2.15	1.94	2.48	2.14	0.78	3.67	1.4	1.45	2.44	3.11	2.31	5.84	4.48	5.02	1.85	1.89
2329924	2329920	9055	NM_178548	TFAP2E	transcription factor AP-2 epsilon (activating enh		chr1	+	35812190	35812274	4		22	0.01	0	7.01	9.58	8.92		7.50562	0.350052	7.72	7.16	7.33	8.03	7.96	7.16	7.75	8.13	8.01	7.44	7.25	7.52	7.9	7.35	8.09	7.94	7.65	7.18	8.01	7.46	7.71	7.63	8.03	7.3	6.94	7.17	7	7.54
2332094	2332091	10374	NM_004700	KCNQ4	potassium voltage-gated channel, KQT-like subfami	1p34	chr1	+	41022569	41022666	4		22	0.03	0.01	4.54	6.97	6.31		5.22315	0.547885	5.58	4.12	3.45	5.45	5.95	4.68	5.12	5.67	5.66	3.89	5.71	4.28	4.54	5.83	4.91	3.39	5.37	5.15	4.63	5.36	5.78	5.58	5.14	5.11	5.36	5.24	4.39	5.91
2332535	2332528	10663	NM_173642	FAM80A	family with sequence similarity 80, member A	1p34.2	chr1	+	42619316	42619354	4		31	0	0	5.94	7.4	6.74		5.5163	0.467602	6.21	6.06	5.31	4.93	5.77	4.97	4.86	5.86	5.56	5.93	5.45	5.95	6.18	5.68	5.93	6.3	5.16	5.21	5.65	6.6	4.65	5.25	4.54	5.39	5.51	5.89	6.08	5.57
2334855	2334847	12024	NM_172225	DMBX1	diencephalon	mesencephalonhomeobox1	chr1	+	46750666	46750752	4		22	0.03	0.01	3.72	5.84	5.18		4.66137	0.435317	5.04	4.36	4.34	4.88	5.2	4.94	4.2	4.72	3.9	4.11	3.88	5.22	5.78	5.22	4.88	4.96	5.05	5.42	4.83	4.55	4.95	5.08	4.83	4.01	3.6	4.29	4.55	4.83
2335173	2335172	12216	NM_004474	FOXD2	forkhead box D2	1p34-p32	chr1	+	47674517	47675001	4		0	0.08	0	1.95	6.28	5.62		1.60863	0.654559	1.09	1.84	1.3	1.64	2.84	1.8	1.89	3.03	1.43	1.15	1.3	3.29	1.69	1.32	1.12	1.58	0.76	2.88	1.2	1.32	2.19	3.04	1.39	1.04	1.41	2	1.55	3.02
2335174	2335172	12216	NM_004474	FOXD2	forkhead box D2	1p34-p32	chr1	+	47675371	47675611	4		0	0.01	0	3.32	7.27	6.61		2.45247	0.656404	2.08	3.56	2.64	2.66	3.23	2.85	3.71	1.71	2.47	3.5	2.99	1.98	1.64	3.08	2.44	2.85	2.86	1.89	2.6	1.9	1.66	2.56	2.7	1.3	2.25	1.87	1.08	3.47
2335930	2335922	12651	NM_078626	CDKN2C	cyclin-dependent kinase inhibitor 2C (p18, inhibi	1p32	chr1	+	51208269	51208483	4		15	0	0	6.84	5.14	4.48		2.10699	0.669836	3.02	2.53	2.49	2.9	3.09	1.68	2.6	1.35	1.29	3.2	1.86	1.4	2.21	3.6	1.46	2.15	3.39	3.08	1.33	1.02	1.35	1.78	1.76	2.59	2.54	1.95	2.21	1.64
2336541	2336539	13048	XM_941659	ZYG11A	zyg-11 homolog A (C. elegans)	1p32.3	chr1	+	53081145	53081200	4		14	0.07	0	2.86	5.88	5.22		4.13356	0.639936	4.95	2.36	2.79	4.44	4.19	3.01	3.02	4.74	4.13	4.02	3.94	4.63	4.56	4.02	5.17	4.48	2.8	3.96	4.11	2.64	4.9	4.72	4.24	3.86	3.96	3.6	4.24	4.17
2337171	2337147	13422	XM_938431	LOC642817	similar to Heterogeneous nuclear ribonucleoprotei		chr1	+	54822987	54823118	4		21	0.01	0.01	4.55	6.29	5.63		4.69945	0.655277	5.51	4.82	5.42	5.04	5.32	4.32	5.39	4.3	5.53	4.29	5.03	5.53	5.69	5.3	6.23	6.03	5.52	3.66	6.16	5.22	4.03	2.94	4.17	4.78	4.28	4.7	5.07	4.53
2337255	2337217	13481	NM_001039464	C1orf175	chromosome 1 open reading frame 175	1p32.3	chr1	+	54933661	54933741	4		67	0	0	5.92	8.25	7.59		6.6811	0.715374	6.99	6.4	6.8	6.58	6.66	5.78	6.85	6.89	6.73	5.65	6.1	7.15	6.62	6.45	6.36	6.28	6.81	6.75	6.03	6.85	6.15	6.55	5.7	6.05	6.34	6.47	6.19	6.34
2337347	2337327	13538	NM_152607	C1orf177	chromosome 1 open reading frame 177	1p32.3	chr1	+	55080131	55080495	4		21	0	0	2.98	5.03	4.37		2.86959	0.62557	2.88	2.66	4.35	2.64	2.87	3.87	3.76	3.91	2.99	3.07	2.89	3.65	2.91	1.81	3.47	2.26	2.44	3.25	4.03	1.82	3.12	3.56	1.44	3.38	1.32	2.74	1.97	3.14
2337396	2337392	13560	NM_057176	BSND	Bartter syndrome, infantile, with sensorineural d	1p32.1	chr1	+	55245295	55245458	4		21	0.01	0.01	3.65	5.74	5.08		4.18123	0.702187	4.28	4.58	2.84	4.64	4.8	4.63	4.64	4.27	3.62	4.3	2.92	4.43	4.14	4.06	5.12	4.95	4.43	4.15	3.26	4.84	5.08	4.46	4.42	3.08	3.49	3.69	4.11	3.41
2337431	2337407	13581	NM_174936	PCSK9	proprotein convertase subtilisin	kexintype9	chr1	+	55294326	55294433	4		11	0.02	0	4.74	7.43	6.77		5.60562	0.535182	5.72	6.05	5.5	5.85	5.26	5.78	5.11	6.16	5.85	6.27	6.39	6.23	6.54	6.21	6.29	6	6.18	6.99	5.93	6.52	6.33	5.98	4.41	5.75	4.94	5.11	6	5.82
2337435	2337407	13584	NM_174936	PCSK9	proprotein convertase subtilisin	kexintype9	chr1	+	55296775	55296837	4		18	0.03	0.01	4.32	6.76	6.1		4.97493	0.625129	5.47	5.04	2.75	5.32	4.37	4.13	5.26	5.42	5.22	5.54	5.55	5.31	6.27	3.8	5.33	6.24	5.08	4.21	4.76	5.67	6.01	5.48	5.19	4.84	5.27	4.6	3.73	5.46
2339788	2339786	15161	NM_002633	PGM1	phosphoglucomutase 1	1p31	chr1	+	63831697	63831735	4		44	0.01	0	6.49	10.32	9.66		7.65315	0.418509	7.97	7.58	7.02	8.03	7.84	6.77	7.45	7.87	7.54	7.56	7.69	7.32	8.18	7.9	7.25	8.09	7.68	7.81	8.02	8.08	8.12	7.84	8.09	6.93	7.15	6.83	7.71	8.26
2346913	2346863	19695	NR_000006	SNORD21	small nucleolar RNA, C	Dbox21	chr1	+	93081301	93081709	4		32	0	0	4.75	8.1	7.44		3.1663	0.65899	3.18	3.49	4.16	1.65	2.13	3.13	2.77	2.91	3.46	2.86	2.37	2.13	2.15	2.88	1.78	3.35	2.56	3.95	2.65	1.51	3.22	3.02	2.26	3.59	3.54	3.7	3.18	3.39
2347075	2347023	19813	NM_206886	CCDC18	coiled-coil domain containing 18	1p22.1	chr1	+	93502847	93502909	4		38	0	0	7.18	6.09	5.43		2.45041	1.23119	1.91	2.75	1.98	1.06	2.24	1.78	1.53	1.45	0.95	2.04	1.79	0.96	1.22	2.32	2.03	1.26	0.79	1.14	1.15	1.29	2.08	1.56	1.23	3.23	2.27	2.66	1.15	0.64
2348970	2348962	21008	NM_022049	GPR88	G protein-coupled receptor 88	1p21.3	chr1	+	100778022	100778223	4		0	0.05	0.01	4.89	6.57	5.91		5.19671	0.508211	5.91	4.6	4.28	5.87	5.21	4.5	4.96	5.56	5.17	5.69	5.66	4.9	5.47	4.76	4.54	5.65	4.17	4.86	4.14	4.26	5.47	6.03	5.31	4.91	4.64	4.79	4.94	5.6
2349087	2349086	21089	---				chr1	+	101228420	101228568	4		7	0	0	1.51	5.67	5.01		0.912055	0.345201	0.67	1.4	0.68	0.99	0.82	1.16	0.93	1.41	1.06	0.97	1.06	0.81	0.46	0.97	0.57	0.6	1.35	1.33	1.67	0.7	0.58	0.97	0.97	0.44	1.63	0.32	0.7	0.95
2349088	2349086	21089	---				chr1	+	101228622	101228778	4		44	0	0	5.19	8.52	7.86		3.27	0.624936	3.26	3.65	3.8	2.2	3.83	2.66	4.48	3.24	2.74	4.76	2.6	4.12	3	4.1	2.89	3.24	3.09	2.09	2.22	4.18	2.32	2.84	2.74	3.15	3.12	2.98	3.6	4.66
2350598	2350596	21989	NM_001408	CELSR2	cadherin, EGF LAG seven-pass G-type receptor 2 (f		chr1	+	109594296	109594367	4		44	0	0	5.96	8.99	8.33		6.41425	0.598881	6.64	6.53	6.69	7.47	6.1	6.46	6.54	6.78	7.1	6.36	6.82	7.24	7.12	6.65	7.09	7.96	6.82	7.42	7.69	7.04	5.76	5.26	6.08	6.34	6.43	6.44	5.87	5.75
2350780	2350741	22076	NM_153340	ATXN7L2	ataxin 7-like 2	1p13.3	chr1	+	109836750	109836836	4		32	0	0	4.02	5.8	5.14		3.66014	0.485863	3.36	2.89	4.34	4.72	3.17	4.33	3.61	3.11	3.87	4.64	3.5	3.41	3.56	3.26	4.39	4.02	2.45	3.4	3.25	4.59	3.75	3.14	3.84	3.9	4.29	4.06	3.49	3.78
2351633	2351632	22544	NM_006090	CEPT1	choline	ethanolaminephosphotransferase1	chr1	+	111483783	111483860	4		7	0	0	5.22	7.81	7.15		4.02904	0.648952	4.14	4.75	3.88	4.08	3.45	3.93	4.66	4.15	3.11	3.84	2.76	2.04	2.84	4.65	3.44	4.12	4.49	4.8	2.69	4.25	3.43	4.29	3.33	3.3	4.62	3.71	3.9	4.28
2351715	2351687	22604	NM_001025199	CHI3L2	chitinase 3-like 2	1p13.3	chr1	+	111582898	111583058	4		41	0	0	10.72	6.11	5.45		4.19055	1.07376	3.18	3.49	7.67	3.56	4.57	4.47	5.17	4.28	4.53	3.42	3.19	2.88	3.33	3.16	3.49	4.15	3.63	3.36	4.66	3.44	3.92	5.45	4.43	4.17	3.2	3.45	4.74	3.89
2351716	2351687	22605	NM_001025199	CHI3L2	chitinase 3-like 2	1p13.3	chr1	+	111585497	111585585	4		28	0	0	9.09	6.24	5.58		3.52151	1.02045	3.69	2.51	5.01	2.7	3.32	3.7	5.21	3.53	2.14	3.89	3.05	2.97	3.58	3.56	2.59	3.28	3.37	2.1	3.9	3.7	4.74	4.83	3.97	2.66	2.83	2.63	3.29	3.12
2353778	2353773	23935	NM_003594	TTF2	transcription termination factor, RNA polymerase	1p22	chr1	+	117404608	117404693	4		0	0	0	4.78	5.82	5.16		3.01329	0.823035	2.24	2.64	2.51	2.3	2.51	2.14	3.18	2.44	2.16	2.81	2.39	2.98	2.39	2.73	2.31	2.62	1.78	2.63	2.75	3.22	4.76	3.61	2.75	1.25	3.14	2.73	3.75	4.58
2354567	2354553	24411	NM_000862	HSD3B1	hydroxy-delta-5-steroid dehydrogenase, 3 beta- an		chr1	+	119858167	119858211	4		71	0	0	5.15	7.88	7.22		5.07548	0.781971	5.96	6.25	7.12	5.49	5.91	5.09	6.33	5.69	5.36	5.88	6.3	6.38	6.12	4.77	6.89	6.82	5.01	6.13	7.47	5.95	5.63	4.81	4.75	4.59	4.84	4.57	4.04	5.07
2358142	2358136	26439	NM_144697	C1orf51	chromosome 1 open reading frame 51	1q21.2	chr1	+	148522372	148522416	4		21	0	0	3.31	5.16	4.5		3.30205	0.606257	3.82	3.54	3.61	3.87	2.33	4.05	3.3	4.36	3.24	3.58	3.35	3.78	2.91	2.67	3.53	4.69	4.38	2.25	3.13	3.3	2.64	3.21	4.31	3.2	3.32	3.21	3.7	3.5
2359295	2359282	27141	NM_178438	LCE5A	late cornified envelope 5A	1q21.3	chr1	+	150750856	150750893	4		24	0	0	6.5	9.63	8.97		6.58315	0.519174	7.22	5.64	6.73	6.82	6.2	5.82	6.3	7.02	6.81	6.6	7.08	6.27	7.12	6.45	7.77	7.41	7.48	7.18	6.93	6.79	7.25	6.68	7.14	5.4	5.79	5.62	6.36	6.59
2359378	2359377	27178	NM_178428	LCE2A	late cornified envelope 2A	1q21.3	chr1	+	150938067	150938104	4		21	0	0	4.68	7.92	7.26		4.55603	0.632055	4.53	4.81	4.27	5.21	5.2	4.74	3.59	5.06	5.76	5.63	5.71	4.22	5.06	4.5	5.34	5.6	5.27	4.79	4.38	5.01	5.21	4.92	4.53	4	4.14	3.95	4.42	4.82
2360013	2359993	27500	NM_130898	CREB3L4	cAMP responsive element binding protein 3-like 4	1q21.3	chr1	+	152212484	152212546	4		48	0	0	5.67	6.11	5.45		4.63945	0.652497	5.07	4.76	4.11	5.71	4.6	6.11	3.98	4.78	3.99	4.29	3.7	5.53	3.74	5.14	4.2	4.19	2.6	3.49	3.16	5.88	4.53	4.01	4.76	3.94	4.69	4.53	4.58	4.66
2360775	2360773	27936	NM_002455	MTX1	metaxin 1	1q21	chr1	+	153445280	153445545	4		22	0.01	0.01	4.86	6.92	6.26		5.06562	0.637275	4.94	3.4	4.69	4.65	3.97	5.92	5.47	5.84	5.32	4.73	5.36	5.46	4.88	4.37	4.85	5.04	5.19	7.11	3.41	5.02	5.35	4.83	5.26	4.11	4.21	4.48	4.54	5.63
2361769	2361761	28445	NM_001012331	NTRK1	neurotrophic tyrosine kinase, receptor, type 1	1q21-q22	chr1	+	155100770	155100829	4		48	0	0	4.81	6.99	6.33		5.02904	0.577211	5.43	6.34	4.47	4.18	5.88	5.24	5.86	5.15	6.07	5.63	5.16	5.51	5.92	4.34	5.06	4.37	5.51	5.43	6.57	5.09	4.43	4.91	4.87	4.22	4.47	4.92	5.86	4.92
2362172	2362157	28682	NM_001766	CD1D	CD1d molecule	1q22-q23	chr1	+	156420707	156421227	4		27	0	0	6.95	5.82	5.16		2.90685	0.87975	2.67	3.08	5.13	2.25	2.78	1.55	3.46	2.54	3.39	3.34	3.05	3.12	2.32	3.19	3.24	2.64	2.39	2.67	2.33	4.79	2.01	3.3	2.5	1.81	2.72	1.77	3.38	3.07
2362206	2362201	28706	NM_001763	CD1A	CD1a molecule	1q22-q23	chr1	+	156527592	156527795	4		14	0	0	10.28	5.42	4.76		3.1063	1.3264	2.87	2.08	6.66	2.65	3.85	2.71	4.57	2.16	3.54	4.29	3.31	4.02	3.85	2.93	4.36	2.68	3.44	3.14	4.39	3.58	2.17	2.74	2.67	1.86	2.16	1.85	3.17	3.77
2362234	2362230	28721	NM_030893	CD1E	CD1e molecule	1q22-q23	chr1	+	156590907	156591069	4		5	0	0	10.6	5.96	5.3		2.84192	0.53578	2.7	2.86	2.86	3.8	2.25	2.58	3.7	2.88	2.71	2.33	3.17	3.3	3.06	1.38	3.34	3.48	1.76	2.67	1.86	3.12	2.88	2.74	2.08	2.95	2.54	2.77	2.72	2.03
2362236	2362230	28723	NM_030893	CD1E	CD1e molecule	1q22-q23	chr1	+	156591732	156591952	4		2	0	0	10.69	5.55	4.89		1.90973	0.643521	2.01	2.89	2.22	2.54	1.61	0.82	2.35	2.13	1.78	1.22	2.35	4.14	1.12	2.87	1.78	1.77	1.89	2.63	2.37	2.7	1.72	1.91	1.04	1.48	1.95	1.34	1.84	1.41
2362279	2362276	28744	NM_001004472	OR10R2	olfactory receptor, family 10, subfamily R, membe	1q23.1	chr1	+	156716533	156716691	4		2	0	0	2.45	7.66	7		1.4689	0.575207	1.53	1.52	2.2	1.94	2.51	2.11	1.13	2.06	1.74	1.83	1.89	1.54	2.15	1.48	3.18	2.96	1.56	2.5	1.54	1.61	1.13	2.05	0.81	1.04	1.18	1.38	2.59	1.46
2362280	2362276	28744	NM_001004472	OR10R2	olfactory receptor, family 10, subfamily R, membe	1q23.1	chr1	+	156716785	156717030	4		4	0	0	1.77	6.83	6.17		1.32288	0.569057	0.93	0.72	1.69	1.43	1.53	1.88	0.77	2	3.22	1.14	0.74	1.62	1.05	1.41	1.67	1.45	2.29	1.32	2.57	1.7	0.92	1.48	1.43	0.69	1.48	0.98	0.84	0.76
2362281	2362276	28744	NM_001004472	OR10R2	olfactory receptor, family 10, subfamily R, membe	1q23.1	chr1	+	156717124	156717203	4		14	0	0	1.96	5.91	5.25		1.66712	0.533353	1.94	1.2	1.26	1.09	1.92	2.32	1.1	0.77	2.09	2.04	1.66	1.99	1.6	1.37	2.67	2.32	0.92	1.46	2.58	1.6	1.66	1.48	1.1	1.72	1.97	1.26	1.74	1.41
2363413	2363389	29377	NM_005600	NIT1	nitrilase 1	1q21-q22	chr1	+	159360618	159360724	4		36	0	0	3.95	7.59	6.93		3.25288	1.02674	2.71	0.9	2.22	2.49	1.2	3.65	3.02	3.03	2.31	1.69	2.26	1.61	2.1	3.58	3.31	1.06	3.15	1.8	1.77	1.94	1.68	3.12	3.54	3.52	3.96	3.62	1.87	2.21
2363446	2363444	29390	NM_016406	UFC1	ubiquitin-fold modifier conjugating enzyme 1	1q23.3	chr1	+	159395945	159395991	4		59	0	0	6.67	8.73	8.07		6.65521	0.394075	7.18	6.66	7.25	6.88	6.82	7.01	6.54	7.24	7.22	7.17	6.93	7.62	7.21	7.04	7.21	7.04	7.4	7.2	6.63	7	6.35	6.23	6.14	6.82	6.68	6.71	5.81	6.27
2363681	2363679	29515	---				chr1	+	159669464	159669644	4		57	0	0	4.29	6.26	5.6		4.15479	0.406216	4.23	4.35	4.79	3.88	4.45	4.86	4.27	4.17	4.04	4.16	4.28	4.58	3.57	4.63	3.98	3.91	4.82	4.36	4	4.29	4.83	4.71	4.89	4.7	4.36	4.43	3.34	3.38
2364451	2364438	29997	NM_145697	CDCA1	cell division cycle associated 1	1q23.3	chr1	+	161574437	161574497	4		36	0	0	6.01	6.88	6.22		3.50822	0.879535	2.84	2.94	2.99	4.37	3.29	3.4	3.48	4.25	2.12	3.56	3.03	3.29	2.99	3.71	2.55	3.26	3.13	2.94	4.01	4.77	2.48	2.29	2.77	2.74	2.14	3.17	3.32	3.24
2365238	2365210	30497	NM_012474	UCK2	uridine-cytidine kinase 2	1q23	chr1	+	164132156	164132193	4		73	0	0	10.21	9.35	8.69		8.18342	0.426035	8.58	8.82	8.02	8.2	8.35	8.91	7.45	8.92	8.36	8.5	8.37	8.57	8.4	8.38	7.87	7.91	8.51	8.65	7.32	9.14	8.01	7.9	8.1	8.23	8.22	8.42	7.76	7.53
2365875	2365872	30906	NM_052862	RCSD1	RCSD domain containing 1	1q22-q24	chr1	+	165866117	165866174	4		4	0.03	0.01	6.72	9.06	8.4		7.71959	0.397578	7.92	7.53	7.49	8.16	8.3	7.6	7.95	7.79	8.07	7.85	8.03	8.07	8.34	7.56	7.97	8.4	8.2	8.1	8.36	7.8	8.23	8.01	7.81	6.87	6.9	7.28	7.49	7.85
2368228	2368198	32441	NM_001007214	CACYBP	calcyclin binding protein	1q24-q25	chr1	+	173247029	173247446	4		33	0	0	4.87	5.28	4.62		1.9363	0.850391	1.03	2.51	0.4	2.16	1.26	2	1.61	1.58	2.18	1.68	1.77	0.98	0.48	3.5	1.78	1.49	0.9	0.92	1.96	0.81	1.11	0.82	0.91	3.72	3.78	2.95	2.39	2.57
2369756	2369713	33463	NM_173509	C1orf76	chromosome 1 open reading frame 76	1q25.2	chr1	+	178051148	178051311	4		28	0	0.01	3.54	5.33	4.67		3.9937	0.596898	4.8	3.76	3.96	3.12	4.44	3.7	3.62	4.06	3.43	2.93	3.15	3.9	4.81	4.37	4.07	4.06	3.92	3.69	3.89	3.93	4.1	3.89	4.33	3.18	2.78	3.89	3.33	4.55
2370061	2370032	33657	NM_033343	LHX4	LIM homeobox 4	1q25.2	chr1	+	178510366	178510708	4		2	0.02	0	1.73	5.04	4.38		1.76027	0.468487	0.9	1.34	2.14	1.46	1.82	1.69	2.39	1.46	1.14	1.88	1.25	1.84	1.72	0.9	1.61	1.92	1.21	1.27	0.81	2.05	1.32	1.45	2.46	1.69	2.11	1.49	1.28	1.66
2372129	2372103	35009	NM_005807	PRG4	proteoglycan 4	1q25-q31	chr1	+	184549455	184549533	4		11	0.01	0	1.52	5.16	4.5		2.11932	1.53886	1.1	2.1	1.65	0.91	2.5	1.58	1.94	1.25	1.74	1.79	1.8	0.66	1.03	1.96	1.29	1.83	1.03	1.13	2.98	1.27	1.75	4.55	4.74	1.34	2.06	1.6	2.04	1.86
2374416	2374414	36497	NM_005298	GPR25	G protein-coupled receptor 25	1q32.1	chr1	+	199108995	199109122	4		3	0.01	0	4.49	6.98	6.32		5.15233	0.612945	4.84	5.32	4.91	5.54	5.73	4.98	5.69	6.06	6.84	5.95	5.31	5.95	6.13	5.47	6.41	5.28	5.74	5.7	4.76	5.73	5.12	5.19	6.09	3.91	4.48	4.92	4.37	5.42
2374573	2374544	36584	XM_940975	LOC440706	similar to titin isoform N2-A	1q32.1	chr1	+	199449957	199450019	4		44	0	0	5.98	7.83	7.17		6.10932	0.752415	7.2	6.53	6.01	6.79	6.76	6.5	6.87	7.2	7.35	6.77	6.65	7.72	7.5	6.64	7.87	6.71	6.9	7.26	7.45	7.52	5.64	5.81	6.61	4.96	5.5	5.35	6.06	6.1
2374635	2374604	36628	NM_001005337	PKP1	plakophilin 1 (ectodermal dysplasia	skinfragilitysyndrome)	chr1	+	199561514	199561565	4		1	0.04	0	4.78	8.96	8.3		5.14822	0.540623	5.9	4.69	6.3	5.52	6.27	4.75	5.16	5.44	5.4	5.33	4.83	5.83	5.74	5.11	5.06	6.28	5.17	4.18	5.39	4.48	5.36	5.86	5.15	4.68	5.02	4.7	5.38	6
2376305	2376299	37646	NM_005076	CNTN2	contactin 2 (axonal)	1q32.1	chr1	+	203293699	203293762	4		15	0.09	0.01	2.2	5.24	4.58		2.67219	0.886246	2.65	1.61	1.86	1.84	1.67	1.37	2.67	2.96	2.59	1.68	2.58	2.48	2.6	2.46	2.48	1.2	2.02	1.63	2.07	1.23	2.95	3.14	2.55	4.2	3.13	2.92	1.41	1.58
2376869	2376849	37976	XM_945530	LOC441034	similar to 60S ribosomal protein L7a	4q25	chr1	+	204797542	204797636	4		49	0	0	7.82	5.55	4.89		3.5526	1.17477	2.39	3.77	6.26	3.51	3.76	3.72	2.89	3.93	3.24	4.98	3.52	4.01	3.07	2.78	3.76	4.34	2.17	3.04	3.11	4.34	3.62	3.54	2.95	3.74	2.82	2.55	5.16	4.88
2377055	2377035	38090	NM_181339	IL24	interleukin 24	1q32	chr1	+	205143907	205144082	4		2	0.01	0	1.47	5.23	4.57		1.10055	0.572705	1.18	0.89	1.93	0.73	0.71	0.69	1.44	1.05	1.2	1.08	1.06	0.99	1.66	0.6	0.73	1.73	1.49	0.78	3.31	1.59	0.71	0.85	0.5	0.71	0.8	0.57	0.94	0.99
2377133	2377094	38139	NM_006212	PFKFB2	6-phosphofructo-2-kinase	fructose-2,6-biphosphatase2	chr1	+	205318939	205318984	4		11	0.05	0	4.37	7.83	7.17		5.24068	0.858342	4.56	5.27	5.7	5.11	5.55	3.69	4.98	5.58	5.48	4.94	4.96	5.83	4.89	5.36	5.42	4.42	5.64	5.49	4.15	5.37	4.98	4.67	5.09	4.58	3.85	4.02	5.68	6.2
2378136	2378121	38794	NM_025228	TRAF3IP3	TRAF3 interacting protein 3	1q32.3-q41	chr1	+	208000070	208000128	4		62	0	0	7.1	7.68	7.02		5.81288	0.69088	6.4	6.52	7.41	6.51	6.34	5.72	7.16	5.88	6.37	6.29	5.78	6.9	6.36	6.27	6.39	6.57	5.95	6.85	7.04	5.65	5.19	5.58	5.01	4.77	5.55	5.36	6	5.74
2378175	2378121	38814	NM_025228	TRAF3IP3	TRAF3 interacting protein 3	1q32.3-q41	chr1	+	208022025	208022106	4		36	0	0	7.98	6.66	6		3.80849	0.88485	4.09	4.02	6.39	3.49	3.15	4.17	5.36	4.02	4.23	4.81	4.26	3.67	4.61	2.89	3.41	3.36	2.41	2.99	4.8	3.95	2.9	3.71	3.91	3.78	3.49	3.85	2.97	4.04
2378176	2378121	38814	NM_025228	TRAF3IP3	TRAF3 interacting protein 3	1q32.3-q41	chr1	+	208022153	208022232	4		18	0	0	7.44	5.39	4.73		1.67027	1.12277	1.16	1.81	4.71	2.52	1	1.89	2.67	1.92	1.24	2.49	1.1	0.99	1.69	2.17	2.47	0.73	2.16	1.4	2.58	0.64	1.88	1.1	1.6	0.72	0.86	1.31	1.2	1.46
2378586	2378584	39076	XM_371783	LOC202134	hypothetical protein LOC202134	5q35.2	chr1	+	209499556	209499691	4		52	0	0	6.09	8.27	7.61		6.47233	0.40581	6.23	5.85	5.5	6.54	5.8	5.68	6.02	6.25	5.91	5.86	6.62	6.72	6.53	6.1	7.29	7.13	5.68	6.57	7.28	6.88	6.57	6.94	6.24	6.11	5.57	5.95	6.54	5.94
2379170	2379168	39444	NM_153606	FAM71A	family with sequence similarity 71, member A	1q32.3	chr1	+	210864850	210864899	4		29	0.01	0	3.26	5.28	4.62		3.51671	0.796641	2.44	4.4	2.88	2.54	3.2	2.55	3.14	3.15	2.78	3	2.6	3.69	3.61	3.69	2.92	1.43	4.07	3.12	2.43	3.85	3.92	2.77	2.77	3.02	3.25	3.12	3.69	3.61
2380014	2379974	39974	NM_001017424	KCNK2	potassium channel, subfamily K, member 2	1q41	chr1	+	213474825	213475073	4		40	0.01	0	3.24	5.34	4.68		3.9537	0.690912	4.66	3.5	4.01	3.85	3.6	3.47	4.27	3.87	3.47	3.62	4.31	4.51	3.79	4.02	5.01	3.02	3.98	4.4	4.46	4.62	5.47	5.94	5.96	3.32	3.51	3.4	3.72	3.99
2381377	2381368	40803	NM_021958	HLX1	H2.0-like homeobox 1 (Drosophila)	1q41-q42.1	chr1	+	219120037	219120080	4		14	0.02	0	4.66	8.83	8.17		5.3674	0.547256	5.75	5.18	5.76	5.79	5.82	3.89	5.74	6.31	4.63	5.97	5.58	4.95	5.48	5.32	6.6	6.19	5.74	5.56	6.31	5.57	5.88	5.67	6.54	4.76	4.69	4.8	5.32	5.43
2382900	2382898	41755	XM_928433	C1orf197	chromosome 1 open reading frame 197	1q42.12	chr1	+	223668214	223668522	4		42	0.01	0	2.91	5.37	4.71		3.80795	0.768874	3.3	4.58	4.22	3.03	4.13	2.24	3.93	3.74	4.91	3.61	2.69	4.31	4.28	4.29	3.96	2.92	2.75	2.91	2.85	3.78	5.1	4.16	3.8	3.74	2.61	3.75	3.76	4.52
2382998	2382970	41810	NM_000120	EPHX1	epoxide hydrolase 1, microsomal (xenobiotic)	1q42.1	chr1	+	224099733	224099867	4		28	0.06	0	1.44	5.4	4.74		2.64521	0.842398	2.9	2.08	2.18	4.12	2.92	1.77	2.11	3.33	3.94	2.66	2.59	1.48	2.57	2.23	2.98	2.95	3.87	1.64	2.75	3.06	2.46	3.46	2.56	2.23	1.65	2.12	2.12	1.73
2383121	2383118	41884	NM_031944	MIXL1	Mix1 homeobox-like 1 (Xenopus laevis)	1q42.12	chr1	+	224478268	224478362	4		0	0.22	0	2.44	6.73	6.07		2.21123	0.561676	2.19	1.55	2.97	2.23	3.22	2.64	2.82	2.26	4.07	2.8	2.49	2.6	2.39	1.75	1.98	2.99	1.55	1.87	2.62	2.24	2.31	1.23	1.49	2.03	2.57	1.92	2.17	2.36
2383341	2383312	42008	XM_927707	LOC644592	similar to Ankyrin-2 (Brain ankyrin) (Ankyrin B)		chr1	+	225148357	225148432	4		55	0	0	4.32	6.55	5.89		4.72411	0.719479	5.07	4.58	5.33	4.79	4.84	5.15	4.42	5.01	5.57	5.26	4.28	5.5	5.13	5.28	5.99	4.97	5.05	6.06	4.69	4.45	1.45	4.55	4.55	4.84	4.99	4.36	4.48	3.27
2383608	2383606	42157	---				chr1	+	225988289	225988325	4		38	0.01	0	2.6	6.54	5.88		3.96288	0.998116	3.36	3.11	3.7	3.82	1.86	3.3	3.56	2.44	2.52	2.27	3.43	3.55	2.81	1.44	1.8	2.19	4.02	1.94	4.75	1.77	3.62	3.91	4.14	5.06	4.74	4.42	5.39	4.49
2383708	2383707	42207	NM_033131	WNT3A	wingless-type MMTV integration site family, membe	1q42	chr1	+	226261400	226261452	4		0	0.05	0.01	6.41	9.24	8.58		6.69616	0.715399	7.59	7.78	7.69	7.17	7.55	7.16	7.57	7.04	7.94	7.39	7.31	7.72	8.19	6.72	7.77	8.42	7.57	7.48	7.52	7.56	6.95	5.8	6.61	5.71	5.07	5.34	6.16	7.06
2384009	2383999	42352	XM_290923	KIAA1639	KIAA1639 protein	1q42.13	chr1	+	226467948	226468005	4		2	0.02	0	4.66	7.79	7.13		4.14479	1.02321	3.71	4.23	4.63	4.47	4.45	3.46	5.59	5.03	6.48	5.08	5.23	5.59	6.29	3.29	4.8	5.99	5.97	6.29	5.61	5.12	4.3	2.56	3.77	2.55	3.13	2.79	3.13	5.17
2384171	2383999	42452	XM_290923	KIAA1639	KIAA1639 protein	1q42.13	chr1	+	226596505	226596542	4		28	0.01	0	5.57	8.08	7.42		5.82041	0.937394	5.23	5.1	5.17	4.85	4.5	5.02	5.39	5.29	6.15	4.61	5.75	6.56	6.06	4.82	5.84	5.31	5.18	5.75	5.72	4.52	6.03	5.33	5.99	5.51	6.06	5.76	6.85	7.05
2384708	2384705	42755	NM_014777	KIAA0133	KIAA0133	1q42.13	chr1	+	227828623	227828700	4		5	0.01	0	5.52	7.59	6.93		5.84685	0.418296	5.53	5.73	5.79	6.01	6.17	5.12	5.7	5.54	5.42	5.58	6.19	5.39	5.33	5.45	6.19	5.66	4.94	5.66	6.33	6.88	6.48	6.02	5.9	5.38	5.41	5.9	5.99	5.67
2385022	2385012	42953	NM_006615	CAPN9	calpain 9	1q42.11-q42.3	chr1	+	228965055	228965144	4		61	0	0	4.15	5.99	5.33		4.47589	0.73148	4.86	4.81	4.49	4.76	5.55	5.12	6.62	5.05	5.76	5.93	5.11	6.61	5.17	4.11	5.43	5.26	5.73	5.2	6	5	3.45	4.17	4.27	3.64	3.67	4.37	4.14	4.67
2385259	2385258	43112	NM_001010984	C1orf124	chromosome 1 open reading frame 124	1q42.12-q43	chr1	+	229539858	229540596	4		29	0	0	4.19	7.79	7.13		3.56507	0.603382	2.49	2.58	3.21	2.44	2.53	2.33	3.44	2.65	3.07	4.2	3.54	2.11	3.25	3.47	3.3	3.23	2.94	3.7	4.36	4.7	3.32	4.16	4	3.51	3.75	3.18	3.5	4.34
2386472	2386418	43883	NM_003193	TBCE	tubulin-specific chaperone e	1q42.3	chr1	+	233678299	233678369	4		58	0	0	6.77	6.33	5.67		3.78767	1.20298	2.36	4.22	2.22	3.53	2.58	4.77	3.01	1.84	1.49	2.62	1.35	1.85	2	3.61	2.16	3.5	1.4	1.33	1.88	3.74	2.12	3.36	3.18	5.14	4.96	5.23	5.05	3.8
2386475	2386418	43884	NM_003193	TBCE	tubulin-specific chaperone e	1q42.3	chr1	+	233678721	233678799	4		56	0	0	6.94	7.76	7.1		4.43767	0.678601	2.67	4.1	3.85	3.36	3.08	4.39	3.52	4.3	3.89	4.3	4.01	3.27	3.52	4.4	4.17	2.98	4.13	4.59	2.72	4.4	3.82	3.87	3.85	5	5.21	5.25	4.91	4.53
2388128	2388085	44947	NM_003679	KMO	kynurenine 3-monooxygenase (kynurenine 3-hydroxyl	1q42-q44	chr1	+	239823617	239825193	4		13	0	0	2.78	6.06	5.4		2.46329	1.48646	2.76	2.86	4.27	1.78	2.13	2.09	2.72	3.17	2.13	1.6	1.45	3.79	1.44	2.19	2.16	3.32	1.88	3.62	1.88	1.63	2.33	3.34	2.66	1.28	1.11	1.45	0.96	1.88
2388179	2388148	44983	XM_942140	LOC652608	similar to 60S ribosomal protein L6 (TAX-responsi		chr1	+	239979531	239979583	4		36	0	0	4.17	5.44	4.78		4.18014	0.561717	4.9	4.49	3.78	4.7	3.81	4.16	4.6	4.37	5.06	3.36	5.15	4.48	4.74	4.78	3.37	4.36	4.04	3.45	3.84	5.02	3.23	4.48	4.69	3.81	3.3	3.83	4.23	3.55
2389079	2389062	45568	XM_939065	LOC653377	similar to family with sequence similarity 36, me	10q21.3	chr1	+	243073264	243073437	4		65	0	0	6.74	8.88	8.22		5.26808	1.75849	3.89	3.86	3.5	5.09	3.7	3.6	4.36	1.87	1.9	1.65	3.07	4.6	2	4.34	1.01	2.56	1.12	0.98	2.84	3.3	3.96	4.77	4.53	7.4	7.06	7.2	6.08	7.14
2390082	2390050	46184	NM_004895	CIAS1	cold autoinflammatory syndrome 1	1q44	chr1	+	245678388	245678425	4		5	0.4	0	1.34	5.13	4.47		2.55493	0.872638	3.76	2.59	2.19	4.12	2.98	3.43	3.41	2.4	1.68	3.16	2.02	2.4	2.98	2.53	2.27	2.07	3.1	4.28	2.12	1.6	3.05	3.75	3.69	2.12	1.33	2.86	1.46	3.37
2391153	2391150	46722	NM_148902	TNFRSF18	tumor necrosis factor receptor superfamily, membe	1p36.3	chr1	-	1129115	1129193	4		0	0.09	0.01	3.66	7.05	6.39		4.57658	0.595812	4.81	4.84	5.3	5.19	4.68	5.69	5.23	4.19	4.72	3.87	5.2	4.62	6.07	4.48	4.82	5.48	5.23	5.81	5.02	4.62	4.83	4.75	5	3.94	3.89	4.16	2.8	4.97
2391174	2391172	46735	NM_003327	TNFRSF4	tumor necrosis factor receptor superfamily, membe	1p36	chr1	-	1136810	1136861	4		1	0.05	0	5.65	10.26	9.6		6.63192	0.627295	7.27	6.42	6.98	7.5	7.08	6.87	6.95	7.34	7.49	7.15	7.52	6.97	7.76	6.41	7.94	7.5	6.84	7.76	7.57	6.45	7.09	7.27	7.02	5.21	5.77	6.22	6.18	6.99
2392099	2392095	47202	NM_182533	C1orf86	chromosome 1 open reading frame 86	1p36.33	chr1	-	2107369	2107478	4		42	0	0.01	4.98	6.89	6.23		5.50863	0.405923	6.06	5.37	5.58	5.48	6.36	6.14	5.46	5.45	6.14	6.03	5.12	6.41	6	5.03	6.17	5.84	6.33	5.71	5.09	5.48	5.71	5.78	4.99	4.88	5.83	4.78	5.38	5.37
2392424	2392421	47376	NM_002617	PEX10	peroxisome biogenesis factor 10	1p36.32	chr1	-	2326131	2326168	4		39	0	0	3.62	6.81	6.15		3.3611	0.716922	3.39	3.31	2.09	3.97	2.93	2.92	1.94	1.69	2.38	1.95	3.28	2.46	3.36	3.47	3.02	3.12	1.9	1.73	2.59	2.74	2.96	3.26	2.61	3.19	3.19	3	4.16	3.04
2392667	2392666	47509	NM_033467	MMEL1	membrane metallo-endopeptidase-like 1	1p36	chr1	-	2511962	2512240	4		8	0.53	0	1.64	5.29	4.63		2.54959	0.588044	2.19	2.73	1.91	3.28	2.16	1.77	2.42	2.75	2.31	2.18	2.78	3.74	2.01	2.42	2.44	3.06	1.65	3.68	2.32	3.82	1.95	2.53	2.01	2.08	1.59	2.19	2.28	2.41
2392995	2392985	47705	XM_942662	FLJ42875	FLJ42875 protein	1p36.32	chr1	-	2967837	2967954	4		27	0.01	0.01	4.67	6.45	5.79		5.11274	0.62538	5.44	5.2	5.22	5.93	6.01	5.07	4.94	5.47	6.25	5.65	5.84	5.54	5.74	4.38	6.44	5.65	5.01	5.27	4.39	5.54	4.94	5.48	4.65	4.87	4.76	4.84	5.11	5.58
2393811	2393740	48179	NM_014704	KIAA0562	KIAA0562	1p36.32	chr1	-	3763362	3763568	4		16	0.01	0.01	4.9	6.89	6.23		5.63479	0.38994	6.27	5.22	6.22	6.01	5.24	5.74	5.16	6.47	6.22	5.74	6.17	6.39	5.91	5.38	6.16	6.73	6.2	5.26	5.31	5.51	5.34	5.57	5.72	5.38	5.69	5.41	5.71	5.66
2394367	2394361	48538	NM_015102	NPHP4	nephronophthisis 4	1p36.22	chr1	-	5846990	5847156	4		68	0	0	6.53	7.35	6.69		5.82726	0.385066	5.84	6.61	5.92	6.2	6.32	4.99	6.03	6.11	6.25	5.99	5.53	5.74	6.01	5.53	5.48	6.1	6.02	5.38	5.9	6.58	6.09	5.19	6.04	5.55	5.73	5.65	5.85	5.07
2394528	2394478	48656	NM_015557	CHD5	chromodomain helicase DNA binding protein 5	1p36.31	chr1	-	6126471	6126517	4		32	0.01	0	4.75	8.49	7.83		5.78247	0.545545	5.77	4.96	4.63	6.11	5.29	5.42	5.35	5.81	5.89	6.45	4.99	5.28	6.52	5.47	6.31	6.73	6.1	6.41	5.38	5.84	5.17	4.35	5.71	6.22	6.39	5.95	4.93	5.77
2394539	2394478	48663	NM_015557	CHD5	chromodomain helicase DNA binding protein 5	1p36.31	chr1	-	6133685	6133779	4		46	0	0	4.59	6.39	5.73		5.06137	0.514812	5.24	5	4.06	5.38	3.96	4.84	4.63	5.35	5.57	3.89	4.95	4.85	5.89	4.42	5.38	5.8	5.25	5	3.11	5.43	5.23	5.41	5.36	4.34	5.18	4.83	5.5	5.82
2394557	2394478	48675	NM_015557	CHD5	chromodomain helicase DNA binding protein 5	1p36.31	chr1	-	6162710	6162755	4		9	0.01	0	6.47	9.59	8.93		6.91918	0.45964	7.11	6.2	6.16	6.68	6.21	6.32	6.67	7.18	6.31	6.44	7.19	6.68	7.18	6.65	6.75	7.68	7.41	6.99	7.54	7.14	7.76	8.01	7.39	6.43	6.38	6.14	6.61	7.25
2394642	2394626	48729	NM_007274	ACOT7	acyl-CoA thioesterase 7	1p36.31-p36.11	chr1	-	6265463	6265503	4		43	0	0	5.2	6.82	6.16		5.57795	0.501536	5.69	6.11	5.56	6.41	5.5	5.57	5.85	6.09	5.88	5.9	5.39	6.12	7.01	6.18	5.65	6.22	5.94	6.05	6.24	5.4	6.09	5.11	5.5	5.85	5.99	6.16	4.37	5.2
2394669	2394626	48749	NM_007274	ACOT7	acyl-CoA thioesterase 7	1p36.31-p36.11	chr1	-	6375913	6375950	4		0	0.07	0.01	4.48	7.41	6.75		4.97342	0.481292	5.41	4.57	4.31	4.07	4.69	4.48	4.42	4.56	5.33	4.93	5.16	4.46	5.25	4.51	5.41	5.67	5.53	3.83	6.1	5.65	4.85	5.44	5.58	4.66	4.82	4.91	4.47	5.96
2394711	2394699	48774	NM_148967	TNFRSF25	tumor necrosis factor receptor superfamily, membe	1p36.2	chr1	-	6445725	6445762	4		44	0	0	6.06	8.65	7.99		6.30452	0.51758	6.55	6.5	6.67	6.79	6.56	6.82	6.83	6.33	5.18	6.48	6.34	6.28	6.55	6.68	6.31	7.09	6.8	6.19	6.05	6.56	6.38	6.11	6.35	6.65	6.75	6.22	5.81	6.09
2394764	2394726	48805	NM_020631	PLEKHG5	pleckstrin homology domain containing, family G (		chr1	-	6460239	6460305	4		29	0.01	0	5.78	8.15	7.49		6.54205	0.5848	6.74	5.91	6.12	6.4	7.02	6.09	6.59	6.64	6.29	6.69	6.64	6.06	6.57	5.52	6.26	6.01	5.94	5.85	6.9	6.15	5.59	5.94	5.5	7.56	7.76	7.64	6.05	6.33
2394850	2394841	48858	NM_018198	DNAJC11	DnaJ (Hsp40) homolog, subfamily C, member 11	1p36.31	chr1	-	6620965	6621002	4		68	0	0	6.54	9.98	9.32		7.31671	0.61188	7.67	7.85	7.74	7.79	8.12	7.17	7.6	8.21	7.8	8.08	7.87	8.48	8.01	7.63	8.36	8.77	8.32	8.39	9.3	8.11	6.97	7.5	7.15	6.52	6.6	6.99	7.54	7.34
2396134	2396121	49682	NM_213566	DFFA	DNA fragmentation factor, 45kDa, alpha polypeptid	1p36.3-p36.2	chr1	-	10455113	10455174	4		22	0.01	0	5.89	8.59	7.93		6.48438	0.475371	6.93	6.98	6.69	7.01	7.08	6.09	5.79	6.03	6.64	6.81	6.63	6.73	7.44	6.36	6.91	7.57	6.55	7.06	7.26	6.33	7.31	6.73	6.99	5.53	6.11	6.17	6.78	6.57
2396420	2396415	49865	NM_003132	SRM	spermidine synthase	1p36-p22	chr1	-	11009405	11009482	4		20	0.02	0	2.58	5.65	4.99		2.90356	1.25656	3.07	2.68	2.23	2.26	3.65	2.71	2	2.23	2.9	2.36	1.79	2.28	2.45	1.65	1.6	3.15	2.8	2.19	1.96	2.09	3	4.31	2.73	3.55	3.22	2.57	2.64	2.37
2396423	2396415	49866	NM_003132	SRM	spermidine synthase	1p36-p22	chr1	-	11009744	11010107	4		14	0	0	2.11	5.05	4.39		2.3837	1.30727	2.94	1.51	1.4	1.74	1.66	1.29	3	2.47	2.62	1.52	1.31	2.23	2.37	1.14	2.11	3	3.23	2.37	3.04	2.14	1.76	1.93	1.94	2.24	2.51	1.52	2.26	2.34
2399741	2399718	51847	NM_003689	AKR7A2	aldo-keto reductase family 7, member A2 (aflatoxi	1p3	chr1	-	19511139	19511202	4		21	0.02	0	6.37	9.96	9.3		7.33534	0.42502	7.59	7.25	6.97	8.08	7.84	7.34	7.21	8.01	7.35	7.76	7.9	7.39	7.96	7.74	7.78	8.29	7.11	7.78	7.54	7.89	7.68	7.48	7.47	6.68	6.91	6.73	6.97	7.72
2400822	2400793	52534	NM_005529	HSPG2	heparan sulfate proteoglycan 2 (perlecan)	1p36.1-p34	chr1	-	22029074	22029164	4		11	0.07	0	4.59	7.9	7.24		5.88479	0.774584	7.68	6.76	6.2	6.14	7.1	5.02	5.92	6.46	5.72	6.11	6.92	5.93	6.85	6.81	7.31	7.07	6.56	6.66	6.95	6.7	7.04	6.67	6.59	4.46	4.63	5.03	6.07	6.65
2401031	2401018	52679	NM_030761	WNT4	wingless-type MMTV integration site family, membe	1p36.23-p35.1	chr1	-	22341935	22341986	4		16	0.01	0	5	8.21	7.55		5.44589	0.376659	6.47	5.54	5.51	5.96	4.87	5.63	5.39	5.36	5.44	5.49	5.32	5.34	5.74	5.67	5.9	6.36	5.41	5.89	5.64	6.19	5.64	5.42	5.05	5.12	5.05	4.8	5.81	5.94
2401425	2401384	52919	NM_017707	DDEFL1	development and differentiation enhancing factor-	1p36.12	chr1	-	23641310	23641351	3		73	0	0	6.67	9.52	8.86		7.58014	0.714853	8.1	8.38	7.95	7.56	7.21	7.57	8.03	7.93	8.16	8.17	8.09	8.71	7.85	8.32	8.18	8.5	8.23	8.75	8.68	8.06	8.03	8.36	8.2	6.01	6.45	6.66	7.31	7.59
2401996	2401994	53243	NM_001031680	RUNX3	runt-related transcription factor 3	1p36	chr1	-	25101314	25101597	4		22	0	0.01	4.9	6.66	6		5.15137	0.548744	5.02	5.01	5.95	5.53	6.06	4.53	5.27	5.59	5.48	5.25	5.85	5.99	5.37	5.48	5.47	6.4	5.08	5.4	6	5.73	5.86	5.98	5.54	4.27	4.94	4.29	5.17	5.44
2402694	2402691	53678	NM_173574	ZNF683	zinc finger protein 683	1p36.11	chr1	-	26560849	26560890	4		47	0	0	4.02	5.1	4.44		3.53767	0.892211	4.23	4.8	3.58	4.33	4.36	3.68	3.74	4.69	2.17	4.55	4.17	4.95	3.21	4.52	4.91	5.79	3.81	3.68	5.49	3.76	3.72	3.15	3.63	2.53	2.53	2.15	1.87	2.97
2403107	2403099	53899	NM_207397	CD164L2	CD164 sialomucin-like 2	1p36.11	chr1	-	27582260	27582298	4		40	0.01	0	6.08	8.46	7.8		6.69932	0.402176	6.95	6.73	7.1	7.14	6.43	6.44	7.3	7.43	6.94	6.75	7.55	7.37	7.4	6.89	7.37	6.83	7.05	6.75	5.46	7.5	6.53	6.8	6.17	6.42	6.31	6.42	6.34	6.73
2403754	2403740	54273	NM_005626	SFRS4	splicing factor, arginine	serine-rich4	chr1	-	29358529	29358570	4		68	0	0	6.16	6.95	6.29		4.80479	0.582228	4.79	5.11	5.78	4.48	3.77	2.91	4.51	3.62	3.77	4.72	4.45	4.96	4.15	5.7	4.75	4.74	5.55	4.71	4.74	5.08	4.02	4.79	4.91	5.22	5.02	4.98	4.42	4.68
2404720	2404693	54928	NM_001856	COL16A1	collagen, type XVI, alpha 1	1p35-p34	chr1	-	31975841	31975915	4		42	0	0	6.28	7.84	7.18		5.57575	0.888222	5.44	4.57	5.61	5.51	5.36	4.52	5.36	4.44	4.17	4.96	5.22	5.5	5.9	5.73	4.44	6.44	5.36	3.95	4.52	4.85	5.35	4.97	5.18	6.86	7.01	6.79	5.23	5.94
2404780	2404766	54966	NM_144569	SPOCD1	SPOC domain containing 1	1p35.2	chr1	-	32030411	32030589	4		37	0.01	0	4.31	6.28	5.62		4.83425	0.609558	5.72	5.1	5.22	5.45	5.17	4.33	5.12	5.21	5.8	4.32	5.21	5.91	5.07	5.01	5.37	5.68	5.52	4.16	6.04	5.51	4.67	5.48	4.97	3.73	3.97	4.29	4	4.98
2404981	2404958	55072	NM_001039504	LOC654780	SFPQ		chr1	-	32478127	32478242	4		49	0.01	0	5.33	7.47	6.81		6.09795	0.593158	6.37	5.83	7.16	6.25	6.49	6.3	6.8	6.51	6.75	6.27	6.87	6.28	7.14	6.2	7.37	7.28	6.97	7.02	7.37	7.36	6.26	5.89	5.91	5.35	5.67	5.18	6.24	6.6
2405107	2405104	55141	NM_178547	ZBTB8OS	zinc finger and BTB domain containing 8 opposite	1p35.1	chr1	-	32838441	32838512	4		13	0	0	1.92	6.54	5.88		1.48027	0.566468	2.17	1.19	2.22	1.16	1.51	1.35	1.21	1.92	1.07	1.15	1.36	1.13	0.91	0.91	1.67	1.1	1.03	1.85	0.76	1.17	1.81	1.41	1.56	2.11	1.78	1.11	1.23	0.74
2405154	2405152	55169	NM_030786	SYNC1	syncoilin, intermediate filament 1	1p34.3-p33	chr1	-	32919569	32920030	4		70	0	0	4.8	9.67	9.01		6.29288	1.44506	8.16	6.82	6.84	4.98	5.55	4.61	6.52	5.96	5.54	6.32	5.92	6.89	4.66	7.16	7.99	5.32	6.43	6.01	3.13	4.93	5.22	5.72	5.83	5.2	5.23	5.14	8.49	8.38
2405158	2405152	55172	NM_030786	SYNC1	syncoilin, intermediate filament 1	1p34.3-p33	chr1	-	32922467	32922560	4		25	0	0	2.66	7.62	6.96		3.15767	1.16947	4.43	2.61	2.86	3.17	3.57	2.78	4.88	2.67	2.1	2.3	1.98	3.41	3.01	3.28	3.13	2.58	2.25	3.3	3.09	2.18	2.81	2.27	3.78	2.74	2.41	2.26	5.22	5.23
2407181	2407163	56427	NM_024700	SNIP1	Smad nuclear interacting protein 1	1p34.3	chr1	-	37792267	37792312	4		11	0.07	0.01	5.51	8.47	7.81		6.85712	0.516149	6.83	6.11	6.86	6.79	7.4	6.31	6.84	6.96	8.18	7.41	7.17	6.72	7.39	6.33	7.59	6.71	6.35	7.31	7.44	6.42	7.38	7.46	7.26	6.1	5.95	6.12	7	7.24
2407328	2407314	56510	NM_173641	EPHA10	EPH receptor A10	1p34.3	chr1	-	37956953	37957066	4		24	0.01	0	4.58	6.52	5.86		5.01863	0.638984	6.29	5.13	5.36	3.72	6.19	5.68	4.66	5.3	5.52	5.33	4.73	4.31	5.55	5.47	5.66	4.74	5.1	4.76	6.12	6.42	5.36	3.45	3.81	4.04	4.7	4.32	4.93	5.16
2407364	2407359	56536	NM_173641	EPHA10	EPH receptor A10	1p34.3	chr1	-	38003236	38003309	4		5	0.03	0.01	3.84	6.44	5.78		4.44562	0.426829	4.44	3.75	4.83	4.02	4.69	4.81	4.52	5.16	4.57	4.55	4.18	5.22	4.16	5.22	4.97	5.02	4.06	5.23	4.41	5.43	4.8	4.23	4.29	4.74	3.95	4.22	3.91	4.71
2408153	2408146	56985	NM_001033082	MYCL1	v-myc myelocytomatosis viral oncogene homolog 1,		chr1	-	40139079	40139195	4		65	0	0	5	8.06	7.4		5.7426	0.504918	5.86	6.68	6.3	5.81	6.46	6.32	5.6	7.03	5.62	5.5	6.05	5.99	6.47	6.34	6.64	6.21	6.72	5.76	5.64	6.13	6.54	5.93	5.64	5.13	5.13	5	6.01	6.22
2408487	2408477	57186	NM_144990	SLFNL1	schlafen-like 1	1p34.2	chr1	-	41257383	41257435	4		3	0	0	2.33	5.28	4.62		1.51959	0.517495	1.62	1.5	2.78	1.4	1.65	1.61	1.49	0.94	1.07	2.02	1.41	2.28	0.82	1.34	1.68	1.88	2.02	1.92	2.96	1.65	0.79	1.14	1.73	1.04	1.84	0.94	1.15	1.29
2408489	2408477	57186	NM_144990	SLFNL1	schlafen-like 1	1p34.2	chr1	-	41257711	41257915	4		1	0.03	0	2.13	5.64	4.98		2.23493	0.541239	3.49	2.05	2.35	2.42	2.82	2.11	2.33	1.51	2.27	3.92	2.54	2.82	1.95	1.82	2.95	1.54	2.53	1.6	3.22	3.01	2.47	2.56	2.11	2.71	2.01	1.38	1.63	2.55
2408500	2408499	57191	NM_001031694	SCMH1	sex comb on midleg homolog 1 (Drosophila)	1p34	chr1	-	41265495	41265667	4		49	0	0	5.85	5.71	5.05		4.21205	0.631183	4.36	4.98	3.71	3.58	3.67	4.09	4.77	4.49	3.98	3.55	2.94	3.44	2.74	3.81	4.04	4.43	3.77	4.19	2.64	5.11	2.85	4.2	3.88	4.64	4.21	4.86	4.19	3.59
2409153	2409104	57608	NM_006516	SLC2A1	solute carrier family 2 (facilitated glucose tran	1p35-p	chr1	-	43196925	43196974	4		29	0.01	0	7.49	9.43	8.77		8.2963	0.387264	8.75	8.37	8.26	8.83	8.43	7.96	8.09	8.58	8.56	8.61	8.71	8.31	9.1	9.05	8.69	9.51	8.6	8.87	8.2	9.15	8.85	8.75	8.35	7.95	8.04	7.99	8.12	8.58
2409514	2409507	57815	NM_001024845	SLC6A9	solute carrier family 6 (neurotransmitter transpo		chr1	-	44239233	44239314	3		57	0	0	5.01	7.07	6.41		4.94192	1.08659	6.3	7.13	5.67	5.47	6.04	6.05	6.13	6.39	6.71	7.22	6.03	6.96	6.09	5.92	6.27	5.99	6.31	6.39	6.23	5.96	3.57	3.85	4.11	4.91	4.68	5.54	3.19	4.83
2409541	2409507	57830	NM_001024845	SLC6A9	solute carrier family 6 (neurotransmitter transpo		chr1	-	44255406	44255563	4		20	0	0.01	4.26	6.06	5.4		4.46301	0.669444	4.5	4.01	5.03	4.15	4.42	4.56	4.48	4.98	5.5	5.26	4.23	4.46	6.22	4.51	5.19	6.26	5.67	4.63	4.68	5.37	4.74	4.39	3.73	4.27	4.75	3.54	5.18	4.43
2410005	2409970	58133	NM_024602	HECTD3	HECT domain containing 3	1p34.1	chr1	-	45249158	45249249	4		0	0.04	0.01	5.1	8.41	7.75		5.59466	0.560682	5.27	5.9	5.51	5.39	6.34	5.22	4.82	6.58	5.27	6.38	5.98	5.85	6.3	5.81	4.75	6.46	5.71	5.65	6.65	6.09	6.04	5.74	5.23	4.61	4.97	4.69	5.63	5.54
2410579	2410574	58461	NM_003950	F2RL3	coagulation factor II (thrombin) receptor-like 3	19p12	chr1	-	46516718	46516794	4		62	0	0	4.93	6.58	5.92		4.79685	0.633811	5.12	5.16	4.12	4.72	4.37	4.52	4.21	4.37	4.01	5.28	4.38	4.41	5.61	5.45	5.88	4.89	4.67	4.18	3.25	5.33	4.6	4.99	4.92	5.12	4.77	5.05	5.09	5.14
2419173	2419113	63924	NM_201624	USP33	ubiquitin specific peptidase 33	1p31.1	chr1	-	77998004	77998102	4		43	0	0	5.37	6.81	6.15		5.77479	0.344755	5.61	5.37	4.55	6.06	6.35	5.6	6.48	5.72	5.97	6.12	5.77	6.74	6.16	5.06	5.88	5.61	5.37	5.42	6.35	5.51	6.03	5.98	5.09	5.87	5.78	5.69	5.56	6.05
2423176	2423175	66418	NM_001006605	FAM69A	family with sequence similarity 69, member A	1p22.1	chr1	-	93071074	93071159	4		11	0	0	4.09	7.18	6.52		2.56205	0.622419	2.08	3.24	1.58	1.88	1.71	3.11	1.98	2.4	2.41	2.87	1.79	3.38	2.15	1.86	3.33	2.91	2.57	1.29	3.03	1.92	3.01	2.89	2.14	2.56	3.6	3.91	2.02	2.57
2423934	2423907	66927	NM_001993	F3	coagulation factor III (thromboplastin, tissue fa	1p22-p21	chr1	-	94779781	94779825	4		30	0.04	0	4.82	8.5	7.84		6.13753	0.590816	6.96	5.53	5.94	5.18	5.82	4.65	5.75	6.41	6.29	5	5.96	5.93	5.72	6.31	6.14	6.67	5.99	6.76	6.36	7.39	7.36	7.05	6.72	4.62	5.16	4.84	6.51	7.06
2425176	2425173	67749	NM_144620	LRRC39	leucine rich repeat containing 39	1p21.2	chr1	-	100387070	100387165	4		31	0	0	2.35	6.09	5.43		2.15712	1.22673	0.87	0.87	0.95	0.91	1.03	1.53	1.3	1.3	0.79	2.23	1.34	0.97	0.81	1.12	0.99	0.77	1.25	0.81	1.45	1.19	1.36	1.99	1.88	1.45	2.58	1.29	6.04	5.78
2425177	2425173	67749	NM_144620	LRRC39	leucine rich repeat containing 39	1p21.2	chr1	-	100387186	100387241	4		38	0	0	4.39	8	7.34		3.37	1.88653	1.36	1.64	2.27	1.03	1.08	1.89	1.38	2.03	1.1	0.92	1.41	2.45	1.37	1.84	1.84	1.76	1.93	2.24	2.07	1.9	2.7	1.98	2.66	2.32	2.52	1.9	7.87	8.1
2426799	2426791	68742	XM_930956	LOC653086	similar to RAN-binding protein 2-like 1 isoform 2	2q13	chr1	-	109276527	109276628	4		65	0	0	5.68	7.14	6.48		4.57301	1.21481	3.34	4.47	2.03	3.93	2.87	5.09	4.91	3.02	1.94	4.05	2.51	3.88	1.94	3.83	2.13	1.34	2.48	3.18	1.84	3.69	4.67	4.67	5.41	5.83	4.68	5.29	5.17	5.14
2427347	2427342	69051	NM_006492	ALX3	aristaless-like homeobox 3	1p13.3	chr1	-	110404169	110404244	4		3	0.15	0	2.17	5.29	4.63		2.21438	0.570222	2.79	3.69	2	2.91	1.71	2.42	2.34	2.07	1.2	2.64	2.17	3.72	2.24	1.48	2.55	2.08	2.51	3	3.55	1.88	2.41	2.56	2.19	1.99	2.82	1.69	2.09	2.03
2427351	2427342	69052	NM_006492	ALX3	aristaless-like homeobox 3	1p13.3	chr1	-	110404927	110405174	4		17	0.01	0	4.05	6.26	5.6		4.12822	0.497333	4.34	4.51	4.04	4.22	4.07	5.01	4.55	3.74	3.88	3.57	4.53	4.08	5.02	3.05	4.3	3.99	4.47	4.89	3.58	4.67	4	3.12	4.3	4.13	3.75	4.11	3.93	4.66
2427355	2427342	69054	NM_006492	ALX3	aristaless-like homeobox 3	1p13.3	chr1	-	110408766	110408862	4		35	0.01	0.01	3.96	5.85	5.19		4.63795	0.336473	4.65	4.54	4.48	4.92	4.44	4.77	4.6	5.08	5.12	4.7	4.7	4.89	4.67	4.75	4.98	4.98	5.65	4.16	4.71	5.28	5.01	4.48	4.6	4.54	4.51	4.57	5.37	4.35
2427476	2427469	69129	NM_004696	SLC16A4	solute carrier family 16, member 4 (monocarboxyli	1p	chr1	-	110707153	110707254	4		12	0	0	1.47	8.08	7.42		1.29151	0.624401	1.61	1.01	0.64	0.62	0.68	0.94	1.69	1.3	1.55	1.3	0.56	1.05	1.58	1.22	0.69	1.8	1.52	0.91	1.21	1.31	0.75	1.29	0.62	0.94	0.43	0.48	1.16	1.23
2427477	2427469	69129	NM_004696	SLC16A4	solute carrier family 16, member 4 (monocarboxyli	1p	chr1	-	110707449	110707904	4		30	0	0	3.68	8.4	7.74		2.51781	0.821422	2.51	2.17	2.54	1.85	1.1	1.11	1.77	1.59	1.95	2.21	2.57	2.44	2.64	3.42	2.43	1.91	3.18	2.74	3.09	2.72	2.34	2.21	2	1.87	2.37	1.87	2.3	2.18
2427478	2427469	69129	NM_004696	SLC16A4	solute carrier family 16, member 4 (monocarboxyli	1p	chr1	-	110707930	110708020	4		50	0	0	3.93	8.9	8.24		3.23822	1.20777	2.54	2.44	2.49	1.33	1.95	2.85	2.65	2.54	1.75	2.01	3.66	1.81	2.28	3.17	2.05	1.55	2.37	1.89	2.12	2.89	3.14	2.38	3.46	2.32	2.57	2.19	2.84	2.1
2428494	2428478	69712	XR_000638	FLJ36116	hypothetical locus LOC388666	1p13.2	chr1	-	113300750	113300973	4		0	0.15	0	3.21	7.47	6.81		3.41603	0.579326	3.37	2.91	2.66	3.58	2.84	3.12	2.56	2.87	3.4	4.01	2.95	2.69	4.18	3.17	3.14	3.41	2.98	3.32	1.52	3.62	4.25	3.32	3.48	3.68	3.48	3.19	2.92	3.84
2428495	2428478	69712	XR_000638	FLJ36116	hypothetical locus LOC388666	1p13.2	chr1	-	113300985	113301199	4		11	0	0	3.53	7.36	6.7		3.16466	0.811624	2.3	2.44	2.19	2.55	1.95	2.15	2.17	3.26	4.17	2.99	2.84	1.78	3.32	3.06	3.69	4.14	2.39	2.59	2.51	1.76	3.54	2.81	2.88	3.43	2.41	2.53	1.45	2.57
2429149	2429147	70106	NM_005872	BCAS2	breast carcinoma amplified sequence 2	1p21-p13.3	chr1	-	114880099	114880755	4		18	0.01	0	2.91	5.01	4.35		3.20562	0.54675	4.69	2.8	2.55	3.05	1.95	2.71	3.7	2.7	3.06	3.21	3.1	2.38	2.84	2.76	2.45	3.06	2.95	3.64	3.37	1.35	3.54	2.75	2.78	3.17	2.97	3.35	2.74	3.71
2429351	2429338	70241	NM_002524	NRAS	neuroblastoma RAS viral (v-ras) oncogene homolog	1p13.2	chr1	-	115124622	115124751	4		6	0	0.01	5.36	6.41	5.75		4.42329	0.717017	2.73	3.81	3.19	3.36	2.58	3.25	4.26	3.15	4.97	4.67	3.87	3.92	3.98	4.75	3.86	5.12	4.6	5.82	4.77	2.95	4.4	4.57	4.55	4.3	3.65	4.63	5.59	5.38
2430424	2430422	70902	NM_206996	SPAG17	sperm associated antigen 17	1p12	chr1	-	118298011	118298195	4		25	0.02	0	1.41	5.47	4.81		1.94795	0.802015	1.24	0.8	1.61	1.18	1.63	1.13	1.26	1.21	2.35	1.34	0.83	1.24	1.64	1.59	2.56	1.62	1.96	1.63	1.66	1.15	1.5	1.12	1.14	1.32	1.26	0.94	1.07	2.11
2431891	2431886	71757	XM_941590	LOC652212	hypothetical protein LOC652212		chr1	-	143322369	143323027	4		27	0	0	5.35	8.55	7.89		2.73753	1.51003	1.82	2.84	2.16	1.94	1.65	3.24	2.13	1.01	1.32	3.59	1.88	1.4	2.54	1.36	1.3	1.4	1.99	1.75	0.48	3.21	0.74	1.09	1.79	5.15	4.45	5.43	0.98	0.82
2432072	2431886	71872	XM_941590	LOC652212	hypothetical protein LOC652212		chr1	-	143786987	143787092	3		24	0.01	0	6.57	9.58	8.92		7.23726	0.717808	7.1	7.1	6.59	6.99	7.12	6.36	6.51	6.98	6.99	7.38	7.31	7.26	7.3	6.45	7.3	7.82	7.16	7.73	7.2	7.14	6.74	7.14	7.24	8.38	9.14	8.47	6.99	6.87
2432611	2432607	72151	NM_173803	MPV17L	MPV17 mitochondrial membrane protein-like	16p13.11	chr1	-	144221508	144221631	4		54	0	0	4.36	6.99	6.33		4.60479	0.664373	4.79	2.72	3.21	4.5	3.97	3.56	4.15	4.73	4.75	4.03	5.03	4.16	4.31	3.88	4.7	4.1	4.72	5.63	3.83	4.51	4.4	5.51	4.6	4.57	4.88	4.85	3.61	4.32
2432612	2432607	72152	NM_173803	MPV17L	MPV17 mitochondrial membrane protein-like	16p13.11	chr1	-	144222112	144222226	4		38	0.01	0	2.58	7.56	6.9		3.81479	1.00421	3.01	3.13	3.23	3.02	3.95	2.33	3.21	3.69	3.32	2.84	4.2	3.85	4.63	1.91	3.42	3.57	3.78	3.04	2.86	3.12	3.14	3.86	2.68	4.55	4.27	4.33	2.34	3.12
2434568	2434546	73310	NM_032132	HORMAD1	HORMA domain containing 1	1q21.2	chr1	-	148959916	148959963	4		14	0.05	0.01	4.69	7.08	6.42		5.64575	0.555182	6.05	5.53	5.9	5.43	5.6	5.73	4.81	6.16	6.54	5.93	5.62	6.22	6.19	5.82	6.26	6	5.21	5.92	6.9	5.45	5.25	5.34	4.85	4.82	5.08	4.71	4.73	5.49
2435417	2435410	73812	NM_005620	S100A11	S100 calcium binding protein A11 (calgizzarin)	1q21	chr1	-	150276044	150276110	3		27	0.01	0	6.79	10.56	9.9		7.39863	0.522893	7.7	7.75	7.7	8.58	8.13	7.49	7.35	8.24	7.87	8.22	8.03	8.12	8.43	7.5	7.92	8.41	7.87	7.88	7.7	8.25	8.1	7.24	7.52	6.61	7.13	6.71	6.95	7.41
2435880	2435878	74048	NR_003062	SPRR2C	small proline-rich protein 2C	1q21-q22	chr1	-	151379727	151379809	4		26	0.01	0	4.15	6.07	5.41		4.20192	0.538492	4.51	4.29	4.99	3.97	3.75	4.4	4.37	4.56	3.6	3.21	4.07	4.7	4.88	4.04	4.63	4.62	4.45	4.82	4.72	4.93	4.33	3.19	3.97	3.89	3.61	3.99	3.81	4.49
2435963	2435961	74094	NM_020393	PGLYRP4	peptidoglycan recognition protein 4	1q21	chr1	-	151569906	151569942	3		10	0.01	0	3.87	6.06	5.4		3.69959	0.820752	4.2	4.13	4.6	3.72	5.39	3.4	4.61	1.77	2.83	4.08	3.1	4.44	3.8	4.38	4.41	3.67	2.87	4.29	3.76	4.02	4.07	3.85	2.2	3.29	3.41	3.84	4.5	5.25
2436324	2436283	74305	XM_934792	DENND4B	DENN	MADDdomaincontaining4B	chr1	-	152180011	152180087	4		30	0	0.01	5.54	6.67	6.01		5.01918	0.570245	5.08	4.78	5.58	4.57	5.25	5.01	4.03	4.49	5.35	5.54	4.99	2.95	5.33	5.02	4.59	6	4.22	5.86	4.89	5.11	5.43	4.69	4.4	5.29	4.86	5.17	4.93	4.9
2436351	2436338	74318	NM_181715	CRTC2	CREB regulated transcription coactivator 2	1q21.3	chr1	-	152190498	152190638	4		45	0	0.01	4.61	6.03	5.37		4.73836	0.472288	5.5	4.84	5.39	5.47	4.62	4.54	4.83	3.63	4.88	4.09	4.8	4.26	4.52	4.65	4.29	4.5	4.86	4.88	4.33	5.1	5.48	5.03	4.26	4.82	3.69	4.13	4.53	5.11
2436833	2436826	74580	NM_170782	KCNN3	potassium intermediate	smallconductancecalcium-activatedchannel,subfamily	chr1	-	152947219	152947361	4		37	0	0.01	4.22	6.26	5.6		4.81014	0.540672	5.41	4.82	4.03	3.91	4.71	4.09	5.07	4.22	4.07	4.59	5.17	5.44	4.64	4.5	4.45	5.67	3.9	3.83	4.45	3.85	5	4.14	5.39	4.28	4.64	5.08	5.67	4.88
2437402	2437401	74886	AK125510	C1orf104	chromosome 1 open reading frame 104	1q22	chr1	-	153553413	153554413	4		3	0	0	4.44	9.01	8.35		1.82479	0.538986	2.12	1.19	2.33	1.54	2.02	2.07	1.41	2.13	2.25	1.08	1.97	0.99	1.19	1.55	2.66	1.8	1.78	2.25	3.08	1.62	0.63	1.31	1.73	1.01	2.38	1.74	1.02	1.62
2437404	2437401	74886	AK125510	C1orf104	chromosome 1 open reading frame 104	1q22	chr1	-	153554683	153554770	4		14	0	0	4.21	9.43	8.77		3.17329	0.549614	2.97	2.13	3.01	3.38	3.36	2.79	3.05	2.75	2.47	2.77	2.06	3.29	3.97	2.03	3.03	3.55	2.97	3.82	1.56	2.77	1.87	3.17	2.98	3	2.87	3.5	2.74	3.27
2438305	2438282	75420	NM_178229	IQGAP3	IQ motif containing GTPase activating protein 3	1q22-q23.1	chr1	-	154775805	154775879	4		53	0	0	3.81	5.57	4.91		3.66342	0.461345	4.22	3.91	4.13	3.48	4.11	4.44	2.89	4.38	3.48	4.66	4.05	3.72	4.11	4.93	3.76	4.36	3.75	2.93	4.4	4.17	4.38	3.82	3.56	2.95	2.86	3.05	3.75	4.02
2440386	2440385	76598	NM_016382	CD244	CD244 molecule, natural killer cell receptor 2B4	1q23.3	chr1	-	159066800	159067405	4		47	0	0	3.57	5.15	4.49		2.72959	0.733815	3.22	2.24	2.89	3.15	2.95	3.26	3.02	1.44	3.85	3.63	2.51	2.41	3.72	1.69	3.55	3.92	3.58	3.85	3.58	2.35	3.2	2.53	2.55	2.75	1.92	2.01	1.11	2.09
2440555	2440549	76696	NM_207005	USF1	upstream transcription factor 1	1q22-q23	chr1	-	159283953	159284086	4		12	0	0	7.33	5.43	4.77		2.85808	1.21199	3.26	2.36	5.62	2.74	3.52	2.56	2.63	2.74	2.89	4.59	3.4	2.23	3.33	4.45	4.24	2.88	2.74	2.63	2.21	3.53	3.53	3.22	2.28	1.65	2.21	1.66	2.74	2.43
2440571	2440549	76703	NM_207005	USF1	upstream transcription factor 1	1q22-q23	chr1	-	159287905	159288081	4		44	0	0	7.1	6.32	5.66		4.61932	0.879674	4.06	5.37	6.13	3.93	4	4.13	5.95	4.66	6.15	5.41	4.5	4.68	5.02	4.85	5.3	5.1	4.56	5.6	3.86	4.91	5.28	5	4.45	4.1	3.91	3.8	4.73	4.47
2440575	2440549	76705	NM_207005	USF1	upstream transcription factor 1	1q22-q23	chr1	-	159289041	159289127	4		24	0	0	6.49	5.13	4.47		2.83534	0.900676	3.65	2.56	4.41	2.59	2.78	3.29	3.27	2.87	3.94	4.33	3.27	2.39	3.12	3.29	4.33	2.74	3.22	2.36	1.4	2.89	1.77	3.13	3.97	1.53	2.12	2.11	2.59	3.09
2440746	2440744	76797	NM_005122	NR1I3	nuclear receptor subfamily 1, group I, member 3	1q23.3	chr1	-	159466222	159466336	4		3	0.12	0	2.1	6.23	5.57		2.5674	0.83746	2.68	1.38	2.26	2.15	2.37	2.09	3.07	3.12	1.92	2.66	2.27	2.62	2.23	2.81	1.96	2.43	2.56	2.77	3.24	3.11	2.64	2.13	2.47	2.42	2.55	2.68	2.26	2.47
2441200	2441188	77048	NM_182581	C1orf111	chromosome 1 open reading frame 111	1q23.3	chr1	-	160613216	160613252	4		26	0	0	4.33	6.42	5.76		4.73671	0.574481	5.12	3.58	5.38	5.31	4.58	4.13	5.23	5.33	3.59	4.22	4.45	5.33	5.29	4.02	5.68	4.02	5.44	5.01	5.34	4.96	4.69	5.13	4.72	4.44	4.46	4.67	3.96	4.81
2441333	2441329	77116	NM_178550	C1orf110	chromosome 1 open reading frame 110	1q23.3	chr1	-	161091496	161091769	4		30	0.01	0	2.95	5.18	4.52		3.4237	0.819845	3.27	3.57	2.18	3.13	3.05	2.61	3.78	3.93	2.87	4.74	4.35	2.69	3.29	3.47	4.22	2.66	4.27	4.53	2.36	3.97	3.07	5.25	3.44	2.89	3.19	3.31	3.66	4.05
2442440	2442424	77837	NM_199351	C1orf32	chromosome 1 open reading frame 32	1q24.1	chr1	-	165172466	165172557	4		66	0	0	6.08	7.85	7.19		6.28425	0.832673	6.54	6.01	6.04	6.46	6.92	6.95	6.74	7.07	6.64	6.3	5.99	6.72	6.73	5.96	6.8	6.66	6.09	6.16	5.67	6.79	4.6	5.95	4.68	5.45	5.43	5.88	4.92	5.9
2442621	2442587	77945	NM_000734	CD247	CD247 molecule	1q22-q23	chr1	-	165674456	165674510	4		6	0	0	7.54	5.31	4.65		1.71849	0.858326	2.69	2.07	1.67	2.33	1.43	1.74	2.98	2.02	1.61	1.4	1.43	1.74	2.46	1.59	2.71	1.47	3.08	2.77	1.64	0.8	0.68	2.09	1.74	0.79	1.06	0.7	0.81	1.45
2442981	2442980	78166	XR_000999	RP4-747L4.3	hypothetical protein MGC12538	1q24.2	chr1	-	166481461	166481948	4		5	0.01	0	1.63	6.42	5.76		1.81041	0.625501	0.82	2.44	1.47	2.2	1.42	2.28	2.03	1.28	1.64	1.65	1.14	1.49	1.75	1.97	3.27	1.54	0.98	2.21	1.7	1.65	1.8	2.65	1.58	1.69	1.71	1.64	1.62	3.08
2442983	2442980	78166	XR_000999	RP4-747L4.3	hypothetical protein MGC12538	1q24.2	chr1	-	166482374	166482547	4		7	0	0	1.32	6.4	5.74		1.03082	0.486089	0.59	0.44	0.89	1.8	0.34	0.68	1.09	1.02	0.72	0.91	2.61	1.06	0.95	1	1.02	0.96	1.49	0.87	0.46	0.98	1.45	1.45	1.48	0.52	0.63	0.59	2.21	0.86
2443306	2443305	78380	NM_021179	C1orf114	chromosome 1 open reading frame 114	1q24	chr1	-	167630800	167630894	4		31	0	0	1.68	5.07	4.41		1.50082	0.642726	1.7	2.32	1.6	1.18	1.51	2.19	1.33	0.93	0.83	1.21	0.69	1.44	1.05	0.88	1.58	1.15	1.49	0.59	1.42	0.97	1.09	0.57	0.94	2.82	2.85	2.66	1.27	0.77
2443539	2443537	78515	NM_181093	SCYL3	SCY1-like 3 (S. cerevisiae)	1q24.2	chr1	-	168088950	168089360	4		16	0	0	3.03	5.24	4.58		2.60603	0.70588	2.06	2.8	1.67	1.81	2.83	2.44	2.23	2	1.99	1.89	1.33	2.39	2.36	2.94	2.67	2.1	2.12	1.61	1.69	1.77	1.68	3.03	1.89	2.6	3.25	2.77	2.38	4.32
2443546	2443537	78520	NM_181093	SCYL3	SCY1-like 3 (S. cerevisiae)	1q24.2	chr1	-	168091577	168091699	4		65	0	0	4.91	6.88	6.22		4.75534	0.523365	4.59	5.01	5.4	4.42	3.91	5.9	4.46	5.08	4.94	4.87	3.53	5.27	3.68	4.56	5.14	4.63	3.91	4.9	4.16	3.98	5.11	5.48	4.8	4.3	4.6	5.04	4.44	4.6
2443551	2443537	78523	NM_181093	SCYL3	SCY1-like 3 (S. cerevisiae)	1q24.2	chr1	-	168098526	168098562	4		22	0	0	3.82	5.36	4.7		2.92822	0.828786	4.08	1.98	3.04	3.59	3.61	4.34	3.51	2.55	3.14	2.35	3.06	3.58	1.21	3.67	2.16	2.74	2.57	4.18	1.56	2.78	2.06	1.94	2.86	1.43	2.25	2.41	1.97	3.61
2448026	2447993	81274	NM_030934	C1orf25	chromosome 1 open reading frame 25	1q25.2	chr1	-	183392307	183392354	4		56	0	0	6.7	8.83	8.17		7.34699	0.364835	7.22	7.21	7.46	7.5	7.07	7.64	7.05	6.56	7.15	7.54	7.45	7.32	7.48	7.15	5.99	7.14	7.18	7.02	6.95	7.43	6.85	6.97	7.37	6.96	6.93	6.97	7.66	7.41
2448318	2448232	81444	NM_003292	TPR	translocated promoter region (to activated MET on	1q25	chr1	-	184610942	184610982	4		48	0	0	6.15	7.48	6.82		5.8111	0.726555	5.46	5.77	6.01	5.73	4.7	6.12	5.17	5.62	5.18	5.73	4.96	4.6	4.78	5.55	5.02	4.06	3.36	4.25	5.36	4.67	6.17	5.73	6.02	6.37	6.5	6.39	6.38	5.56
2449108	2449104	81904	NM_003783	B3GALT2	UDP-Gal:betaGlcNAc beta 1,3-galactosyltransferase	1q31	chr1	-	191414966	191415266	4		22	0.01	0	1.75	5.55	4.89		2.12082	1.37854	0.74	1.56	1.56	1.99	1.2	0.93	0.99	1.16	2.86	0.9	1.24	1.89	1.21	0.63	1.64	1.8	1.45	1.19	2.6	0.98	1.95	2.84	1.79	2.59	1.43	1.77	7.09	6.5
2449109	2449104	81904	NM_003783	B3GALT2	UDP-Gal:betaGlcNAc beta 1,3-galactosyltransferase	1q31	chr1	-	191415349	191415981	4		30	0.03	0	1.12	6.08	5.42		2.56192	2.05463	1.5	1.27	1.56	0.85	0.59	1.08	1.7	0.63	1.66	1.29	1.43	2.38	0.9	1.02	1.6	1.64	2.27	0.73	1.23	1.46	1.36	1.17	1.01	2.84	2.52	3.51	8.42	8.37
2449113	2449104	81906	NM_003783	B3GALT2	UDP-Gal:betaGlcNAc beta 1,3-galactosyltransferase	1q31	chr1	-	191421848	191422144	4		40	0.04	0	2.11	6.54	5.88		3.87959	1.88529	2.05	2.57	3.96	2.15	3.09	2.6	1.81	2.57	2.83	3.19	2.03	2.22	3.3	2.71	1.99	3.02	3.02	3.96	3.01	1.74	1.84	1.4	2.69	4.94	4.82	4.64	9.33	9.19
2451171	2451155	83156	NM_080588	PTPN7	protein tyrosine phosphatase, non-receptor type 7	1q32.1	chr1	-	200389999	200390064	4		18	0	0	7.37	5.37	4.71		2.87178	0.934354	2.56	1.98	3.6	2.23	2.46	3.1	3.16	4.01	3.99	3.89	3.96	2.42	4.08	2.7	1.23	1.47	3.79	2.28	3.81	2.64	1.75	0.71	2.7	1.58	1.51	1.43	1.33	1.74
2451173	2451155	83158	NM_080588	PTPN7	protein tyrosine phosphatase, non-receptor type 7	1q32.1	chr1	-	200391297	200391356	4		10	0	0.01	6.91	5.33	4.67		3.49616	0.908206	4.07	4.14	5.35	3.18	5.15	3.35	3.33	4.06	3.28	4.07	4.72	4.57	3.61	3.94	5.95	5.79	2.94	4.68	4.52	2.67	2.43	1.94	2.95	2.43	2.69	2.74	1.87	2.36
2451972	2451958	83623	XM_937281	LOC653730	similar to 60S ribosomal protein L21	7p15.3	chr1	-	202466238	202466334	4		48	0	0	5.61	7.09	6.43		5.51479	0.488391	5.73	5.95	5.53	4.56	5.89	6.01	5.91	4.78	5.78	6.01	5.97	5.54	5.78	6.25	6.37	6.81	6.09	5.97	5.99	6.01	5.32	4.92	5.47	5.85	5.69	5.53	5.36	5.48
2452342	2452319	83860	NM_005057	RBBP5	retinoblastoma binding protein 5	1q32	chr1	-	203357700	203357746	4		0	0.05	0	2.88	5.31	4.65		2.79644	0.612598	2.91	2.02	1.8	3.45	2.31	2.9	3.44	2.47	2.72	2.6	3.06	3.7	2.89	1.41	2.91	4.1	3.02	3.66	2.95	2.29	3.4	1.91	2.35	2.7	3.9	1.92	2.49	3.38
2452384	2452348	83890	XM_930999	LOC642939	hypothetical protein LOC642939		chr1	-	203447154	203447270	4		30	0	0	5.6	7.21	6.55		5.93726	0.376752	6	5.12	5.58	6.05	6.09	5.67	4.93	6.28	6.07	6.2	6.4	6.13	6.62	6.03	6.36	6.78	6.03	6.06	7.1	6.12	6.58	5.9	5.94	5.84	5.69	5.56	5.93	6.13
2452444	2452440	83918	NM_018203	KLHDC8A	kelch domain containing 8A	1q32.1	chr1	-	203573169	203573205	4		25	0.01	0	3.74	7.73	7.07		3.67342	1.44619	1.9	1.8	3.03	4.63	3.86	3.3	2.45	3.77	2.14	3.9	3.16	2.77	2.56	2.58	2.03	3.06	1.87	2.77	1.17	1.35	2.05	1.6	1.86	5.76	6.2	5.61	2.07	3.13
2452607	2452571	84015	NM_021795	ELK4	ELK4, ETS-domain protein (SRF accessory protein 1	1q32	chr1	-	203867497	203867552	4		0	0.15	0	6.28	9.4	8.74		7.15397	0.465283	7.58	7.39	7.36	7.47	7.35	7.31	7.55	6.34	7.62	7.24	7.65	7.69	8.1	7.43	7.93	8.07	7.37	7.94	7.3	7.6	7.22	7.39	7.49	6.51	7.18	6.72	7.1	7.34
2452871	2452859	84180	XM_926967	OK	SW-CL.92	OK	chr1	-	204831733	204831800	4		45	0	0	5.45	5.24	4.58		3.01589	0.797518	4.03	1.01	2.69	3.26	3.26	3.23	2.99	1.16	1.57	2.84	3.34	2.83	2	2.06	2.03	3.87	1.78	2.21	4.01	4.29	2.29	2.84	2.92	3.64	2.42	1.79	1.84	4.13
2453460	2453370	84541	NM_025179	PLXNA2	plexin A2	1q32.2	chr1	-	206457902	206457970	4		50	0.01	0	4.62	7.96	7.3		5.98767	0.575696	6.45	5.97	5.73	6.16	6.93	6.32	5.77	6.23	6.25	6.71	6.16	6.73	6.3	6.11	6.14	6.27	6.57	6.24	6.07	6.75	4.89	5.73	5.45	6.54	6.57	6.31	5.96	6.12
2453878	2453871	84819	NM_152485	C1orf74	chromosome 1 open reading frame 74	1q32.2	chr1	-	208024435	208024488	4		16	0	0.01	4.19	5.94	5.28		4.34877	0.585636	3.25	3.88	4.59	4.41	3.75	4.24	3.31	4.76	5.75	4.85	3.77	4.7	4.95	2.82	4.67	3.85	3.45	4.31	4.63	5.13	4.59	4.12	4.78	5.49	5.09	4.88	3.96	3.93
2454825	2454818	85412	NM_018664	SNFT	Jun dimerization protein p21SNFT	1q32.3	chr1	-	210936961	210937020	4		14	0	0	4.56	5.37	4.71		2.81137	0.938235	2.5	1.69	4.2	2.36	4.17	3.26	2.51	3.38	1.92	1.95	3.49	4.45	2.39	2.45	3.59	4.55	1.79	2.48	2.46	3.01	2.41	2.33	2.16	2.02	2.41	1.74	2.32	4.15
2459595	2459587	88377	NM_016102	TRIM17	tripartite motif-containing 17	1q42	chr1	-	226663496	226663533	4		34	0	0	2.75	5.98	5.32		3.31137	1.84345	2.74	2.77	1.97	1.69	1.15	1.4	0.5	1.35	1.49	1.82	1.47	1.71	1.23	2.34	0.69	2.16	1.81	2.05	1.83	1.72	1.87	1.75	3.35	6.29	6.12	5.69	1.53	2.1
2460215	2460189	88775	NM_024554	PGBD5	piggyBac transposable element derived 5	1q42.13	chr1	-	228564676	228564731	4		41	0	0	4.39	6.7	6.04		4.99219	0.487913	5.3	4.44	4.97	5.27	5.68	5.09	5.1	5.85	5.26	5.83	5.14	5.74	5.37	4.97	4.83	5.87	5.57	6.02	5.42	5.24	4.87	5.3	4.37	3.83	4.3	4.52	5.09	5.23
2460413	2460368	88902	NM_024525	TTC13	tetratricopeptide repeat domain 13	1q42.2	chr1	-	229180929	229181058	4		61	0	0	5.85	7.78	7.12		6.24192	0.618836	6.82	6.46	7.15	6.91	7.19	6.72	7.25	7.03	7.59	7.13	7.6	6.99	7.24	6.56	6.85	6.9	7.15	7.16	6.87	7.43	6.23	5.62	5.47	5.36	6.49	5.59	6.16	6.4
2462420	2462415	90174	XM_939675	LOC645721	hypothetical protein LOC645721	1q43	chr1	-	234753852	234753999	4		0	0.07	0	2.99	6.29	5.63		3.02041	0.765986	4.09	3.81	1.47	2.82	1.17	1.31	3.24	3.05	3.3	3.13	3.16	1.73	2.83	2.98	3.04	2.1	3.02	3.79	1.58	3.51	2.08	2.92	3.21	1.89	2.78	1.85	2.98	3.11
2462459	2462456	90189	NM_018072	HEATR1	HEAT repeat containing 1	1q43	chr1	-	234780825	234780908	4		69	0	0	6.88	7.87	7.21		4.83014	1.00438	4.28	4.72	4.27	5.81	4.45	6.19	4.52	3.77	2.32	4.17	4.15	3.68	2.83	5.81	3.85	3.53	2.15	2.55	2.52	3.98	3.76	3.6	3.84	5.73	5.13	5.33	5.49	5.04
2462462	2462456	90191	NM_018072	HEATR1	HEAT repeat containing 1	1q43	chr1	-	234781922	234782030	4		73	0	0	7.71	8.07	7.41		5.83849	0.912289	4.97	6.47	6.58	6.58	4.95	6.85	5.56	5.86	3.03	5.79	4.86	4.83	4.13	7.24	3.83	2.76	5.06	5.24	4.38	6.5	4.72	4.85	5.37	6.21	5.97	6.4	6.28	5.57
2463511	2463482	90853	NM_001030012	OPN3	opsin 3 (encephalopsin, panopsin)	1q43	chr1	-	239870131	239870179	4		65	0	0	6.7	8.74	8.08		7.43575	0.579751	8.33	7.86	7.78	7.62	8.16	7.51	7.75	7.9	8.36	8.46	7.58	8.26	8.14	8.26	8.69	8.56	8.66	8.16	8.03	7.94	8.09	7.29	7.58	6.82	6.46	6.42	7.11	7.76
2463668	2463567	90952	XM_929357	LOC646429	similar to phospholipase D family, member 5	10p11.21	chr1	-	240754537	240754620	4		6	0.03	0	6.31	9.2	8.54		7.44041	0.411334	7.75	7.49	6.89	7	7.5	7.09	7.52	7.66	7.54	7.46	7.45	7.92	7.9	7.13	7.91	7.79	7.36	8	7.99	7.4	8.1	7.69	7.81	6.78	7.08	7.03	7.25	7.76
2465525	2465519	92127	NM_024804	ZNF669	zinc finger protein 669	1q44	chr1	-	245330337	245330378	4		64	0	0	4.84	5.87	5.21		4.50795	0.700006	5.12	4.35	4.52	5.1	5.03	3.84	5.06	5	5.66	5.3	4.29	5.32	4.51	4.92	5.75	4.77	3.79	4.46	4.45	4.64	4.58	4.02	2.79	3.99	4.35	4.7	6.09	6.14
2465559	2465551	92144	NM_003431	ZNF124	zinc finger protein 124	1q44	chr1	-	245386000	245386231	4		65	0	0	6.88	6.38	5.72		4.44767	1.04799	3.67	5.38	4.64	5.5	4.56	4.81	3.95	2.83	1.66	3.95	3.71	4.8	1.76	4.59	3.19	2.63	3.09	3.38	3.08	2.33	4.49	4.49	4.91	5.47	5.1	6.05	4.11	3.87
2466009	2466002	92368	NM_030645	SH3BP5L	SH3-binding domain protein 5-like	1q44	chr1	-	247073823	247073939	4		19	0	0.01	4.69	5.46	4.8		4.12699	0.482956	4.1	3.77	3.81	2.52	4.2	3.92	4.21	3.99	4.1	4.56	4	3.74	3.23	3.8	3.37	4.57	3.13	4.61	3.49	4.38	4.52	3.34	3.98	4.59	4.52	4.43	3.86	4.33
2466067	2466039	92399	NM_017865	ZNF692	zinc finger protein 692	1q44	chr1	-	247118958	247119070	4		54	0	0	6.23	8.16	7.5		6.54493	0.311623	6.53	6.18	7.11	6.59	6.35	6.22	6.23	6.08	7.1	6.37	6.36	6.78	5.58	6.5	6.73	7.26	5.94	6.5	5.36	6.59	6.37	7.07	6.49	6.47	6.32	6.54	6.29	6.75
2466955	2466822	92982	NM_015025	MYT1L	myelin transcription factor 1-like	2p25.3	chr2	-	1874976	1875028	4		73	0	0	6.81	8.68	8.02		7.43425	0.508669	8.12	8.1	7.8	7.8	7.02	7.57	7.71	7.55	7.76	8.23	7.93	8.33	8.17	7.91	8.39	8.19	8	8.04	8.7	8.13	8.06	7.51	7.63	6.97	7.02	7.22	7.07	7.5
2469568	2469529	94712	NM_001039362	ATP6V1C2	ATPase, H+ transporting, lysosomal 42kDa, V1 subu		chr2	+	10841102	10841268	4		19	0	0	3.5	8.86	8.2		2.04205	1.0673	2.1	4.05	1.2	1.7	3.58	2.65	1.3	3.16	1.91	0.58	1.09	1.85	1.77	0.74	1.84	2.39	1.37	2.11	1.31	2.82	1.69	2.91	1.44	0.93	1.28	1.26	2.43	3.14
2469569	2469529	94712	NM_001039362	ATP6V1C2	ATPase, H+ transporting, lysosomal 42kDa, V1 subu		chr2	+	10841728	10841840	4		49	0	0	4.67	8.64	7.98		3.56452	0.996396	3.27	4.49	3.61	4.54	3.78	4.15	3.78	4.83	2.99	2.31	2.92	4.05	1.91	4.53	3.51	3.38	3.55	5	3.21	3.24	3.8	3.25	1.21	1.71	3.86	2.38	3.35	3.54
2469574	2469529	94713	NM_001039362	ATP6V1C2	ATPase, H+ transporting, lysosomal 42kDa, V1 subu		chr2	+	10842525	10842607	4		34	0	0	4.75	8.86	8.2		4.87753	0.94536	3.48	4.92	3.52	4.83	4.64	3.26	4.44	4.59	4.89	3.83	3.91	3.71	4.82	3.88	4.88	3.53	4.16	2.64	2.95	4.82	4.59	4.63	3.2	4.66	3.77	4.61	4.82	5.68
2473313	2473284	97116	NM_024322	CENPO	centromere protein O	2p23.3	chr2	+	24895851	24896244	4		32	0	0	7.08	7.03	6.37		4.27808	0.631134	4.97	4.28	4.83	3.42	4.81	4.63	4.38	4.49	4.93	4.68	3.39	4.06	5.1	3.81	3.83	3.86	5	4.59	3.78	4.1	3.32	4.45	2.89	4.01	4.11	4.35	3.3	3.12
2474323	2474322	97698	NM_080592	C2orf28	chromosome 2 open reading frame 28	2p23.3	chr2	+	27288413	27288575	4		21	0	0.01	6.12	7.14	6.48		5.64986	0.723716	6.82	6.57	6.78	6.34	6.42	6.34	5.76	5.95	6.19	6.13	6.98	6.94	6.94	6.52	6.59	6.32	7.05	6.91	6.82	6.75	5.07	5.77	6.12	4.15	4.98	4.37	5.66	5.53
2474344	2474341	97705	NM_004341	CAD	carbamoyl-phosphate synthetase 2, aspartate trans		chr2	+	27293867	27293913	4		53	0	0	5.1	8.47	7.81		6.79562	0.456161	6.75	6.14	7.33	7.08	6.6	6.47	5.93	7.77	6.75	6.92	7.31	6.77	7.9	6.6	7.29	6.69	6.62	6.6	7.23	6.79	7.15	7.45	6.73	6	6.32	6.23	6.91	7.14
2475284	2475261	98309	NM_002709	PPP1CB	protein phosphatase 1, catalytic subunit, beta is	2p23	chr2	+	28926568	28926749	4		19	0	0	1.72	7.14	6.48		2.13397	1.17285	2.17	0.73	1.35	1.46	1.22	2.11	1.07	1.91	1.57	1	0.79	1.59	1.9	1.32	1.64	2.8	2.64	0.51	2.19	2.24	1.77	1.37	1.21	0.96	1.07	1.35	1.1	2.65
2476077	2476075	98802	NM_014946	SPAST	spastin	2p24-p21	chr2	+	32142333	32142371	4		20	0.01	0	5.66	8.53	7.87		6.20671	0.331504	6.27	5.61	6.22	6.64	6.24	6.06	6.13	6.28	6.38	6.05	6.68	5.6	6.89	6.26	6.89	7.03	6.59	6.67	6.78	6.57	5.51	6.55	6.01	5.94	6.36	6.18	5.54	5.99
2479732	2479698	101184	NM_000341	SLC3A1	solute carrier family 3 (cystine, dibasic and neu		chr2	+	44400980	44401259	4		33	0.01	0	1.65	6.88	6.22		2.73301	1.43339	2.54	1.65	3.88	1.86	1.31	1.92	3.24	2.25	1.03	1.12	0.85	2.21	1.6	2.86	2.65	1.32	2.06	1.7	1.81	3.3	1.82	1.88	1.9	2.85	2.89	2.71	1.61	1.98
2479733	2479698	101185	NM_000341	SLC3A1	solute carrier family 3 (cystine, dibasic and neu		chr2	+	44401320	44401419	4		36	0	0	2.07	7.2	6.54		1.92904	1.07489	1.73	1.03	1.6	0.79	1.15	0.92	1	1.21	1.36	0.93	1.49	1.54	1.48	1.91	0.99	1.22	0.97	0.74	1.65	1.2	0.68	0.8	1.31	3.61	2.77	2.81	1.8	2.65
2481177	2481142	102153	NM_000179	MSH6	mutS homolog 6 (E. coli)	2p16	chr2	+	47887425	47887503	4		41	0	0	5.15	5.45	4.79		3.11274	0.913569	2.16	3.48	1.72	2.75	1.12	3.33	1.83	3.38	2.48	2.12	2.09	3.55	1.5	3.29	2.63	3.15	2.17	2.48	2.21	2.62	1.89	2.33	2.88	4.13	4.57	3.29	2.03	1.48
2482213	2482211	102825	NM_001008708	CHAC2	ChaC, cation transport regulator-like 2 (E. coli)	2p16	chr2	+	53848537	53848644	4		43	0	0	6.18	5.76	5.1		4.34	0.577478	4.38	3.02	4.23	4.02	4.84	4.25	3.98	4.71	4.42	3.47	4.74	4.31	4.39	3.88	4.04	3.64	3.25	4.47	4.05	4.44	4.3	4.17	3.72	4.34	3.84	3.85	4.48	4.54
2482218	2482211	102828	NM_001008708	CHAC2	ChaC, cation transport regulator-like 2 (E. coli)	2p16	chr2	+	53855171	53855441	4		16	0	0	5.64	5.26	4.6		1.59082	0.710942	1.09	1.44	1.06	0.87	0.94	1.14	1.54	0.86	0.82	1.66	0.45	1.29	0.92	0.61	1.37	1.85	0.86	1.29	1.27	1.72	0.86	0.79	1.57	0.71	1.29	1.15	4.27	2.02
2482365	2482316	102924	NM_138448	ACYP2	acylphosphatase 2, muscle type	2p16.2	chr2	+	54195986	54196197	4		30	0	0	2.91	5.18	4.52		2.9337	0.449557	2.18	1.95	4.12	2.78	2.47	2.31	2.59	3.88	2.92	3.13	2.59	3.57	2.89	2.5	2.45	3.14	2.57	3.21	2.87	2.58	3.51	3.17	3.37	2.46	3.3	3.24	2.61	2.83
2483510	2483451	103646	NM_006296	VRK2	vaccinia related kinase 2	2p16-p15	chr2	+	58240334	58240399	4		67	0	0	3.68	7.35	6.69		4.05466	1.15518	2.61	4.37	4.43	3.21	3.26	3.56	3.04	3.78	2.36	4.15	3.1	3.58	0.88	4.08	3.83	3.61	2.68	1.66	2.98	1.73	4.25	4.71	3.76	3.42	2.86	2.72	6.24	5.51
2484843	2484841	104517	NM_006577	B3GNT2	UDP-GlcNAc:betaGal beta-1,3-N-acetylglucosaminylt	2p15	chr2	+	62276792	62276950	4		1	0.02	0.01	5.85	7.48	6.82		6.0489	0.498633	6.18	6.24	4.96	6.03	6.17	6.12	5.65	6.51	6.44	5.98	6.47	5.92	6.17	5.92	6.23	6.24	6.77	6.27	6.75	6.2	6.58	6.35	6.68	4.64	5.59	5.52	6.05	6.69
2485120	2485112	104714	NM_014562	OTX1	orthodenticle homolog 1 (Drosophila)	2p13	chr2	+	63131894	63131955	4		51	0.01	0.01	4.99	7.38	6.72		5.87945	0.648656	5.31	5.63	5.29	5.78	6.44	5.86	6.51	6.66	6.2	6.52	6.26	6.77	7.18	5.16	6.82	6.12	6.51	5.82	7.11	6.79	6.61	6.57	6.46	4.66	4.73	5.16	5.67	6.02
2485132	2485112	104720	NM_014562	OTX1	orthodenticle homolog 1 (Drosophila)	2p13	chr2	+	63136154	63136207	4		29	0.01	0.01	6.12	7.92	7.26		6.60507	0.374389	6.91	6.19	6.1	6.94	6.74	6.24	6.5	7.32	7.34	7.08	7.11	7.11	6.86	6.47	6.26	7.22	6.59	6.51	6.03	6.5	7.03	6.24	7.21	6.18	6.26	6.59	6.3	6.94
2485133	2485112	104720	NM_014562	OTX1	orthodenticle homolog 1 (Drosophila)	2p13	chr2	+	63136256	63136323	4		72	0	0	6.44	8.84	8.18		6.14808	0.514932	6.79	7.23	6.23	6.76	6.68	6.7	5.91	6.36	5.69	6.72	6.52	6.83	6.76	6.19	6.56	7.44	7.1	6.75	6.86	6.89	6.33	5.82	6.59	5.39	5.48	5.47	5.51	6.55
2486523	2486520	105594	NM_019002	ETAA1	Ewing's tumor-associated antigen 1	2p13-p15	chr2	+	67478239	67478307	4		40	0	0	6.71	7.15	6.49		6.17562	0.311314	5.95	5.92	5.61	6.3	6.36	6.1	5.8	6.4	6.58	6.71	6.69	6.02	6.58	5.88	6.67	6.73	6.46	6.56	6.31	6.11	6.24	5.83	6.21	6.21	5.77	6.09	5.46	6.16
2487891	2487882	106437	NM_012476	VAX2	ventral anterior homeobox 2	2p13	chr2	+	70981429	70981506	4		2	0.02	0.01	6	8.1	7.44		6.82548	0.536659	7.26	6.73	6.7	6.73	7.02	6.92	6.82	7.23	7.47	7.18	7.61	7.93	7.57	7.08	8.06	8.11	7.24	8.04	7.87	7.26	7.05	7.12	7.08	6.11	6.09	6.38	6.76	7.33
2488899	2488898	107061	NM_145300	LOC200420	LOC200420	2p13.2	chr2	+	73725577	73725659	4		23	0	0	3.93	6.02	5.36		3.93781	0.668726	5.13	4.35	3.78	3.48	5.8	3.43	3.78	4.61	5.4	3.8	4.37	4.7	5.34	3.64	5.44	4.74	3.9	3.3	4.22	3.84	3.76	2.57	3.39	3.1	3.49	3.76	3.95	4.05
2491393	2491386	108630	NM_031283	TCF7L1	transcription factor 7-like 1 (T-cell specific, H	2p11.2	chr2	+	85214097	85214232	4		6	0.01	0.01	4.4	5.84	5.18		4.41836	0.599426	4.84	3.65	3.48	4.65	3.34	3.7	3.61	4.69	5.07	3.45	3.99	4.49	5.22	5.15	4.8	5.95	5.19	4.71	5.14	4.59	4.52	5.51	4.26	3.73	3.53	4.77	3.56	4.7
2491563	2491523	108744	NM_032213	RBED1	RNA binding motif and ELMO	CED-12domain1	chr2	+	85471215	85471355	4		7	0.01	0	3.11	5.6	4.94		3.10192	0.662052	2.88	2.9	3.61	3.92	2.92	4.67	4.19	2.99	2.95	3.91	3.04	3.89	2.78	3.45	3.7	3.48	3.13	3.02	3.83	4.91	3.57	2.95	2.56	2.86	3.48	3.75	2.22	3.17
2492940	2492938	109535	NM_144563	RPIA	ribose 5-phosphate isomerase A (ribose 5-phosphat	2p11.2	chr2	+	88772469	88772538	4		20	0	0.01	6.12	6.65	5.99		5.14753	0.435172	5.14	5.23	5.55	4.97	4.9	5.07	5.88	5.59	6	5.39	5.19	5.79	6.31	5.48	5.59	5.56	5.93	5.85	5.21	5.98	5.67	4.87	4.73	4.54	4.37	5.01	5.14	5.19
2495197	2495187	110867	NM_001079	ZAP70	zeta-chain (TCR) associated protein kinase 70kDa	2q12	chr2	+	97706959	97707312	4		2	0	0	6.8	6.78	6.12		3.82315	0.718762	4.92	3.4	3.32	4.13	4.41	3.21	4.06	4.32	5.49	4.25	3.37	4.71	4.1	3.46	3.64	4.19	4.1	4.38	5.83	3.46	3.91	4.81	4.16	3.09	2.78	2.81	3.38	3.27
2495212	2495187	110877	NM_001079	ZAP70	zeta-chain (TCR) associated protein kinase 70kDa	2q12	chr2	+	97717510	97717585	4		5	0	0	7.5	5.27	4.61		2.56342	0.929555	3.02	3.23	3.26	2.47	1.74	2.06	3.46	1.69	2.75	2.93	2.72	2.49	1.82	2.13	4.59	2.87	3.12	2.01	2.79	3.42	3.23	2.59	3.95	1.44	2.72	1.61	2.99	2.13
2496631	2496628	111763	NM_017546	C2orf29	chromosome 2 open reading frame 29	2q11.2	chr2	+	101236272	101236372	4		39	0.01	0	6.33	9.14	8.48		6.95534	0.371562	7.11	6.94	6.75	7.42	7.65	6.34	7.3	7.58	7.19	6.77	7.36	7.17	7.19	6.8	7.38	7.25	7.03	6.24	6.64	6.87	7.01	6.68	7.21	6.11	6.07	6.17	6.97	7.27
2497057	2497028	112034	NM_003854	IL1RL2	interleukin 1 receptor-like 2	2q12	chr2	+	102218118	102218169	4		23	0	0	4.94	7.55	6.89		5.29877	0.509526	5.82	5.16	5.18	5.73	5.34	5.64	5.75	5.7	5.01	5.73	5.69	6.39	6.29	6.34	4.73	5.41	5.01	4.93	5.25	5.8	5.03	5.6	5.48	5.16	4.61	4.85	5.44	5.38
2498286	2498274	112795	NM_032411	C2orf40	chromosome 2 open reading frame 40	2q12.2	chr2	+	106056791	106056891	4		36	0	0	5.23	7.36	6.7		5.21685	0.759695	5.2	4.78	5.23	4.3	4.56	4.16	5.25	5.14	6.34	4.92	5.53	4.68	5.27	4.78	5.85	5.93	5.06	4.48	6.08	4.61	5.6	5.74	5.4	4.83	5.09	4.07	3.62	5.35
2501084	2501075	114543	NM_173202	IL1F7	interleukin 1 family, member 7 (zeta)	2q12-q14.1	chr2	+	113392626	113392663	4		46	0	0	4.63	6.47	5.81		4.76233	0.496318	5.06	5.11	4.76	4.77	4.93	4.3	4.39	4.98	4.31	5.27	5.48	4.76	6.53	4.65	5.4	5.6	5.63	4.87	4.98	4.88	5.56	4.77	5.07	3.84	3.84	3.93	4.81	5.24
2501129	2501120	114564	NM_019618	IL1F9	interleukin 1 family, member 9	2q12-q21	chr2	+	113458979	113459076	4		36	0	0	3.16	5.22	4.56		3.60753	0.581301	3.32	3.7	4.13	4.9	4.2	4.3	4.22	3.63	4.05	4	3.25	4.59	5.22	4.17	2.73	3.1	4.75	3.68	3.76	3.24	3.18	4.46	3.46	2.53	3.32	3.24	3.77	3.39
2501260	2501238	114646	NM_012455	PSD4	pleckstrin and Sec7 domain containing 4	2q13	chr2	+	113656398	113656489	4		25	0	0	6.45	6.23	5.57		4.27795	0.905054	5.62	5.23	5.18	4.98	5.37	5.67	4.91	5.61	4.85	4.39	5.4	5.09	4.71	4.69	5.81	5.56	5.22	4.32	3.42	5.87	4.41	4.67	3.78	2.82	3.47	3.62	4.4	3.78
2501702	2501697	114887	XM_498909	LOC440900	hypothetical LOC440900	2q14.1	chr2	+	114364170	114364275	4		72	0	0	6	7.89	7.23		6.52712	0.404329	5.85	5.42	6.69	6.84	6.67	6.31	6.66	6.51	6.7	5.26	6.35	6.44	6.32	6.51	6.3	6.54	6.35	5.86	6.16	5.72	6.07	6.66	6.6	6.48	6.96	6.84	6.66	6.66
2504345	2504328	116664	NM_002101	GYPC	glycophorin C (Gerbich blood group)	2q14-q21	chr2	+	127167918	127167993	4		51	0	0	8.15	6.68	6.02		4.78452	0.966731	5.92	4.1	4.25	4.57	4.5	4.08	5.18	3.68	4.52	4.22	3.88	4.22	4.46	4.57	4.16	4.46	5.65	3.99	4	4.46	6.75	6.34	6.73	2.76	3.56	3.44	6.31	6.36
2504350	2504328	116666	NM_002101	GYPC	glycophorin C (Gerbich blood group)	2q14-q21	chr2	+	127170231	127170318	4		40	0	0	6.65	5.3	4.64		3.43466	1.01025	5.14	4.17	4.73	3.68	4.3	3.28	3.72	2.45	4.14	4.51	3.79	3.82	3.77	4.53	4.21	5.44	2.84	4.37	3.43	3.27	4.56	4.59	4.49	2.09	1.83	2.12	4.56	4.69
2504596	2504595	116807	NM_000312	PROC	protein C (inactivator of coagulation factors Va	2q13-q14	chr2	+	127892493	127892538	4		64	0	0	4.55	6.82	6.16		5.46329	0.648875	5.85	4.88	5.65	5.8	5.03	5.46	5.35	5.77	6.53	6.24	6.44	5.34	6.39	5.05	6.14	5.23	5.07	6.26	6.62	5.49	6.16	6.32	5.65	5.07	4.59	4.33	4.67	6.34
2504611	2504595	116818	NM_000312	PROC	protein C (inactivator of coagulation factors Va	2q13-q14	chr2	+	127902939	127902975	3		47	0	0	3.11	6.2	5.54		4.00959	1.30118	3.25	3.4	4.13	3.99	3.18	4.16	4.08	4.33	4.37	4.32	3.94	3.53	4.21	4.08	4.53	5.73	3.89	3.86	5.39	2.9	2.18	4.4	3.39	3.39	2.83	3.23	4.04	4.64
2504712	2504645	116882	XM_929403	MYO7B	myosin VIIB	2q21.1	chr2	+	128105313	128105359	4		1	0	0	8.45	7.79	7.13		4.52918	0.821338	5.42	4.84	5.18	2.53	4.98	4.64	4.9	5.51	5.53	4.59	5.49	5.52	6.03	5.28	4.94	5.8	5.98	5.72	3.16	7.53	4.33	4.39	3.96	2.99	3.62	3.88	2.95	4.17
2504717	2504645	116884	XM_929403	MYO7B	myosin VIIB	2q21.1	chr2	+	128105706	128105794	4		2	0	0	7.53	7.37	6.71		2.92986	0.911259	3.39	3.8	4.48	2.88	4.74	4.11	4.55	3.63	4.35	2.73	4.36	2.8	4.07	3.46	3.11	5.23	3.04	3.04	2.56	5.17	2.68	2.79	2.66	2.09	1.7	2.46	1.62	2.11
2504719	2504645	116886	XM_929403	MYO7B	myosin VIIB	2q21.1	chr2	+	128107349	128107408	4		18	0	0	8.01	7.02	6.36		3.85178	0.907225	4.97	5.33	5.41	4.16	4.08	4.98	4.5	4.89	5.35	4.29	4.62	5.41	4.62	3.89	5.39	5.41	5.38	4.24	3.86	5.89	4.17	3.85	3.25	2.42	2.7	2.86	2.73	3.71
2504720	2504645	116887	XM_929403	MYO7B	myosin VIIB	2q21.1	chr2	+	128108227	128108284	4		42	0	0	8.68	6.59	5.93		4.11945	0.91893	5.71	5.22	5.15	3.48	4.88	4.49	4.74	4.8	5.78	4.35	5.05	5.4	5.48	4.74	5.23	5.92	5.67	5.56	4.83	6.08	4	3.14	3.65	3.49	3.33	3.86	1.69	3.4
2504727	2504645	116888	XM_929403	MYO7B	myosin VIIB	2q21.1	chr2	+	128109182	128109255	4		33	0	0	10.01	6.56	5.9		3.23918	1.91855	6.51	6.22	5.82	1.58	5.41	4.9	3.93	5.64	4.43	5.16	6.24	5.96	5.06	6.28	5.78	6.83	6.28	5.38	4	7.9	2.73	1.64	2.2	1.74	2.48	1.48	1.3	1.39
2504729	2504645	116888	XM_929403	MYO7B	myosin VIIB	2q21.1	chr2	+	128109771	128109932	4		24	0	0	9.63	7.36	6.7		4.01205	1.60349	6.72	6.28	5.44	2.64	5.87	5.1	4.9	5.94	6.27	4.81	6	6	6.22	5.74	5.34	6.68	6.38	6.64	5.94	7.6	3.13	2.56	3.58	1.94	2.46	1.89	1.98	3.2
2504731	2504645	116889	XM_929403	MYO7B	myosin VIIB	2q21.1	chr2	+	128110253	128110366	4		20	0	0	8.99	7.04	6.38		2.72493	1.59252	5.67	3.62	4.88	1.42	3.36	1.68	3.21	3.39	5	4.56	4.86	4.3	3.72	5.44	5.51	5.49	4.61	4.87	3.9	7.5	1.02	1.59	2	1.23	1.29	1.16	3.15	2.43
2504735	2504645	116892	XM_929403	MYO7B	myosin VIIB	2q21.1	chr2	+	128111381	128111442	4		29	0	0	9.5	8.03	7.37		4.87274	1.0811	6.62	5.63	5.67	4.58	5.81	3.69	5.59	5.94	6.87	6.18	5.91	6.44	5.68	5.99	4.86	7.45	6.5	6.45	6.84	7.84	4.3	4.48	4.36	4.31	3.74	4.15	4.7	4.9
2505991	2505957	117626	NM_017958	PLEKHB2	pleckstrin homology domain containing, family B (	2q21.	chr2	+	131827147	131827411	3		12	0	0	2.64	8.15	7.49		1.60123	0.631031	2.22	0.86	2.11	0.96	1.1	0.77	1.42	1.08	1.22	1.16	1.18	1.41	1.52	1.41	1.6	1.26	1.17	1.38	1.54	1.28	1.09	1.66	2.42	1.06	1.24	0.96	1.71	1.49
2514252	2514216	122971	NM_001039724	NOSTRIN	nitric oxide synthase trafficker	2q24.3	chr2	+	169421446	169421534	4		56	0	0	2.03	5.33	4.67		3.27808	0.901478	2.94	3.85	2.77	3.49	4.11	2.49	2.87	3.55	2.71	3.37	1.8	3.79	1.32	3.77	4.03	2.27	4.12	2.19	3.93	3.81	4.13	4.1	4.47	1.69	2.46	1.94	3.41	4.91
2514255	2514216	122973	NM_001039724	NOSTRIN	nitric oxide synthase trafficker	2q24.3	chr2	+	169424280	169424375	4		66	0.03	0	1.08	5.52	4.86		3.6126	0.900387	2.65	2.67	3.29	2.21	2.79	4.04	4.38	3.86	4.03	3.54	2.44	4.59	1.73	4.49	2.87	2.09	3.97	2.52	2.14	3.93	4.44	3.28	3.8	1.73	2.38	1.93	4.32	4.48
2514258	2514216	122976	NM_001039724	NOSTRIN	nitric oxide synthase trafficker	2q24.3	chr2	+	169425561	169425660	4		50	0.01	0	2.49	5.04	4.38		3.65932	0.591775	2.65	3.94	3.5	2.46	3.16	3.83	3.97	2.21	3.85	3.78	3.29	3.97	2.58	3.7	3.04	3.57	3.19	3.4	3.66	3.3	4.22	3.81	4.61	3.39	2.57	2.7	4.22	3.99
2514262	2514216	122978	NM_001039724	NOSTRIN	nitric oxide synthase trafficker	2q24.3	chr2	+	169429590	169429701	4		41	0	0	3.18	6.95	6.29		2.7026	0.81231	2.44	2.15	4.51	2.02	2.4	3.84	2.65	2.75	2.04	3.65	1.33	1.95	2.2	2.69	3.02	3.77	3.23	3.03	2.86	2.33	3.13	3.37	3.06	2.31	1.91	1.97	3	2.95
2514263	2514216	122978	NM_001039724	NOSTRIN	nitric oxide synthase trafficker	2q24.3	chr2	+	169429745	169429795	4		13	0.04	0	1.05	5.98	5.32		1.47233	0.584096	0.85	1.23	0.95	1.25	0.92	1.4	0.86	0.69	2.11	1.16	0.75	0.91	1.15	3.16	2.08	0.77	1.18	1.64	2.43	1.56	2.97	1.51	1.51	1.05	0.76	0.67	0.89	2.03
2515061	2515050	123498	NM_015530	GORASP2	golgi reassembly stacking protein 2, 55kDa	2q31.1-q31.2	chr2	+	171494059	171494096	4		0	0.05	0	6.01	8.55	7.89		6.50233	0.368101	6.66	6.31	6.3	5.96	6.06	5.91	5.94	6.3	5.72	6.3	6.56	6.41	6.62	6.55	6.46	6.6	6.18	7.07	6.42	6.69	6.52	7.1	6.77	6.21	5.9	6.06	6.55	6.75
2516053	2516023	124137	NM_145810	CDCA7	cell division cycle associated 7	2q31	chr2	+	173938430	173938538	4		53	0	0	10.33	7.4	6.74		4.98658	1.53548	7.63	8.71	6.84	3.63	6.25	9.39	6.04	9.09	4.93	6.12	7.14	5.95	6.61	8.32	4.77	6.3	5.89	7.73	4.77	8.8	3.09	4.02	4.02	3.56	3.28	2.86	3.6	3.67
2516970	2516967	124673	NM_024501	HOXD1	homeobox D1	2q31.1	chr2	+	176761781	176761875	4		15	0	0	4.53	6.26	5.6		4.27096	0.451089	4.7	4.71	4.52	4.51	4.23	4.26	4.73	4.29	5.24	5.32	4.55	4.77	5.04	4.1	4.21	4.8	4.76	5.06	3.93	4.72	4.18	3.7	3.57	4.4	3.81	4.23	4.4	4.27
2516975	2516967	124675	NM_024501	HOXD1	homeobox D1	2q31.1	chr2	+	176762162	176762212	4		73	0	0	5.43	8.23	7.57		6.05096	0.35333	6.22	5.94	6.46	6.09	6.29	6.26	6.26	6.23	7.15	6.2	6.42	6.26	6.64	5.59	6.34	6.54	6.27	6.2	6.28	6.05	6.25	5.94	5.68	5.29	5.85	5.78	6.1	6.52
2518281	2518272	125516	NM_000885	ITGA4	integrin, alpha 4 (antigen CD49D, alpha 4 subunit	2q31.3	chr2	+	182029519	182030027	4		8	0	0	5.53	5.79	5.13		3.57014	0.514073	4.11	3.46	4.46	2.38	3.52	3.88	4.25	4.04	4.5	3.84	3.79	3.28	3.72	3.96	3.29	4.68	3.01	3.72	4.5	4.08	3.86	3.49	4.38	3.39	3.29	2.91	3.55	4
2519295	2519294	126130	NM_177454	KIAA1946	KIAA1946	2q32.1	chr2	+	187267101	187267144	4		12	0.03	0	5.81	9.76	9.1		6.84562	0.497985	6.92	6.05	6.68	6.55	7.16	5.78	6.93	6.81	7.5	6.74	6.72	6.17	7.81	6.57	7.71	7.24	6.88	6.89	7.77	6.9	7.6	7.48	6.84	6.09	6.35	6.17	6.62	7.33
2520172	2520138	126687	NM_017694	FLJ20160	FLJ20160 protein	2q32.2	chr2	+	191074399	191074700	4		49	0	0	7.32	7.2	6.54		5.05123	1.18933	3.66	5	3.95	5.9	5.36	5.48	5.14	4.2	3.82	5.56	3.8	5.94	4.72	5.82	3.98	4.47	4.55	3.77	4.36	4.49	5.21	4.15	4.86	6.87	6.98	6.73	5.44	4.91
2520294	2520291	126764	NM_014905	GLS	glutaminase	2q32-q34	chr2	+	191454059	191454115	4		50	0.01	0	6.99	9.7	9.04		7.97658	0.354966	8.04	8	8.28	8.22	8.28	8.29	8.46	8.61	8.1	8.44	8.48	8.46	8.21	8.15	8.4	8.61	8.19	7.95	8.31	8.18	7.99	7.8	7.8	7.76	8.49	8.53	8	8.08
2523636	2523635	128833	NM_001007542	FLJ40453	FLJ40453 protein	5q35.1	chr2	+	203811694	203811771	4		5	0.05	0	2.68	5.92	5.26		3.23658	0.441369	3.47	2.38	2.64	3.1	3.39	2.7	2.92	2.8	3.28	2.93	3.42	3.19	3.3	3.13	2.29	3.25	2.55	3.64	3.02	3.38	3.48	3.66	3.27	3.18	2.54	3.04	3.27	3.64
2527926	2527895	131606	NM_032726	PLCD4	phospholipase C, delta 4	2q35	chr2	+	219206644	219206712	4		36	0	0	2.55	5.16	4.5		3.12288	1.01732	2.99	2.53	3.43	2.37	3.3	2.18	2.76	2.86	2.26	2.71	2.28	3.6	1.87	1.73	2.23	2.32	1.73	2.35	1.49	2.4	3.14	2.45	2.75	2.36	1.96	2.13	2.6	2.64
2527932	2527895	131609	NM_032726	PLCD4	phospholipase C, delta 4	2q35	chr2	+	219209232	219209344	4		55	0	0	4.12	6.3	5.64		4.54685	0.941953	5.13	4.65	4.06	4.08	4.24	3.15	5.07	4.28	2.73	5.24	4.21	5.66	3.48	2.52	4.46	3.33	5.02	5.39	5.26	3.34	3.12	4.3	3.3	3.21	4.24	4.02	3.56	4.44
2527935	2527895	131610	NM_032726	PLCD4	phospholipase C, delta 4	2q35	chr2	+	219209579	219209849	4		47	0	0	2.98	5.94	5.28		3.79753	1.12469	4.15	2.84	4.44	2.26	4.05	3.62	3.74	2.54	3.99	3.31	2.5	5.29	3.7	2.68	4.39	2.5	3.11	2.63	4.38	1.81	3.49	2.85	3.15	4.48	3.35	3.05	3.01	2.34
2528377	2528347	131845	NM_018089	ANKZF1	ankyrin repeat and zinc finger domain containing	2q35	chr2	+	219808705	219808826	4		14	0	0	4.77	6.69	6.03		4.74466	0.491051	5.56	4.29	5.5	4.41	3.89	5.75	5.27	5.24	5.65	5	4.36	4.74	5.28	4.69	5.33	5.07	4.88	4.38	6.37	4.45	4.69	5.22	5.17	4.23	4.19	4.3	5.35	4.53
2528765	2528709	132035	NM_052902	STK11IP	serine	threoninekinase11interactingprotein	chr2	+	220188246	220188300	4		38	0	0	5.77	7.04	6.38		5.1363	0.54235	6.03	5.7	4.78	5.75	5.63	5.6	5.23	4.9	5.93	6.15	5.81	5.79	6.05	5.47	5.38	6.02	4.97	6.2	5.16	5	5.28	5.07	4.55	4.53	4.91	5.32	5.26	4.87
2529423	2529421	132416	NM_152386	SGPP2	sphingosine-1-phosphate phosphotase 2	2q36.1	chr2	+	222997587	222997654	4		35	0.01	0	5.32	8.08	7.42		5.95699	0.35925	6.71	6.25	6.22	6.55	5.63	5.79	6.22	6	6.6	6.11	6.02	6.51	6.74	5.98	5.72	6.43	5.78	6.64	6.04	6.72	6.57	6.14	5.77	5.69	5.53	5.5	6.4	5.65
2532297	2532294	134216	NM_031313	ALPPL2	alkaline phosphatase, placental-like 2	2q37	chr2	+	232979797	232979842	4		66	0	0	6.09	10.05	9.39		6.79425	0.503708	7.87	6.38	6.69	7.93	7.7	6.89	6.95	6.56	7.49	7.23	7.09	7.27	7.57	7.21	7.46	7.98	7.15	7.48	7.36	7.76	7.15	6.81	7.13	5.82	6.28	6.66	6.73	7.44
2532408	2532399	134288	NM_005199	CHRNG	cholinergic receptor, nicotinic, gamma	2q33-q34	chr2	+	233115842	233115878	4		71	0	0	6.61	9.59	8.93		7.00151	0.391513	7.09	6.76	7.46	7.66	7.68	7.12	6.93	7.24	7.95	7.4	7.56	7.4	7.58	6.86	7.6	6.97	7.19	7.13	5.94	7.25	7.5	7.39	6.22	6.48	6.22	6.67	7.23	7.35
2532412	2532399	134291	NM_005199	CHRNG	cholinergic receptor, nicotinic, gamma	2q33-q34	chr2	+	233116563	233116628	4		37	0	0	3.65	6.21	5.55		3.70027	0.858458	3.8	4.1	3.77	3.31	4.76	5.14	3.58	4.14	4.43	3.94	3.92	4.44	3.91	3.57	4.8	1.72	4.83	4.42	5.08	4.22	3.38	3.27	4.24	3.72	3.42	3.42	3	2.5
2532416	2532399	134294	NM_005199	CHRNG	cholinergic receptor, nicotinic, gamma	2q33-q34	chr2	+	233118497	233118573	4		1	0.01	0	4.72	6.78	6.12		4.46589	0.625957	4.84	4	3.82	4.78	5.21	4.38	4.4	4.51	4.18	5.32	3.23	3.98	4.91	3.65	5.07	4.77	3.25	5.27	2.72	4.7	5.07	4.85	3.66	4.27	4.85	4.22	4.72	4.61
2532885	2532852	134598	NM_000541	SAG	S-antigen; retina and pineal gland (arrestin)	2q37.1	chr2	+	233915656	233915701	4		23	0.01	0.01	3.85	5.55	4.89		4.1111	0.735267	4.04	5.23	3.91	3.57	4.97	3.99	4.78	4.95	4.63	4.54	3.23	4.17	5.18	4.15	5.81	4.95	4.62	2.83	2.25	4.77	3.44	4.12	4.2	3.16	3.77	4.2	3.55	4.5
2534132	2534126	135426	NM_006710	COPS8	COP9 constitutive photomorphogenic homolog subuni	2q37.3	chr2	+	237658930	237659089	4		15	0.03	0	2.99	5.76	5.1		3.70014	0.543007	4.36	3.28	2.47	3.63	3.29	3.73	3.35	3.85	4.87	3.73	3.91	3.43	5.29	3.15	3.46	4.77	4.77	3.71	3.7	3.85	4.16	3.58	4.14	3.7	2.95	3.05	4.33	3.8
2534671	2534664	135769	NM_194312	LOC339768	hypothetical protein LOC339768	2q37.3	chr2	+	238681184	238681344	4		17	0	0.01	4.81	6.53	5.87		4.69932	0.529227	5.25	3.35	4.22	4.84	5.35	4.07	4.43	5.3	4.84	5.28	5.21	5.32	5.47	5.13	4.97	5.15	5.25	5.48	4.64	5.28	4.64	4.64	4.71	4.58	4.32	3.23	4.65	5.19
2535548	2535543	136293	NM_207483	FLJ45964	FLJ45964 protein	2q37.3	chr2	+	240169904	240170056	4		11	0.01	0	3.53	6.25	5.59		3.53493	0.486852	3.64	4.19	3.39	3.34	3.46	3.4	4.14	3.5	3.95	3.56	3.54	3.4	4.41	3.56	4.68	4.18	4.69	2.71	3.89	2.89	2.5	4.25	4.48	3.27	2.57	3.73	3.71	3.88
2535833	2535830	136488	NM_018226	RNPEPL1	arginyl aminopeptidase (aminopeptidase B)-like 1	2q37.3	chr2	+	241156891	241157000	4		1	0.1	0	6.02	9.14	8.48		6.91685	0.388372	7.07	6.61	6.98	7.12	7.33	6.28	6.73	7.28	6.92	7.19	6.66	7.46	7.26	6.69	6.49	7.88	7.29	7.34	7.75	7.05	6.55	6.66	6.49	6.38	6.48	6.61	6.8	7.65
2536233	2536217	136735	NM_001001666	TMEM16G	transmembrane protein 16G	2q37.3	chr2	+	241795675	241795731	4		30	0	0.01	3.82	5.36	4.7		3.76603	0.852004	4.15	4.68	4.7	4.48	4.57	4.56	5.22	5.06	5.29	4.67	4.31	6.08	4.9	3.97	5.85	4.47	5.13	4.42	4.93	4.24	3.7	4.3	2.63	4.05	3.34	3.9	1.65	3.28
2536256	2536217	136748	NM_001001666	TMEM16G	transmembrane protein 16G	2q37.3	chr2	+	241811751	241811862	4		55	0	0	3.85	6.26	5.6		4.52479	0.757133	4.98	6.16	5.5	5.56	6.12	4.17	5.79	5.64	6.26	5.66	4.49	5.46	5.07	4.27	6.81	5.03	6.05	4.34	4.79	5.16	3.05	4.84	4.97	4.09	3.74	4	4.92	4.99
2536635	2536625	136963	NM_032515	BOK	BCL2-related ovarian killer	2q37.3	chr2	+	242147581	242147645	4		42	0.01	0	4.78	7.37	6.71		5.71123	0.569805	6.59	5.42	6.05	5.51	6.14	5.09	5.45	6.24	5.99	5.17	5.31	5.02	6.55	6.23	6.18	6.32	5.16	5.52	6.61	6.29	6.11	6.54	5.89	5.7	5.95	5.42	5.55	5.54
2537176	2537171	137260	NM_001002919	LOC285016	hypothetical protein LOC285016	2p25.3	chr2	-	273131	273175	4		23	0.04	0	2.71	5.46	4.8		3.22534	0.551574	3.03	3.17	2.92	2.84	2.92	3.19	3.14	3.13	3.27	3.63	3.79	3.93	3.32	2.37	2.87	3.58	2.67	3.6	2.75	3.31	3.58	3.02	3.23	2.33	3.36	2.42	2.83	3.02
2539026	2538924	138407	XM_931989	LOC644055	hypothetical protein LOC644055	2p25.2	chr2	-	6827668	6827810	4		7	0.03	0.01	4.78	7.6	6.94		5.78	0.581707	6.57	6.92	6.26	6.49	5.73	5.9	6.38	6.72	5.86	6.09	5.75	5.79	6.34	5.23	6.38	6.58	6.73	6.05	7.87	6.55	5.61	6.35	6.03	4.24	5.37	5.11	5.73	5.91
2543190	2543163	141116	NM_000384	APOB	apolipoprotein B (including Ag(x) antigen)	2p24-p23	chr2	-	21099963	21100014	4		34	0.01	0	2.41	6.33	5.67		3.5437	1.91687	3.87	2.38	8.53	2.25	2.5	2.93	6.75	2.58	2.28	3.3	2.63	2.89	3.28	3.09	4.36	3.22	4.16	2.78	2.57	3.94	2.55	2.7	2.89	2.1	2.68	3.32	6.36	6.32
2544485	2544484	141936	NM_004036	ADCY3	adenylate cyclase 3	2p24-p22	chr2	-	24895617	24896302	4		50	0	0	4.77	7.54	6.88		3.8689	0.696678	3.02	5.1	3.29	4.29	3.23	3.39	4.24	4.4	3.16	4.43	4.3	3.55	3.81	3.95	3.93	4.41	3.56	4.66	2.77	3.91	3.69	3.79	4.79	4.81	4.63	4.35	3.95	3.89
2544486	2544484	141936	NM_004036	ADCY3	adenylate cyclase 3	2p24-p22	chr2	-	24896355	24896465	4		64	0	0	5.49	7.81	7.15		5.42877	0.660282	5.66	7.14	5.41	5.03	5.45	4.54	5.31	6.52	5.84	6.68	6.46	5.01	6.31	5.91	6.18	5.33	5.95	6.53	4.39	4.8	5.31	5.85	5.66	5.52	5.26	4.98	6.04	5.56
2544490	2544484	141936	NM_004036	ADCY3	adenylate cyclase 3	2p24-p22	chr2	-	24897139	24897220	4		68	0	0	6.78	8.22	7.56		5.62288	0.567244	5.97	6.91	6.03	5.78	5.71	4.86	5.5	6.2	5.06	6.47	6.17	6.17	6.63	6.21	5.32	6.2	5.44	5.94	6.56	5.8	5.22	4.89	5.8	5.9	5.95	5.65	6.11	5.34
2544491	2544484	141937	NM_004036	ADCY3	adenylate cyclase 3	2p24-p22	chr2	-	24897894	24897977	4		41	0	0	6.53	7.36	6.7		5.55712	0.628208	6.42	6.07	5.37	5.03	5.36	4.72	5.47	5.42	4.29	5.65	5.57	4.34	5.71	5.81	4.76	5.33	4.94	4.74	7.39	6.03	5.62	6.57	6.29	6.05	6.09	5.79	5.55	5.71
2544498	2544484	141942	NM_004036	ADCY3	adenylate cyclase 3	2p24-p22	chr2	-	24898929	24898991	4		66	0	0	5.38	5.9	5.24		4.10808	0.844562	3.99	3.95	4.76	2.68	3.62	4.12	3.52	4.4	3.77	4.62	3.61	3.98	5.01	3.86	4.33	3.87	2.17	2.94	2.65	4.98	5.08	5.56	4.91	5.53	4.54	4.58	3.26	4.78
2544501	2544484	141943	NM_004036	ADCY3	adenylate cyclase 3	2p24-p22	chr2	-	24899600	24899727	4		69	0	0	6.2	6.55	5.89		4.98932	0.781733	5.16	4.94	4.9	4.9	5.23	5.76	4.26	5.4	4.03	5.85	5.24	3.8	4.67	5.25	3.71	4.11	4.57	4.87	4.86	4.82	5.57	4.98	6.2	6.17	5.91	5.45	5.13	5.11
2544505	2544484	141946	NM_004036	ADCY3	adenylate cyclase 3	2p24-p22	chr2	-	24902419	24902492	4		72	0	0	6.22	7.24	6.58		5.65178	0.903537	5.51	6.99	5.14	5.83	6.15	6.07	5.37	6.6	4.64	6.43	6.64	5.42	6.91	6.39	3.15	3.57	6	6.71	4.64	6.5	6.44	6.55	6.62	6.34	6.06	6.02	5.58	5.57
2544508	2544484	141949	NM_004036	ADCY3	adenylate cyclase 3	2p24-p22	chr2	-	24904403	24904521	4		73	0	0	6.43	7.45	6.79		6.29438	0.492578	5.85	6.58	6.27	6.49	6.18	6.31	6.54	7.31	6.53	6.01	6.97	6.21	7.11	6.41	6.45	6.61	5.94	6.1	5.98	7.21	6.89	6.84	7.02	6.69	6.74	6.59	6.7	6.18
2544636	2544625	142039	NM_001035256	POMC	proopiomelanocortin (adrenocorticotropin	beta-lipotropin	chr2	-	25237979	25238020	4		12	0.02	0	6.33	10.34	9.68		7.03726	0.434733	7.46	7.23	7.23	7.11	7.23	7.2	6.91	7.38	6.3	7.06	7	7.49	7.78	7.67	6.87	7.89	7.38	7.58	8.17	7.5	7.75	7.47	7.4	6.84	6.78	7.02	6.78	7.14
2544712	2544662	142093	NM_153759	DNMT3A	DNA (cytosine-5-)-methyltransferase 3 alpha	2p23	chr2	-	25351318	25351410	4		64	0	0	6.51	8.18	7.52		6.76767	0.634388	7.71	7.24	6.16	7.29	7.81	6.94	8	7.61	7.86	7.2	7.66	7.76	7.49	7.46	8.03	7.68	7.53	8.29	7.91	7.44	6.7	7.54	6.87	6.03	6.05	6.16	6.66	6.78
2544889	2544781	142225	NM_183361	DTNB	dystrobrevin, beta	2p24	chr2	-	25749811	25749947	4		59	0	0	7.24	8.84	8.18		7.72123	0.420314	7.71	7.75	7.79	7.74	8.02	7.24	7.62	8.25	8.35	8.36	8.04	8.08	8.21	7.89	8.34	8.2	7.9	8.26	7.85	7.93	8.16	8.21	8.07	6.9	7.39	7.09	7.22	8.06
2545185	2545144	142396	NM_153835	GPR113	G protein-coupled receptor 113	2p23.3	chr2	-	26422533	26422605	4		12	0.01	0	3.86	7.78	7.12		4.22247	0.625275	2.84	3.15	3.96	3.27	4.37	3.18	3.3	5.51	4.77	4.12	3.66	4.71	3.92	3.75	2.81	4.6	4.66	3.63	4.45	4.42	4.9	5.04	3.79	4.16	3.95	4.88	3.75	4.51
2545188	2545144	142397	NM_153835	GPR113	G protein-coupled receptor 113	2p23.3	chr2	-	26422980	26423113	4		11	0	0	3.32	6.41	5.75		3.02493	0.564577	3.25	3.27	3.49	3.08	2.26	2.65	3.6	2.46	2.55	2.75	3.72	2.66	4.07	2.96	2.3	2.5	3.34	3.61	2.98	4.69	2.81	2.05	2.7	3.43	3.11	2.89	2.5	2.99
2545531	2545509	142603	NM_013388	PREB	prolactin regulatory element binding	2p23.3	chr2	-	27210853	27210914	4		32	0	0	6.93	8.56	7.9		7.12014	0.404538	7.52	7.45	7.41	7.15	6.84	6.87	7.14	7.61	7.79	7.21	7.61	7.21	7.81	7.12	7.69	8.22	7.25	7.51	8.3	7.61	7.41	7.39	7.29	6.32	6.67	6.46	7.18	7.35
2545539	2545534	142606	NM_178553	MGC44505	hypothetical protein MGC44505	2p23.3	chr2	-	27213689	27213874	4		22	0	0	3.8	5.67	5.01		3.63904	1.0042	3.99	2.21	4.36	2.1	3.99	3.22	4.43	3.99	4.35	3.41	4.02	3.39	3.61	3.14	5	2.99	4.11	2.11	2.25	3.14	2.15	3.07	2.97	2.42	2.77	1.85	2.58	3.55
2545838	2545811	142753	NM_002707	PPM1G	protein phosphatase 1G (formerly 2C), magnesium-d	2p	chr2	-	27485796	27485857	4		0	0.08	0	5.36	8.24	7.58		6.38342	0.336762	6.24	6.46	6.07	6.16	6.48	5.44	6.13	6.57	6.38	6.88	6.5	6.33	6.54	6.1	6.5	7.07	6.39	6.99	5.81	6.71	6.65	6.73	6.64	5.77	5.54	6.22	6.55	6.7
2546014	2546008	142857	NM_014860	SUPT7L	suppressor of Ty 7 (S. cerevisiae)-like	2pter-p25.1	chr2	-	27727286	27727776	4		54	0	0	6.32	7.11	6.45		4.40288	1.0751	2.19	3	4.62	3.74	3.8	3.8	2.94	3.66	2.76	4.02	2.39	3.22	3.09	3.28	2.8	3.46	3.58	2.49	3.59	2.98	3.39	3.68	3.48	6.52	6.41	6.18	5.06	5.47
2546819	2546795	143360	NM_144575	CAPN13	calpain 13	2p22-p21	chr2	-	30808808	30808875	4		16	0.01	0.01	4.93	6.87	6.21		5.01479	0.644371	5.56	5.43	6.47	5.08	4.3	5.73	5.88	5.3	6.26	5.17	5.4	6.88	5.71	5.57	5.46	5.84	4.93	5.09	4.21	6.53	5.26	5.13	5.36	4.51	4.46	4.54	4.44	5
2546996	2546874	143499	NM_024572	GALNT14	UDP-N-acetyl-alpha-D-galactosamine:polypeptide N-		chr2	-	31214791	31215052	4		0	0.03	0.01	3.84	5.79	5.13		4.0226	0.537003	5.12	3.87	3.64	3.84	3.94	3.36	3.86	4.43	4.96	4.68	4.05	3.79	4.32	3.53	3.33	4.85	4.91	3.68	3.26	4.24	3.72	4.16	4.86	4.04	3.97	3.24	4.17	4.22
2548461	2548459	144401	NM_005760	CEBPZ	CCAAT	enhancerbindingproteinzeta	chr2	-	37282314	37282354	4		30	0	0	2.92	8.09	7.43		1.83288	0.57518	1.02	1.34	0.51	1.84	2.51	0.86	1.27	1.99	2.27	1.52	1.67	1.22	0.68	1.33	1.23	2.32	1.52	1.83	2.34	1.9	0.79	1.64	1.3	2.63	2.16	1.07	2.61	2.92
2548464	2548459	144402	NM_005760	CEBPZ	CCAAT	enhancerbindingproteinzeta	chr2	-	37282499	37282543	4		60	0	0	5.28	7.34	6.68		4.56205	0.827355	1.61	3.6	4.01	4.06	3.22	4.1	3.85	3.68	3.09	4.05	4.11	3.07	2.56	5.54	2.95	2.91	4.39	4.91	2.78	4.06	4.27	4.83	4.44	5.31	4.67	4.52	4.25	3.74
2550328	2550325	145610	NM_148962	OXER1	oxoeicosanoid (OXE) receptor 1	2p21	chr2	-	42844120	42844231	4		9	0.01	0.01	4.9	6.58	5.92		5.44055	0.463459	5.88	5.37	4.74	5.25	5.74	5.07	5.32	5.6	5.14	5.52	5.7	5.33	6.2	4.02	6.33	5.86	6.14	5.55	6.13	5.83	5.05	5.37	5.49	5.26	5.18	5.03	5.68	5.65
2550525	2550522	145726	NM_006887	ZFP36L2	zinc finger protein 36, C3H type-like 2	2p22.3-p21	chr2	-	43304966	43305098	4		51	0	0	6.99	8.02	7.36		5.74055	0.873263	6.65	7.04	6.36	6.55	6.87	5.84	6.63	6.73	6.64	6.55	6.38	6.87	6.21	6.35	5.48	6.65	6.07	7.07	6.39	6.58	6.78	6.57	6.14	4.19	4.77	3.7	4.35	5.2
2552165	2552153	146803	NM_018693	FBXO11	F-box protein 11	2p16.3	chr2	-	47887430	47887561	4		60	0	0	4.93	7.22	6.56		4.27849	1.3674	1.86	4.01	4.88	3.73	3.3	3.66	3.31	2.98	1.63	3.42	1.47	3.53	2.93	3.15	2.44	1.63	2.36	1.28	1.24	1.83	3.49	3.6	4.48	6.54	5.86	6.06	5.98	5.5
2557698	2557668	150351	NM_000945	PPP3R1	protein phosphatase 3 (formerly 2B), regulatory s		chr2	-	68238537	68238687	4		0	0.08	0	2.3	5.83	5.17		2.2026	0.567162	2.48	1.14	1.93	2.91	2.48	2.9	2.85	1.64	2.48	2.55	2.43	2.47	1.78	1.08	2.41	1.49	1.56	1.76	2.29	3.85	2.75	2.37	2.44	1.27	1.47	1.81	2.94	2.19
2558849	2558844	151055	NM_173535	CLEC4F	C-type lectin domain family 4, member F	2p13.3	chr2	-	70890379	70890416	4		72	0	0	4.93	9.05	8.39		5.59877	0.465561	5.94	4.81	5.81	5.93	5.73	5.73	5.76	6.31	6.89	5.94	6.33	6.48	5.7	5.84	6.32	6.11	6.04	6.26	5.88	5.91	5.98	5.39	5.46	5.58	5.14	4.98	5.36	5.85
2558878	2558876	151068	NM_015717	CD207	CD207 molecule, langerin	2p13	chr2	-	70910928	70911027	4		26	0.01	0.01	5.08	7.39	6.73		5.66438	0.565147	5.86	5.51	6.19	6.88	6.87	5.63	5.42	6.46	6.45	5.83	5.95	6.45	5.62	5.7	7.15	6.03	6.11	6.76	6.67	6.58	5.19	5.64	5.68	5.04	5.34	5.09	5.46	5.1
2559445	2559386	151443	NM_144579	SFXN5	sideroflexin 5		chr2	-	73152349	73152462	4		24	0.01	0.01	5.54	7.63	6.97		5.9237	0.498466	6.28	6.01	6.49	6.68	6.44	6.56	6.07	7.23	6.61	6.54	5.42	7.05	6.65	5.91	6.31	6.92	6.26	6.76	7.23	5.98	5.31	5.98	6.46	5.5	5.61	5.89	5.68	6.04
2559483	2559449	151462	NM_015470	RAB11FIP5	RAB11 family interacting protein 5 (class I)	2p13-p12	chr2	-	73193432	73193512	4		1	0.02	0	4.53	7.48	6.82		5.34767	0.460131	5.65	5.05	4.53	5.6	5.58	4.14	5	5.36	5.25	5.23	6.01	5.33	6.02	5.82	5.92	5.82	4.37	5.01	4.08	5.31	6.01	5.82	5.11	4.85	5	4.94	4.7	5.85
2559850	2559849	151672	NM_133478	SLC4A5	solute carrier family 4, sodium bicarbonate cotra	2p13	chr2	-	74297140	74299214	4		29	0.01	0	1.35	6.07	5.41		2.78658	1.34619	2.62	1.63	2.33	1.71	1.65	1.02	3.65	1.56	1.27	3.12	2.87	0.73	1.09	1.17	0.84	1.52	1.58	1.52	1.98	1.2	3.52	1.93	0.65	4.3	4.03	3.87	1.1	3.16
2560179	2560178	151848	NM_001009812	LBX2	ladybird homeobox homolog 2 (Drosophila)	2p13.1	chr2	-	74578155	74578443	4		11	0	0	3.47	5.45	4.79		3.29123	0.633432	2.68	2.81	4.26	2.28	4.38	2.69	3.35	3.5	4.65	2.94	3.23	4.05	4.03	3.51	3.48	3.36	1.67	4.21	3.53	5.14	3.02	3.39	3.48	3.38	3.62	3.22	2.11	3.2
2560705	2560704	152155	NM_003203	C2orf3	chromosome 2 open reading frame 3	2p11.2-p11.1	chr2	-	75742939	75743301	4		10	0	0	2.06	5.03	4.37		0.96	0.322059	0.62	0.91	0.42	0.47	1.26	1.52	1.22	1.1	0.72	0.57	0.61	1.71	0.73	0.95	0.89	1.63	1.72	0.97	0.83	1.56	0.5	1.25	0.55	1.07	1.57	1.25	0.86	0.99
2560706	2560704	152155	NM_003203	C2orf3	chromosome 2 open reading frame 3	2p11.2-p11.1	chr2	-	75744211	75745081	4		66	0	0	6.27	6.76	6.1		4.49493	0.871079	4.17	4.36	4.6	3.7	3.75	3.72	3.8	4.15	2.55	4.54	4.07	4.27	1.59	4.28	2.66	2.25	3.98	2.84	4.49	3.39	5.06	4.74	5.04	5.19	4.87	5.27	5.33	5.4
2560708	2560704	152155	NM_003203	C2orf3	chromosome 2 open reading frame 3	2p11.2-p11.1	chr2	-	75745315	75745417	4		32	0	0	4.59	5.49	4.83		1.8663	0.865531	1.24	2.56	1.57	1.23	1.26	0.45	1.3	1.03	1.24	1.5	1.15	0.9	1.94	2.19	1.4	0.6	1.19	1.93	0.73	1.28	1.94	2.05	0.56	2.63	1.6	2.45	1.69	1.68
2560711	2560704	152157	NM_003203	C2orf3	chromosome 2 open reading frame 3	2p11.2-p11.1	chr2	-	75750803	75750874	4		51	0	0	5.39	5.86	5.2		3.5126	0.802648	2.2	3.11	3	2.4	2.94	2.91	3.14	2.88	2.16	2.92	2.61	2.21	2.8	3.11	2.22	2.51	1.88	1.76	3.19	2.56	3.67	3.21	3.42	4.42	3.63	4.16	4.5	4.58
2560758	2560704	152181	NM_003203	C2orf3	chromosome 2 open reading frame 3	2p11.2-p11.1	chr2	-	75791658	75791787	4		1	0.09	0.01	2.26	5.15	4.49		3.04	0.724538	3.45	3.01	3.67	2.7	2.18	2.3	2.16	4.24	2.13	3.49	3.18	3.66	2.26	2.04	2.87	0.97	2.09	3.36	1.98	3.44	2.82	3.72	3.81	2.62	2.71	2.64	3.84	2.68
2562235	2562233	153108	NM_017750	RETSAT	retinol saturase (all-trans-retinol 13,14-reducta	2p11.2	chr2	-	85423167	85423618	4		72	0	0	5.52	7.42	6.76		5.68562	0.935138	6.79	5.8	6.78	5.39	7.71	6.33	7.24	5.91	5.87	7.07	6	7.47	6.09	5.95	6.63	5.93	7.1	4.93	7.21	6.71	5.5	5.25	6.22	4.41	4.45	4.44	5	4.87
2562558	2562529	153286	NM_001042437	ST3GAL5	ST3 beta-galactoside alpha-2,3-sialyltransferase	2p11.2	chr2	-	85948253	85948294	4		67	0	0	4.41	6.22	5.56		4.93548	0.5701	5.11	5.7	5.03	5.06	6	5.16	4.72	5.73	6.07	6.04	4.77	5.69	5.98	4.9	5.66	6.24	5.65	5.4	6.17	5.66	4.92	5.16	4.76	4.33	4.32	5.43	4.7	5.02
2565012	2565011	154870	XM_937215	LOC648170	hypothetical protein LOC648170		chr2	-	96051438	96051589	4		37	0.02	0	2.47	5.96	5.3		3.72233	0.8266	2.92	4.47	2.93	4.66	3.73	2.98	2.57	2.51	4.52	2.61	3.05	3.07	2.62	3.42	4.45	3.41	3.88	4	4.8	3.58	4.84	3.05	2.43	3.91	3.21	2.53	4.2	4.66
2565602	2565592	155203	NM_017789	SEMA4C	sema domain, immunoglobulin domain (Ig), transmem		chr2	-	96891215	96891253	4		20	0.02	0	5.04	7.7	7.04		5.95315	0.477749	6.59	6.38	6.03	5.99	5.96	5.86	6.11	6.25	6.42	6.54	5.99	6.41	6.53	5.93	6.4	6.63	5.5	5.95	6.06	6.3	5.46	6.44	5.54	6.28	6.55	6.33	5.03	5.59
2567285	2567242	156259	XM_943331	LOC643879	hypothetical protein LOC643879	2q11.2	chr2	-	100400449	100400485	4		73	0	0	5.18	8	7.34		5.71658	0.481621	6.35	5.9	6.39	5.94	5.96	5.95	6.31	6.54	6.4	6.01	5.65	6.01	6.39	6.1	6.35	6.25	6.57	6.34	6.91	6.06	5.46	5.76	4.89	5.44	5.3	5.66	6.13	5.87
2567725	2567669	156522	XM_927245	LOC653398	similar to regulatory factor X domain containing	2q11.2	chr2	-	101449697	101449794	4		15	0	0	6.61	5.75	5.09		3.41945	0.595679	3.74	3.64	2.92	3.62	3.93	3.3	3.72	2.83	1.67	4.61	1.97	4.42	2.56	3.87	3.89	4.38	3.5	3.63	4.49	2.79	3.1	5.16	3.54	2.64	4.09	2.62	4.18	3.52
2572001	2571979	159178	NM_025181	SLC35F5	solute carrier family 35, member F5	2q14.1	chr2	-	114230419	114230456	4		7	0.02	0.01	6.12	8.53	7.87		6.82575	0.358558	6.82	6.68	6.43	6.76	7.02	6.36	7.29	6.85	7.16	7	6.69	7.07	7.48	6.81	7.47	7.87	7.05	6.92	7.09	7.21	6.98	7.44	7.03	6.07	6.21	6.09	6.58	6.93
2573150	2573112	159887	NM_002980	SCTR	secretin receptor	2q14.1	chr2	-	119998201	119998242	4		39	0	0	6.14	8.93	8.27		6.79904	0.358396	6.96	6.99	6.65	7.37	7.36	6.67	7.09	7.06	6.37	7.06	6.82	7.06	7.1	6.77	7.43	6.72	6.19	6.56	5.64	7.11	7.19	7.03	6.61	6.37	6.59	6.6	6.41	7.06
2575045	2574984	161049	NM_017980	LIMS2	LIM and senescent cell antigen-like domains 2	2q14.3	chr2	-	128155365	128155488	4		7	0	0.01	5.83	7.21	6.55		5.1211	0.550037	5.47	5.87	4.94	5.82	5.47	5.43	5.34	5.79	5.9	5.95	5.69	6.38	5.51	5.04	5.87	5.57	5.06	4.95	5.13	5.29	5.94	4.66	3.92	5.08	4.6	4.85	5.94	5.1
2575241	2575196	161169	NM_024545	SAP130	Sin3A-associated protein, 130kDa	2q14.3	chr2	-	128501211	128501291	4		12	0.02	0	7.3	9.65	8.99		8.34205	0.37	8.87	8.42	8.23	8.33	8.27	8.29	8.37	8.61	8.68	8.39	8.24	8.55	8.82	8.32	8.62	9.12	8.51	8.7	8.95	8.54	8.93	8.78	8.56	7.67	7.94	7.98	8.13	8.5
2577706	2577700	162668	NM_032143	ZRANB3	zinc finger, RAN-binding domain containing 3	2q21.3	chr2	-	135636551	135636658	4		16	0.01	0	2.74	7.31	6.65		2.60562	0.748302	1.37	3.06	3	1.06	2.54	2.87	2.26	1.44	3.97	2.21	3.35	2.13	0.86	2.24	2.38	2.49	0.79	2.23	3.34	1.59	2.85	3.82	2.22	2.62	3.16	2.75	2.33	2.71
2577884	2577856	162787	NM_005915	MCM6	MCM6 minichromosome maintenance deficient 6 (MIS5		chr2	-	136296093	136296131	4		1	0	0	2.96	7.96	7.3		1.32247	0.459129	1.34	1.39	1.89	1.43	2.18	1.25	2.91	2.08	1.53	2.23	1.75	1.09	1.88	1.3	3.1	1.18	0.7	1.19	1.05	0.63	1.12	1.49	1.66	1.34	1.05	1.16	0.88	1.83
2577891	2577856	162791	NM_005915	MCM6	MCM6 minichromosome maintenance deficient 6 (MIS5		chr2	-	136307157	136307221	4		2	0.1	0	2.03	5.45	4.79		2.48466	0.634665	1.87	2.69	3.13	2.92	2.05	2.08	2.32	4.1	2.79	2.46	2.12	1.39	3.48	2.43	2.75	1.96	2.01	2.25	3.52	3.12	3.44	3.71	1.94	1.85	2.58	2.21	2.88	2.84
2579075	2578790	163586	NM_018557	LRP1B	low density lipoprotein-related protein 1B (delet	2q21.2	chr2	-	142604852	142604889	4		60	0	0	3.53	7.16	6.5		5.43932	0.986908	4.88	4.97	4.77	5.31	4.53	4.44	5.46	4.95	3.38	4.21	4.82	4.55	5.5	4.7	3.81	4.8	4.43	4.27	4.05	4.04	5.18	5.4	5.18	7.25	7.6	7.46	5.36	5.53
2581425	2581349	165109	NM_005843	STAM2	signal transducing adaptor molecule (SH3 domain a	2q23.3	chr2	-	152663772	152663811	4		0	0.02	0	5.74	8.58	7.92		6.1589	0.407726	6.85	5.01	6.17	6.27	5.42	6.18	6.3	6.07	6.28	5.79	6.74	6.26	6.41	6.27	7	6.35	6.69	6.76	6.78	6.78	6.43	6.24	6.34	5.91	6.12	5.47	6.27	6.23
2584895	2584787	167264	XM_943913	LOC643377	hypothetical protein LOC643377	2q24.3	chr2	-	165406759	165406837	4		34	0.01	0.01	5.07	7.23	6.57		5.78932	0.455212	5.57	5.99	5.95	5.76	6.55	5.18	6.24	6.29	6.23	6.11	5.84	5.48	6.42	5.05	6.1	5.73	5.96	6.02	5.68	4.96	5.57	5.64	6.07	4.8	5.25	5.64	5.94	5.08
2586689	2586603	168443	NM_012290	TLK1	tousled-like kinase 1	2q31.1	chr2	-	171725056	171725129	4		70	0	0	6.66	8.91	8.25		6.86548	0.366333	6.84	6.49	6.86	7.15	6.84	6.98	7.15	6.99	7.07	7.05	7.05	7.16	6.95	6.87	7.38	7.58	7.29	7.6	7.85	7.17	6.84	7.04	6.64	6.11	6.31	6.43	7.05	6.65
2587015	2586989	168643	NM_004405	DLX2	distal-less homeobox 2	2q32	chr2	-	172675124	172675233	4		47	0.01	0	3.94	6.21	5.55		4.70384	0.608803	5.09	4.73	5.35	3.78	5.65	4.4	4.41	5.14	5.31	5.21	4.24	5.04	5.93	4.71	6.05	5.09	4.57	5.34	5.85	5.04	5.3	5.39	4.3	3.43	4.2	4.14	5.16	4.2
2588352	2588319	169506	NM_030650	KIAA1715	KIAA1715	2q31	chr2	-	176575165	176575254	4		67	0	0	6.58	7.94	7.28		6.53014	0.475767	6.37	7.25	6.85	7.21	6.8	6.75	7.38	7.4	7.33	7.24	6.83	7.1	7.14	7.26	6.88	7.51	7.21	7.35	7.07	6.91	6.2	5.86	6.17	6.01	5.79	6.37	6.15	6.5
2590456	2590452	170869	NM_001030313	CERKL	ceramide kinase-like	2q31.3	chr2	-	182112066	182112229	4		30	0.01	0	1.13	6.17	5.51		2.67315	2.16011	0.36	1.27	1.3	1.11	1.09	1.49	0.6	1.21	0.75	1.21	1	1.34	1.49	2.26	0.94	0.98	1.77	1.28	0.98	1.49	0.5	0.64	1.19	6.7	6.55	6.61	1.29	0.78
2593815	2593796	173082	NM_144629	C2orf11	chromosome 2 open reading frame 11	2q33.1	chr2	-	198217135	198217239	4		47	0	0	3.23	6.59	5.93		3.85411	1.0456	3.3	2.61	2.23	2.13	3.07	1.65	2.34	2.4	2.44	2.8	3.53	1.74	3.51	3.41	2.31	2.33	3.58	2.93	2.21	2.39	4.75	4.61	5.42	5.79	5.33	5.53	3.97	3.74
2593816	2593796	173083	NM_144629	C2orf11	chromosome 2 open reading frame 11	2q33.1	chr2	-	198219454	198219549	4		68	0	0	5.5	8.51	7.85		6.16479	0.97521	5.39	5.63	5.82	4	4.61	6.32	6.69	5.2	5	5.66	4.67	6.27	4.95	5.82	4.82	5.26	5.28	4.83	5.18	4.48	7.25	7.33	7.47	8.1	8.02	8.01	6.66	6.4
2593824	2593796	173089	NM_144629	C2orf11	chromosome 2 open reading frame 11	2q33.1	chr2	-	198248301	198248426	4		57	0	0	4.18	6.58	5.92		4.61151	1.10016	3.78	3.98	2.94	2.68	2.12	4.21	4.19	3.02	3.26	3.99	4.06	3.77	2.87	3.69	3.06	3.59	3.13	2.97	3.11	2.67	5.32	5.29	5.52	6.68	6.57	6.89	4.43	4.76
2593839	2593838	173097	XM_932909	LOC653630	similar to bol, boule-like (Drosophila)	2q33.1	chr2	-	198300455	198301434	4		34	0	0	1.92	6.73	6.07		3.07795	1.89924	1.74	2.28	2.09	1.41	2.25	1.42	1.06	3.33	2.52	0.63	1.9	2.05	2.04	1.03	1.68	1.92	1.74	2.53	1.06	1.24	1.11	1.4	1.66	1.3	1.73	1.56	1.93	1.22
2594774	2594773	173684	NM_139163	ALS2CR12	amyotrophic lateral sclerosis 2 (juvenile) chromo		chr2	-	201861410	201861606	4		40	0	0	3.26	5.26	4.6		3.08836	0.96736	2.89	2.23	1.85	2.41	2.61	3.61	3.67	2.67	2.65	3.49	1.17	1.99	1.15	1.62	3.03	1.06	1.42	3.78	1.88	1.21	3.08	1.98	3.39	3.03	3.21	2.87	4.37	4.13
2594775	2594773	173684	NM_139163	ALS2CR12	amyotrophic lateral sclerosis 2 (juvenile) chromo		chr2	-	201861630	201861709	4		45	0	0	3.15	6.29	5.63		3.03616	1.09986	1.66	2.24	1.07	2.63	2.11	1.49	4.17	1.83	3.69	1.92	2.08	2.86	2.55	2.17	3.36	1.61	1.17	1.72	3.88	2.19	2.44	1.37	2.97	3.68	3.42	3.16	2.98	4.18
2594982	2594951	173814	NM_152388	ALS2CR4	amyotrophic lateral sclerosis 2 (juvenile) chromo		chr2	-	202215767	202215902	4		42	0	0	4.26	6.4	5.74		3.85671	0.570706	3.69	4.32	4.58	2.86	3.09	3.73	4.23	3.57	4.59	4.65	4.32	2.27	4.68	4.2	3.55	4.63	4.36	2.82	3.33	4.5	3.39	3.21	3.9	3.52	3.95	3.6	2.54	3.57
2595013	2594987	173835	NM_152388	ALS2CR4	amyotrophic lateral sclerosis 2 (juvenile) chromo		chr2	-	202253842	202253948	4		21	0	0.01	3.11	5.1	4.44		3.29534	0.536369	2.65	3.44	3.11	3.42	3.85	1.95	3.01	2.97	4.35	3.98	3.2	3.17	3.27	2.46	3.95	3.55	2.65	3.12	4.15	3.23	3.09	3.8	3.81	4.21	3.85	3.62	2.18	3.7
2596693	2596689	174864	NM_145280	FAM119A	family with sequence similarity 119, member A	2q33.3	chr2	-	208154765	208154909	4		48	0	0	6.45	6.13	5.47		3.00808	1.00813	1.83	2.86	0.94	3.34	1.98	1.85	2.23	0.63	2.04	2.07	1.2	1.9	1.84	3.27	2.63	1.44	1.58	2.11	1.08	2.74	2.15	3.42	2.96	4.12	3.2	4.47	3.76	3.67
2596694	2596689	174864	NM_145280	FAM119A	family with sequence similarity 119, member A	2q33.3	chr2	-	208154975	208155077	4		53	0	0	6.7	6.5	5.84		3.96027	1.06722	3.71	3.63	2.62	4.85	1.5	2.96	3.98	3.56	2.94	2.26	1.36	4.07	2	2.88	2.63	2.12	2.53	2.09	2.5	4.19	3.48	3.87	5.31	4.57	5.19	5.19	5.73	5.26
2597274	2597273	175198	NM_152519	FLJ23861	hypothetical protein FLJ23861	2q34	chr2	-	210593938	210594363	4		25	0	0	4.73	9.63	8.97		2.47027	0.664446	1.7	1.75	1.69	1.46	1.72	1.54	1.81	1.11	1.85	2.09	2.38	1.43	1.99	2.56	1.96	2.8	1.94	1.63	4.17	1.75	3.04	2.18	2.05	2.47	3.11	3.48	1.94	2.51
2597275	2597273	175199	NM_152519	FLJ23861	hypothetical protein FLJ23861	2q34	chr2	-	210594429	210595024	4		22	0	0	1.23	6.81	6.15		1.41849	0.545679	1.06	0.95	1.28	1.08	0.92	1.13	0.62	0.73	1.69	0.98	0.89	1.9	0.89	0.66	1.57	1.71	0.97	1.27	0.88	0.99	1.17	1.28	0.84	1.4	1.2	1.87	1.85	1.06
2597276	2597273	175199	NM_152519	FLJ23861	hypothetical protein FLJ23861	2q34	chr2	-	210595162	210595875	4		60	0	0	3.88	7.37	6.71		4.63055	1.41164	2.38	2.99	3.01	2.84	3.78	2.61	3.56	2.13	2.99	3.74	1.86	3.03	1.37	3.78	1.23	2.72	3.38	1.98	2.04	2.66	5.52	4.8	4.24	5.28	5.86	4.96	4.23	4.96
2597277	2597273	175199	NM_152519	FLJ23861	hypothetical protein FLJ23861	2q34	chr2	-	210596014	210596120	4		51	0	0	3.34	6.71	6.05		3.34712	1.4172	1.69	1.96	1.33	1.57	1.55	1.22	3.09	1.86	1.23	1.73	1.58	1.41	1.34	3.25	1.42	2.07	0.55	0.95	0.87	2.18	3.8	3.45	3.82	3.96	3.7	3.93	3.68	3.51
2597288	2597273	175204	NM_152519	FLJ23861	hypothetical protein FLJ23861	2q34	chr2	-	210602772	210602849	4		42	0.01	0	1.15	5.21	4.55		2.00658	0.952229	1.4	1.45	1.89	0.81	1.18	1.33	1.34	1.2	1.49	1.34	1.07	0.58	1.33	1.65	1.27	2.18	1.16	1.12	2.83	2.45	2.1	0.83	2.14	2.43	1.31	1.55	1.2	2.01
2598169	2598145	175844	NM_173076	ABCA12	ATP-binding cassette, sub-family A (ABC1), member	2q34	chr2	-	215543275	215543312	4		26	0	0	2.27	5.18	4.52		2.60904	0.911603	2.95	3.98	2.19	3.45	3.5	2.24	3.03	1.56	2.54	2.56	2.01	1.67	3.47	1.78	2.28	3.16	2.31	3.3	4.25	2.24	2.32	2.7	1.49	3.07	1.87	2.57	2.22	1.98
2598192	2598145	175860	NM_173076	ABCA12	ATP-binding cassette, sub-family A (ABC1), member	2q34	chr2	-	215573795	215573899	4		23	0.01	0.01	3.86	5.02	4.36		3.49014	0.822809	2.37	4.48	3.68	3.79	5.23	3.78	2.85	5.39	2.97	3.5	3.34	2.61	3.23	3.26	2.98	3.38	3.12	3.04	2.76	2.26	2.32	3.57	3.32	2.67	3.64	3.22	2.46	2.91
2603002	2602997	178998	NM_152527	SLC16A14	solute carrier family 16, member 14 (monocarboxyl		chr2	-	230608126	230608330	4		28	0	0	2.22	5.06	4.4		2.53274	1.43858	0.62	1.4	1.24	2.02	1.07	1.08	1.24	1.14	1.23	1.31	0.32	1.84	1.42	1.69	1.11	1.53	1.58	1.49	0.81	1.97	2.8	2.36	3.86	4.94	4.63	5.06	3.04	1.63
2603325	2603320	179185	NM_005683	GPR55	G protein-coupled receptor 55	2q37	chr2	-	231483273	231483381	4		44	0	0	5.72	7.59	6.93		6.2226	0.463912	5.7	5.98	6.1	6.24	6.12	6.25	6.43	6.47	7.11	6.68	6.39	6.55	6.7	6.06	7.29	6.49	6.63	6.84	6.98	6.24	6.4	6.57	6.42	4.77	5.27	5.77	5.35	6.07
2603398	2603395	179229	NM_000867	HTR2B	5-hydroxytryptamine (serotonin) receptor 2B	2q36.3-q37.1	chr2	-	231681735	231682364	4		24	0.07	0	1.93	5.05	4.39		2.98753	0.814608	5.24	2.88	3.66	3.83	3.48	2.98	3.8	2.61	1.78	2.4	3.06	2.16	2.92	2.63	3.88	2.24	3.93	3.02	3.05	2.61	3.87	3.87	3.99	2.3	2.6	2.33	3.93	3.4
2603400	2603395	179231	NM_000867	HTR2B	5-hydroxytryptamine (serotonin) receptor 2B	2q36.3-q37.1	chr2	-	231686701	231686775	4		34	0.01	0	2.67	6.12	5.46		3.07548	1.02593	4.96	4.66	4.5	2.58	3.49	4.16	4.97	2.97	1.87	3.62	3.65	2.99	3.83	5.16	3.27	2.35	3.57	2.39	1.86	1.55	3.49	2.58	3.17	3.06	2.12	2.4	3.45	4.18
2603401	2603395	179232	NM_000867	HTR2B	5-hydroxytryptamine (serotonin) receptor 2B	2q36.3-q37.1	chr2	-	231686817	231686872	4		57	0	0	1.95	5.5	4.84		3.04384	1.0243	4.18	4.28	4.88	5.02	3.8	2.94	5.27	3.14	2.56	4.87	3.69	3.93	3.38	4.94	3.41	3.32	3.68	3.89	4.36	2.62	3.29	3.46	3.88	1.66	1.82	2.74	3.98	3.38
2603406	2603395	179235	NM_000867	HTR2B	5-hydroxytryptamine (serotonin) receptor 2B	2q36.3-q37.1	chr2	-	231697930	231698059	4		26	0.01	0	3.13	5.96	5.3		3.05575	0.720293	3.62	3.27	3.78	3.06	2.87	2	4.08	3.98	3.98	3.42	3.1	4.18	4.16	2.93	3.77	3.5	3.31	2.69	3.65	2.69	3.12	3.06	1.38	2.54	2.65	3.15	2.34	3.13
2603966	2603960	179560	NM_002242	KCNJ13	potassium inwardly-rectifying channel, subfamily	2q37	chr2	-	233339969	233340491	4		9	0.23	0	1.04	5.49	4.83		1.82671	0.855667	2.17	2.44	6.46	1.76	1.45	1.51	4.17	0.67	2.47	2.13	1.37	2.12	2.38	3.3	1.7	1.38	2.46	0.81	1.58	1.07	1.88	1.32	2.49	2	1.15	1.62	1.21	1.57
2603967	2603960	179560	NM_002242	KCNJ13	potassium inwardly-rectifying channel, subfamily	2q37	chr2	-	233340721	233341049	4		14	0	0	1.5	6.2	5.54		1.45329	0.77815	0.95	0.81	5.25	0.44	1.2	1.34	2.43	1.51	0.63	2.1	0.26	0.8	1.51	1.96	1.25	0.58	1.6	0.54	1.47	1.97	1.03	0.57	1.67	1.05	1.41	1.49	1.46	2.3
2603968	2603960	179560	NM_002242	KCNJ13	potassium inwardly-rectifying channel, subfamily	2q37	chr2	-	233341306	233341640	4		4	0.65	0	1.64	5.11	4.45		2.01082	0.972875	2.38	1.79	6.4	1.94	1.71	0.75	2.41	1.7	0.9	1.73	1.55	2.52	1.95	2.53	0.89	1.43	1.65	1.11	2.38	1.23	2.41	3.37	2.08	2.18	1.97	1.45	1.49	1.93
2603971	2603960	179561	NM_002242	KCNJ13	potassium inwardly-rectifying channel, subfamily	2q37	chr2	-	233343873	233344009	4		7	0.13	0	1.16	5.8	5.14		1.85699	1.13989	1.65	1.6	8.24	1.5	1.55	2.49	3.44	1.74	0.65	2.14	1.49	2.9	1.19	1.66	1.35	1.54	1.61	2.74	1.37	1.85	0.94	2.6	0.95	1.5	2.38	1.9	1.08	1
2603972	2603960	179561	NM_002242	KCNJ13	potassium inwardly-rectifying channel, subfamily	2q37	chr2	-	233344137	233344220	4		23	0	0	2.77	5.57	4.91		2.87411	1.07236	1.77	2.09	7.58	2.29	1.62	2.43	4.49	3.36	2.67	2.19	1.76	2.68	2.24	2.23	2.06	2.75	2.36	2.7	2.1	1.9	3.61	2.98	2.07	2.44	2.28	3.14	2.48	2.62
2604263	2604254	179734	NM_018410	DKFZp762E1312	hypothetical protein DKFZp762E1312	2q37.1	chr2	-	234414060	234414220	4		23	0	0	6.32	5.17	4.51		3.50918	0.660284	4.12	4.18	3.57	3.1	4.19	3.81	2.93	4.9	3.2	3.59	3.29	3.97	3.68	3.84	4.48	3.97	2.91	2.51	2.54	4.39	3.38	3.91	3.79	2.58	3.26	3.58	3.71	4.17
2606299	2606026	181010	XM_926102	LOC642359	hypothetical protein LOC642359	2q37.3	chr2	-	239987026	239987358	4		0	0.06	0	5.83	10	9.34		7.02877	0.633145	7.77	7.24	7.25	7.31	7.1	6.77	6.91	7.32	7.58	7.98	7.58	7.38	7.88	7.86	7.85	8.34	7.07	7.73	8.31	7.54	7.81	7.86	7.58	5.94	6.37	6.4	6.86	7.35
2608200	2608156	182258	NM_182916	TRNT1	tRNA nucleotidyl transferase, CCA-adding, 1		chr3	+	3167258	3167433	4		50	0	0	6.05	8.15	7.49		4.27151	1.01423	2.29	2.75	2.12	4.38	4.28	4.79	3.6	3.99	1.76	4	2.62	2.76	2.74	4.2	3.4	2.8	1.88	2.07	4.09	2.14	4.21	4.37	2.51	5.16	4.93	5.33	4.25	4.56
2609826	2609824	183289	NM_153635	CPNE9	copine family member IX	3p25.3	chr3	+	9720684	9720748	4		22	0.02	0.01	3.85	6.55	5.89		5.00753	0.520533	4.46	3.81	5.17	4.24	4.79	4.63	4.91	5.3	5.21	3.62	4.77	5.19	5.34	5.07	5.58	4.81	4.38	4.58	4.96	5.73	5.27	5.25	5.68	5.12	4.16	4.86	5.06	5.01
2610125	2610094	183442	NM_153460	IL17RC	interleukin 17 receptor C	3p25.3	chr3	+	9949294	9949387	4		58	0.03	0	4.57	7.11	6.45		5.88534	0.529903	6.09	5.89	5.62	6.47	5.31	6.4	6.02	6.32	5.07	6.37	6.29	5.76	6.1	6.08	5.91	5.93	5.09	6.03	5.36	6.05	5.54	6.31	5.57	5.19	5.07	5.32	5.9	6.45
2612176	2612175	184742	NM_003298	NR2C2	nuclear receptor subfamily 2, group C, member 2	3p25	chr3	+	14964244	14964411	4		2	0.01	0.01	5.76	8.03	7.37		6.19548	0.347331	5.57	5.82	5.84	6.1	6.16	6.33	5.69	6.15	6.08	6.19	6.5	6.01	6.99	6.06	6.54	6.41	6.81	6.27	7.13	6.56	6.23	6.28	6.34	5.96	5.86	5.63	6.09	6.62
2612374	2612371	184866	NM_033083	EAF1	ELL associated factor 1	3p24.3	chr3	+	15444215	15444279	4		12	0.01	0	5.34	8.38	7.72		5.41918	0.478916	5.45	5.17	4.56	4.74	5.49	4.51	4.8	5.16	4.22	5.62	5.3	6.11	5.48	5.63	5.34	5.04	5.31	4.92	5.76	5.38	5.91	5.18	5.62	5.14	5.3	5.09	5.38	5.19
2614446	2614369	186210	XM_940091	LOC442077	similar to Retinoic acid receptor beta (RAR-beta)		chr3	+	25614007	25614400	4		3	0.02	0	2.08	5.32	4.66		1.8726	0.661639	1.72	3.63	1.31	1.23	2.47	1.96	1.78	1.11	1.43	1.99	0.67	1.43	1.75	1.27	2.3	1.68	1.4	1.83	1.41	2.4	1.73	2.35	1.81	2.27	1.5	1.2	3.08	2.37
2615609	2615600	186974	NM_178862	STT3B	STT3, subunit of the oligosaccharyltransferase co		chr3	+	31549516	31549603	4		45	0	0	6.87	7.7	7.04		6.46247	0.378167	6.56	6.97	6.37	6.25	6.8	6.8	5.78	6.44	6.4	6.33	6.35	6.43	6.9	6.12	7.23	6.84	6.86	6.53	6.59	6.77	5.86	6.11	6.63	5.35	6.09	5.86	6.75	6.73
2616331	2616317	187430	XM_930534	LOC646278	similar to programmed cell death 6 interacting pr	15q13.1	chr3	+	33814985	33815037	4		0	0.08	0	5.29	8.13	7.47		5.88904	0.495727	6.8	5.9	5.67	5.91	5.71	5.46	5.79	6.12	6.56	6.39	6.12	6.34	7.05	6.19	6.27	6.68	6.46	6.58	6.66	6.47	6.53	6.21	6.42	5.05	5.51	5.17	5.71	5.78
2618601	2618598	188812	NM_005875	EIF1B	eukaryotic translation initiation factor 1B	3p22.1	chr3	+	40326395	40326436	4		68	0	0	5.85	7.51	6.85		5.73384	0.672143	4.94	5.52	4.97	4.92	5.07	5.92	5.93	4.99	5	5.55	5.25	5.11	5.1	5.18	4.56	4.49	4.04	6.53	4.72	5.24	5.75	5.41	5.42	5.98	5.36	5.73	6.55	6.64
2620161	2620160	189782	NM_001024855	ZNF197	zinc finger protein 197	3p21	chr3	+	44641531	44641626	4		4	0.01	0.01	4.64	6.35	5.69		4.54959	0.590469	4.97	4.06	3.55	4.77	4.64	4.98	5.58	3.51	4.41	5.67	4.56	5.54	5.83	5.39	5.58	5.77	5.16	4.1	5.3	5.26	4.56	4	3.28	4.22	4.29	4.55	3.95	5.16
2620373	2620348	189914	NM_003241	TGM4	transglutaminase 4 (prostate)	3p22-p21.33	chr3	+	44923451	44923489	4		73	0	0	6.12	8.17	7.51		6.58137	0.56491	7.08	6.25	6.9	7.16	6.63	6.85	6.9	6.08	6.94	7.15	6.95	6.75	6.95	6.61	6.83	6.72	6.38	7.15	6.26	7.21	6.75	6.84	5.83	5.74	5.74	6.11	6.77	6.92
2620750	2620736	190177	NM_006641	CCR9	chemokine (C-C motif) receptor 9	3p21.3	chr3	+	45917411	45917998	4		4	0	0	2.59	5.36	4.7		1.95192	0.806082	2.31	2.23	5.72	2.97	2.92	2.18	2.24	1.57	1.11	1.75	1.82	2.82	1.66	1.25	1.29	2.13	1.57	1.69	0.76	2.31	2.62	1.27	2.28	1.2	1.41	1.23	1.38	1.6
2620753	2620736	190177	NM_006641	CCR9	chemokine (C-C motif) receptor 9	3p21.3	chr3	+	45918632	45918813	4		11	0	0	5.4	7.92	7.26		4.64137	0.566501	4.6	4.32	6.42	5.37	3.49	4.6	4.45	4.49	4.66	5.05	5.27	6.09	5.35	4.89	3.77	5.22	4.53	4.32	4.06	5.26	4.35	5.52	4.31	4.71	4.83	4.72	4.49	3.94
2620754	2620736	190177	NM_006641	CCR9	chemokine (C-C motif) receptor 9	3p21.3	chr3	+	45918857	45919327	4		1	0	0	2.65	5.51	4.85		1.66493	0.621054	2.61	1.25	4.28	2.16	1.62	1.62	2.65	2.45	1.86	1.56	2.29	1.27	1.68	1.16	1.62	2.12	2.47	1.3	2.79	1.82	1.68	1.65	2.4	0.95	1.21	1.65	1.18	2.53
2620778	2620773	190195	NM_006564	CXCR6	chemokine (C-X-C motif) receptor 6	3p21	chr3	+	45963120	45963934	4		41	0	0	2.92	7.07	6.41		3.47247	1.23713	4.75	4.2	6.02	4.43	4.68	5.8	5.46	4.19	3.81	4.06	4.17	4.71	3.8	4.54	4.34	3.97	4.45	3.16	4.39	3.63	4.54	3.96	3.91	2.31	3.41	1.82	3.66	2.43
2620779	2620773	190196	NM_006564	CXCR6	chemokine (C-X-C motif) receptor 6	3p21	chr3	+	45964089	45964518	4		52	0	0	3.1	5.59	4.93		3.21452	0.990083	3.07	2.17	4.15	3.61	4.07	5.05	3.36	4.44	2.55	4.28	4.15	4.7	3.98	3.65	3.55	3.13	2.75	3.72	1.9	3.2	3.13	4.49	3.84	1.51	2.23	1.51	2.36	3.3
2621192	2621122	190424	XM_291064	NBEAL2	neurobeachin-like 2	3p21.31	chr3	+	47024316	47024400	4		71	0	0	7.12	7.81	7.15		6.34904	0.583964	6.6	7.43	7.35	6.79	7.03	6.93	7.4	6.93	6.99	7.1	6.56	7.29	6.86	7.49	7.12	6.72	6.68	7.72	7.24	7.36	6.23	5.75	5.64	5.84	5.82	5.89	5.54	6.23
2621290	2621275	190482	NM_025010	KLHL18	kelch-like 18 (Drosophila)	3p21.31	chr3	+	47334579	47334804	4		14	0.01	0.01	3.03	5.46	4.8		3.63685	0.586311	3.45	2.33	3.63	2.86	3.34	3.25	3.82	3.78	4.11	4.75	3.9	3.32	3.55	3.1	5.07	4.47	3.4	4.4	3.62	4.24	4.27	4.45	4.38	3.35	3.51	4.13	4.5	3.26
2621575	2621574	190639	NM_004345	CAMP	cathelicidin antimicrobial peptide	3p21.3	chr3	+	48239920	48239995	4		53	0	0	5.43	6.44	5.78		5.0563	0.694517	6.09	5.84	5.46	5.81	5.42	5.53	5.74	5.27	5.69	5.76	6.13	6.22	6.01	6.19	5.96	5.72	5.84	6.47	5.31	5.8	5.93	5.11	4.5	5.14	4.8	4.58	4.2	3.91
2621593	2621583	190647	XM_929341	LOC653738	similar to PR-domain zinc finger protein 9	3p21.31	chr3	+	48273244	48273349	4		17	0	0	4.41	8.22	7.56		2.83466	0.449451	2.52	2.56	3.2	1.93	2.7	2.26	3.19	2.67	3.45	2.44	3.22	2.05	3.64	3.67	2.79	2.67	3.01	2.16	2.55	2.35	3.01	2.38	2.58	3.31	2.97	2.29	2.91	2.62
2621951	2621949	190837	NM_199069	C3orf60	chromosome 3 open reading frame 60	3p21.31	chr3	+	49032920	49032988	4		25	0.02	0	4.54	7.17	6.51		5.36356	0.496405	5.26	4.31	6.06	5.72	6.18	5.29	6.14	4.88	5.96	5.69	5.15	5.24	6.63	5.79	5.93	6.01	6.22	6.45	4.78	5.81	4.86	4.64	5.34	4.48	5.23	5.24	4.98	5.53
2622307	2622239	191020	NM_022064	RNF123	ring finger protein 123	3p24.3	chr3	+	49733859	49733925	4		57	0	0	5.11	7.38	6.72		4.02603	0.620606	4.63	4.21	3.5	3.62	2.79	3.27	4.07	4.15	3.93	3.9	4.33	3.88	3.58	3.44	2.69	4.78	3.88	3.94	4.41	3.9	2.57	3.09	3.79	4.17	4.25	4.28	3.55	3.89
2622710	2622696	191269	NM_004636	SEMA3B	sema domain, immunoglobulin domain (Ig), short ba		chr3	+	50283523	50283611	4		3	0.04	0	4.13	6.44	5.78		4.63082	0.649707	4.69	4.11	4.35	3.46	4.58	3.37	3.58	3.15	5.62	3.03	4.24	4.77	4.3	4.99	4.15	4.9	3	3.11	5.44	4.34	4.49	4.61	4.32	4.32	4.69	4.34	5.05	5.6
2623167	2623154	191527	NM_013286	RBM15B	RNA binding motif protein 15B	3p21.2	chr3	+	51408403	51409822	4		69	0	0	6.33	6.59	5.93		5.22877	0.676759	5.68	5.54	5.85	4.45	5.36	5.21	5.24	5.26	3.74	4.71	5.47	5.06	5.97	5.5	4.08	6.35	5.79	4.97	3.55	6.07	4.88	5.43	5.1	5.31	5.47	5.59	5.1	4.48
2623419	2623413	191671	NM_080865	GPR62	G protein-coupled receptor 62	3p21.1	chr3	+	51965376	51965621	4		42	0	0	6.02	8.31	7.65		5.7726	0.360363	6.12	6.33	6.12	5.81	5.54	6.08	6.55	6.33	6.41	5.74	5.33	5.75	5.95	6.27	6.36	6.44	5.5	5.73	5.28	5.35	6.02	5.68	5.9	5.56	5.88	5.45	5.61	5.7
2623898	2623859	191942	NM_007184	NISCH	nischarin	3p21.1	chr3	+	52497616	52497658	4		25	0.01	0	5.58	9.08	8.42		5.91521	1.24438	4.79	5.22	3.98	4.96	4.75	4.55	5.65	3.8	5.74	5.31	4.27	4.62	5.74	5.4	4.08	5.76	4.47	5.66	4.69	4.93	4.41	4.9	5.26	7.41	7.34	7.4	2.97	5.25
2623943	2623922	191969	NM_015136	STAB1	stabilin 1	3p21.1	chr3	+	52514742	52514822	4		23	0.03	0	3.98	6.61	5.95		4.83589	1.0479	5.62	5.46	5.54	4.98	4.97	4.41	6.1	3.75	4.51	5.9	5.42	5.08	4.92	4.93	5.54	3.89	5.07	5.08	4.05	4.77	6.42	6.48	6.31	2.74	3.39	3.55	4.47	5.05
2624294	2624291	192166	NM_006254	PRKCD	protein kinase C, delta	3p21.31	chr3	+	53174194	53174257	4		71	0	0	5.45	7.44	6.78		6.06822	0.589808	5.97	6.64	6.62	6.43	6.95	6.69	7.36	7.02	6.57	6.76	7.18	6.59	6.9	6.37	6.59	6.11	5.81	6.37	7.18	7.08	6.27	5.7	5.7	5.98	6	5.77	4.8	5.99
2624748	2624639	192477	NM_018398	CACNA2D3	calcium channel, voltage-dependent, alpha 2	delta3subunit	chr3	+	54900430	54900506	4		65	0	0	6.2	8	7.34		6.78192	0.414158	7.32	6.07	7.14	7.47	6.57	7.44	7.33	7.45	7.3	7.2	6.8	6.72	7.12	6.64	7.45	6.99	6.28	6.96	7.57	6.7	6.07	6.12	6.67	7.03	6.42	6.5	6.84	6.74
2629351	2629345	195364	NM_018971	GPR27	G protein-coupled receptor 27	3p21-p14	chr3	+	71886357	71886530	4		47	0.01	0	4.97	7.35	6.69		5.98603	0.41172	6.26	6.01	5.87	6.16	6.24	5.22	5.9	5.99	6.58	6.22	5.66	5.82	6.23	5.56	6.29	6.8	6.54	6.87	7.1	6.67	6.26	5.73	6.19	5.65	5.43	5.61	6.12	6.28
2638963	2638962	201462	NM_138287	DTX3L	deltex 3-like (Drosophila)	3q21.1	chr3	+	123765857	123765934	4		8	0.02	0.01	4.13	6.33	5.67		4.87041	0.546124	5.66	4.96	4.65	5.35	4.86	4.53	5.09	5.79	5.33	5.11	5.71	4.1	4.78	4.81	5.25	5.12	5.43	5.22	5.59	5.39	5.45	6.08	5.8	4.36	3.75	3.89	4.62	4.15
2640569	2640507	202466	NM_032343	CHCHD6	coiled-coil-helix-coiled-coil-helix domain contai	3q21.3	chr3	+	128161786	128161835	4		56	0	0	6.41	6.94	6.28		5.7811	0.48707	6.32	5.75	5.64	6.48	6.3	6.09	5.93	6.11	6.45	6.3	5.96	6.73	5.97	5.63	6.08	5.41	5.87	4.79	4.28	5.54	5.19	5.69	5.2	5.66	5.71	5.97	5.27	6.06
2640866	2640855	202652	NM_004526	MCM2	MCM2 minichromosome maintenance deficient 2, mito	3q21	chr3	+	128806516	128806677	4		28	0	0	7.7	6.28	5.62		3.45836	0.821565	2.7	2.92	4.11	3.52	3.14	3.67	2.69	3.26	1.77	3.38	4.5	2.08	4.86	4.38	3.08	3.11	4.84	4.16	3.44	4.94	2.15	1.82	3.17	3.19	3.88	3.56	3.77	3.95
2640879	2640855	202663	NM_004526	MCM2	MCM2 minichromosome maintenance deficient 2, mito	3q21	chr3	+	128820664	128820760	4		16	0	0	7.32	5.42	4.76		3.35959	0.649552	4.29	4.01	4.4	3.02	2.66	3.16	3.25	3.63	2.9	3.53	4.31	3.93	3.77	3.91	3.87	3.99	3.53	3.49	3.67	4.17	3.22	3.51	2.63	2.99	2.15	2.42	3.59	4.38
2640893	2640886	202674	NM_015720	PODXL2	podocalyxin-like 2	3q21.3	chr3	+	128840801	128840843	4		4	0.03	0	5.26	8.37	7.71		5.22671	0.453435	5.17	5.23	5.11	5.6	5.58	5.68	5.36	5.74	5.88	5.48	4.92	5.91	5.92	5.34	5.73	5.22	5.38	5.56	6.13	5.69	4.96	4.94	4.95	5.33	5.72	5.76	5.2	5.17
2641466	2641449	203013	XM_376267	LOC401087	hypothetical LOC401087	3q21.3	chr3	+	130240386	130240425	4		32	0.02	0	3.78	7.7	7.04		4.50986	0.601589	4.58	4.84	5.56	2.98	3.5	3.87	5.27	4.97	3.72	5.47	4.41	5	4.16	3.69	4.38	4.25	4.08	3.75	4.2	4	3.94	4.77	4.68	5.17	4.7	5.15	5.46	4.66
2641533	2641532	203049	NM_016128	COPG	coatomer protein complex, subunit gamma	3q21.3	chr3	+	130451149	130451229	4		65	0	0.01	5.13	7.19	6.53		5.92356	0.513778	5.89	6.03	5.43	6.46	6.98	6.41	6.72	6.56	5.6	6.32	6.02	6.71	6.76	5.9	5.54	6.08	6.03	6.14	6.05	6.34	6.19	6.14	5.7	5.18	5.47	5.06	6.69	6.08
2641796	2641794	203215	NM_153833	H1FOO	H1 histone family, member O, oocyte-specific	3q21.3	chr3	+	130744753	130744821	4		14	0.01	0.01	4.16	6.1	5.44		4.26466	0.562307	3.66	4.53	4.36	3.88	3.53	4.19	4.27	3.1	5.06	3.4	4.58	4.86	5.31	4.55	3.08	4.97	4.52	3.54	4.87	4.21	4.29	3.93	4.48	4.06	3.81	4.13	4.2	4.89
2642266	2642261	203511	NM_153264	FLJ35880	hypothetical protein FLJ35880	3q22.1	chr3	+	131641107	131641149	4		3	0.02	0	2.57	5.6	4.94		2.18959	0.751248	2.46	1.54	1.49	1.8	3.38	2.28	3.54	2.73	1.15	2.81	1.92	2.54	1.94	1.61	1.76	1.15	2.61	2.31	0.55	0.98	1.85	1.75	1.48	2.36	2.29	2.31	1.45	2.67
2644130	2644128	204705	NM_025246	TMEM22	transmembrane protein 22	3q22.3	chr3	+	138020803	138020877	4		14	0.02	0	4.19	7.4	6.74		5.00658	0.646158	4.7	4.36	4.41	5.07	4.91	3.87	3.99	5.33	5.3	4.85	4.97	3.65	5.9	3.25	5.23	5.1	5.87	5.39	6.32	5.17	5.5	5.72	5.16	4.74	4.44	4.71	4.58	5.49
2644866	2644822	205142	NM_020191	MRPS22	mitochondrial ribosomal protein S22	3q23	chr3	+	140558467	140558546	4		53	0	0	4.98	5.7	5.04		3.07151	0.806036	2.11	1.35	1.55	1.31	2.57	2.85	2.32	2.18	2.49	3.6	1.72	2.83	2.09	2.57	2.2	3.03	2.33	3.44	0.98	2.14	2.24	2.68	3.47	3.53	2.64	2.96	3.5	3.7
2644868	2644822	205143	NM_020191	MRPS22	mitochondrial ribosomal protein S22	3q23	chr3	+	140558665	140558737	4		45	0	0	2.19	6.31	5.65		2.07548	0.762722	1.45	0.9	2.5	2.69	2.74	2.29	1.13	1.17	1.88	2.23	1.07	2.17	1.14	1.38	1.77	1.48	0.65	2.46	1.69	1.45	2.31	1.23	1.78	4.04	2.79	2.91	2.87	2.81
2645691	2645690	205700	NM_183237	RNF7	ring finger protein 7	3q22-q24	chr3	+	142939749	142939810	4		50	0	0	7.55	10.14	9.48		7.96644	0.661357	8.8	8.57	8.89	8.4	8.15	7.94	8.59	8.35	8.94	9.06	8.68	8.89	8.87	8.78	8.81	8.92	8.41	9.01	9.83	8.75	8.28	8.26	8.17	7.63	7.01	6.69	7.64	7.65
2646129	2646125	205975	NM_004267	CHST2	carbohydrate (N-acetylglucosamine-6-O) sulfotrans	3q24	chr3	+	144321522	144321611	4		35	0	0	5.78	7.96	7.3		6.19562	0.409471	6.67	6.2	6.47	6.3	5.95	5.7	5.91	5.72	5.94	6.06	6	5.64	6.37	6.28	6.36	7.03	6.01	5.91	6.62	6.23	5.79	6.39	6.27	6.34	6.88	6.56	5.44	5.88
2646135	2646125	205976	NM_004267	CHST2	carbohydrate (N-acetylglucosamine-6-O) sulfotrans	3q24	chr3	+	144322692	144322738	4		44	0	0	6	7.7	7.04		6.14575	0.409444	5.96	5.63	6.56	6.15	6.4	5.03	6.2	5.83	6.56	5.43	6.12	5.63	6.54	5.64	6.46	6.12	5.56	6.1	5.54	6.14	6.48	6.51	6.01	6.45	6.66	6.27	5.97	6.4
2647654	2647647	206905	NM_014779	TSC22D2	TSC22 domain family, member 2	3q25.1	chr3	+	151608870	151609577	4		33	0.01	0.01	3.75	6.38	5.72		4.27274	0.717521	4.29	4.52	4.65	3.94	3.24	4.13	4.14	3.21	3.44	4.57	4.26	2.74	3.79	3.66	3.24	4.78	2.12	3.84	3.7	3.84	4.22	4.71	4.7	4.34	4.38	4.13	5.33	4.5
2648316	2648305	207324	NM_002563	P2RY1	purinergic receptor P2Y, G-protein coupled, 1	3q25.2	chr3	+	154035446	154035579	4		22	0.02	0.01	4.81	6.69	6.03		5.30082	0.470923	5.6	4.94	5.08	5.67	5.93	5.1	5.61	5.78	6.13	5.27	5.49	5.89	6.45	4.73	5.45	4.45	5.26	6.07	6.37	5.17	5.97	5.52	4.9	4.85	4.76	4.95	4.98	5.9
2648538	2648535	207449	NM_015595	SGEF	Src homology 3 domain-containing guanine nucleoti	3q25.2	chr3	+	155322421	155322471	4		10	0.02	0.01	5.1	7.2	6.54		5.88082	0.478379	6.3	5.66	5.67	5.47	6.4	5.78	6.37	6.2	6.61	5.64	5.35	6.01	5.53	5.02	7.16	6.78	5.66	6.17	5.04	5.39	5.66	6.82	5.91	5.06	5.93	5.38	5.93	6.31
2649079	2648991	207808	NM_172160	KCNAB1	potassium voltage-gated channel, shaker-related s	3	chr3	+	157737917	157738992	4		32	0.14	0	1.25	6.15	5.49		3.36055	1.44397	2.09	2.27	2.37	1.46	2.29	2.18	4.55	1.61	1.86	1.71	1.39	2.64	1.97	3.27	2.95	2.62	2.45	1.93	2.05	1.68	3.38	3.15	4	5.51	5.4	6.02	1.85	1.65
2654060	2654023	210984	NM_178042	ACTL6A	actin-like 6A	3q26.33	chr3	+	180789052	180789477	4		8	0	0	4.08	7.64	6.98		2.06521	0.535434	1.97	2.44	1.68	1.67	1.89	1.57	3.17	1.96	1.16	2.04	2.17	1.01	1.61	2.45	1.88	1.46	2.41	1.08	1.45	2.38	1.91	1.85	1.64	2.07	2.7	1.99	3.63	1.77
2654063	2654023	210987	NM_178042	ACTL6A	actin-like 6A	3q26.33	chr3	+	180793126	180793210	4		7	0	0	2.07	7.98	7.32		1.26466	0.514039	1.35	0.62	1.39	0.95	0.76	0.86	0.95	0.94	0.58	1.49	1.05	1.46	0.78	2.29	1.6	2.03	0.7	1.09	0.98	0.78	0.5	1.04	1.66	1.73	1.42	0.97	2.21	1.53
2654064	2654023	210988	NM_178042	ACTL6A	actin-like 6A	3q26.33	chr3	+	180794267	180794371	4		2	0	0	2.75	8.81	8.15		1.38973	0.44349	0.95	1.23	1.7	1.05	0.71	0.9	1.71	1.39	0.5	1.02	1.24	1.91	1.61	1	1.77	1.39	1.23	1.55	1.29	1.28	1.11	0.91	2.01	1.13	1.41	1.02	0.93	2.02
2654065	2654023	210989	NM_178042	ACTL6A	actin-like 6A	3q26.33	chr3	+	180799157	180799205	4		24	0	0	4.54	9.93	9.27		2.89342	0.74905	4.15	2.87	2.79	3.28	3.35	2.6	3.67	2.98	3.11	2.72	2.11	2.47	3.19	2.22	3	1.81	2.9	1.98	1.64	1.48	2.94	1.47	1.16	2.2	1.94	2.99	2.77	4.13
2654068	2654023	210992	NM_178042	ACTL6A	actin-like 6A	3q26.33	chr3	+	180803196	180803269	4		6	0	0	3.59	9.23	8.57		1.19932	0.420477	0.7	1.45	1.21	1.02	0.79	1.52	0.88	1.34	0.73	0.85	0.87	1.02	0.9	1.61	1.71	1.51	1.06	0.62	1.58	0.89	1.6	1.68	0.82	0.76	1.51	1.03	2.03	0.97
2655706	2655688	211979	NM_198242	EIF4G1	eukaryotic translation initiation factor 4 gamma,	3q27-qter	chr3	+	185520815	185521001	4		42	0	0	4.59	5.97	5.31		4.17521	0.596481	4.43	4.23	4.5	5.15	5.6	5.22	4.2	4.65	5.85	5.07	4.91	5.42	3.27	3.91	4.01	5.1	4.84	3.27	3.3	4.7	3.9	4.48	3.55	4.52	4.56	4.04	3.69	3.32
2655806	2655790	212034	NM_003741	CHRD	chordin	3q27	chr3	+	185583126	185583239	4		40	0.01	0.01	3.97	6.44	5.78		5.08945	0.585733	4.98	6.2	6.28	5.79	5.73	4.51	3.13	4.77	4.97	4.43	4.15	5.61	5.16	4.38	4.98	5.02	5.31	4.86	6.99	5.09	4.21	4.94	5.61	5.63	5.68	4.88	5.84	5.09
2657984	2657981	213448	NM_178335	CCDC50	coiled-coil domain containing 50		chr3	+	192529699	192529756	4		66	0	0	7.3	8.83	8.17		7.19863	0.294757	7.42	7.72	7.09	7.2	6.8	6.9	7.58	7.48	7.12	7.68	7.37	7.59	7.26	7.61	7.08	8	7.32	7.07	7.73	7.27	7.55	6.95	7.67	7.29	6.96	7.48	7.17	7.36
2659633	2659631	214453	NM_152699	SENP5	SUMO1	sentrinspecificpeptidase5	chr3	+	198079185	198079340	4		42	0	0.01	6.17	7.48	6.82		6.0326	0.543037	6.79	6.87	5.37	6.48	5.93	5.04	6.54	6.56	6	7.11	6.52	6.86	5.84	6.51	7.16	7.56	7	7.09	7.81	6.26	6.01	6.37	5.66	6.05	5.4	5.66	6.49	5.93
2659890	2659887	214596	NM_001011537	FYTTD1	forty-two-three domain containing 1	3q29	chr3	+	198961266	198961312	4		12	0.02	0	5.25	8.51	7.85		6.2411	0.626034	5.76	4.55	5.35	6.17	5.62	5.3	5.81	6.93	6.04	5.38	6.4	4.91	7.23	5.58	6.12	7.19	6.52	6.26	5.65	5.79	6.81	6.47	6.49	5.18	5.81	5.65	6.62	6.62
2660641	2660617	215044	NM_175727	IL5RA	interleukin 5 receptor, alpha	3p26-p24	chr3	-	3126629	3126667	4		14	0.01	0	3.58	6.16	5.5		3.81397	0.666454	4.13	3.31	4.51	3.44	4.97	4.89	4.04	3.23	3.42	4.47	3.84	4.14	4.2	3.58	5.26	3.95	3.33	4.02	3.5	3.29	4.03	4.85	3.84	3.75	3.96	3.54	3.13	3.95
2660904	2660800	215225	NM_182760	SUMF1	sulfatase modifying factor 1	3p26.2	chr3	-	4483830	4483887	4		68	0	0	6.09	8.61	7.95		6.30932	0.4675	6.45	6.67	6.59	7.08	6.82	7.1	7.11	7.29	6.18	7.21	6.18	6.82	6.47	6.93	6.69	6.69	6.76	7.17	6.42	6.91	6.18	6.47	5.72	5.48	5.84	6.27	5.49	6.34
2662524	2662520	216222	NR_002786	CICE	cell death-inducing CIDE-like effector pseudogene	3p25.3	chr3	-	10031173	10031841	4		43	0	0	2.92	6.46	5.8		3.54726	0.97163	2.96	4.58	2.26	4.16	2.66	2.32	2.08	2.32	2.08	1.91	2.41	2.48	2.11	2.97	2.21	3.78	3.08	1.41	2.63	3.3	3.8	2.88	2.21	4.53	4.14	3.97	4.39	3.26
2662530	2662520	216226	NR_002786	CICE	cell death-inducing CIDE-like effector pseudogene	3p25.3	chr3	-	10039983	10040141	4		17	0	0	3.99	6.43	5.77		2.77521	0.698015	2.7	3.03	2.78	3.32	1.99	2.9	2.56	2.35	1.43	3.26	2.23	1.7	2.29	2.32	3.56	2.02	3.44	3.2	4.06	3.52	2.84	2.41	2.57	3.35	3.57	3.46	3.93	1.65
2662561	2662560	216241	NM_173472	C3orf24	chromosome 3 open reading frame 24	3p25.3	chr3	-	10098047	10098155	4		32	0	0	2.79	8.09	7.43		3.01808	1.65411	2.38	2.46	1.29	2.62	1.59	1.94	1.71	1.3	2.72	2.39	2.31	2.68	1.02	2.27	2.44	1.22	2.09	2.48	1.86	0.63	1.8	1.99	2.35	1.24	1.19	1.92	2.39	1.88
2662582	2662581	216257	AF220047	C3orf10	chromosome 3 open reading frame 10	3p25.3	chr3	-	10132418	10132499	4		35	0	0	4.49	10.07	9.41		2.92	0.735034	3.1	2.56	1.94	2.26	3.39	2.78	2.54	2.26	1.69	2.98	2	3.5	3.03	1.39	2.82	2.63	3.46	2.7	2.04	3.07	1.94	2.59	2.41	3.52	2.73	1.96	2	1.83
2662583	2662581	216258	AF220047	C3orf10	chromosome 3 open reading frame 10	3p25.3	chr3	-	10142311	10142392	4		35	0	0	2.48	9.15	8.49		1.44671	0.60133	0.49	0.87	1.73	0.52	1.08	0.99	0.81	0.98	1.03	1.28	0.67	0.42	0.88	1.09	0.61	1.51	1.03	0.88	1.36	1.02	1.44	1.16	1.25	1.32	1.21	0.77	1.51	1.24
2662584	2662581	216259	AF220047	C3orf10	chromosome 3 open reading frame 10	3p25.3	chr3	-	10142953	10143283	4		17	0	0	3.03	8.85	8.19		2.02904	0.52074	2.7	2.37	1.71	2.07	2.71	2.46	3.43	1.58	0.87	2.11	2.67	1.65	1.57	1.92	2.74	2.12	2.24	1.09	1.96	1.45	2.96	2.02	0.85	2.14	2.02	1.67	2.76	1.27
2662585	2662581	216259	AF220047	C3orf10	chromosome 3 open reading frame 10	3p25.3	chr3	-	10143407	10143573	4		2	0	0	2.75	8.74	8.08		1.86466	0.597414	1.35	1.07	0.52	2.05	2.59	1.88	1.02	1.74	1.81	1.61	1.37	0.7	2.59	1.03	2.6	1.92	1.47	2	1.44	0.63	1.55	2.66	1.4	1.33	1.94	1.83	1.98	2.67
2662628	2662623	216284	NM_016362	GHRL	ghrelin	obestatinpreprohormone	chr3	-	10302440	10302527	4		2	0	0	2.79	5.11	4.45		1.88466	0.481944	1.1	1.34	1.47	1.18	1.94	2.78	2.45	1.37	2.66	2.1	2.78	0.95	1.85	1.65	2.47	1.8	1.8	1.37	1.2	1.91	2.42	1.99	2.29	1.42	2.05	1.47	1.74	1.61
2663573	2663551	216904	NM_024923	NUP210	nucleoporin 210kDa	3p25.1	chr3	-	13348798	13348868	4		61	0	0	8.05	6.19	5.53		3.96863	1.01197	4.59	3.82	5.58	2.99	3.61	3.26	3.06	4.12	3.27	4.72	3.63	3.37	4.94	4.29	2.72	4.49	3.21	3.44	5.57	5.6	3.18	2.57	2.62	5.54	5.24	4.75	2.21	1.83
2664335	2664332	217389	NM_080538	COLQ	collagen-like tail subunit (single strand of homo		chr3	-	15467056	15467226	4		58	0	0	4.52	5.66	5		4.02247	0.656453	4.09	3.23	3.55	4.12	4.27	4.62	5.03	4.39	4.26	4.96	3.83	4.44	3.94	4.06	3.9	4.02	4.61	4.18	3.46	4.36	2.55	2.53	3.47	4.63	3.71	4.25	5.77	4.3
2665527	2665526	218190	NM_144714	C3orf48	chromosome 3 open reading frame 48	3p24.3	chr3	-	19996487	19996625	4		28	0	0	2.46	5.56	4.9		2.36329	1.10358	1.98	1.25	1.04	2	1.67	2.01	2.11	1.92	1.42	2.21	0.96	1.52	2.15	2.55	1.1	0.92	1.55	2.83	1.19	2.63	1.43	1.59	1.81	0.8	1	1.61	0.85	1.98
2665530	2665526	218192	NM_144714	C3orf48	chromosome 3 open reading frame 48	3p24.3	chr3	-	20000721	20000780	4		4	0.01	0	1.27	6.7	6.04		0.894795	0.26096	1.03	0.79	0.81	1.11	1	1.24	0.91	0.68	1.27	0.64	1.43	1.32	1.17	1.65	0.86	1.11	0.84	0.76	0.7	1.07	0.95	0.63	0.97	0.64	1.4	0.65	0.84	0.59
2669538	2669533	220733	NM_001607	ACAA1	acetyl-Coenzyme A acyltransferase 1 (peroxisomal		chr3	-	38139545	38139586	4		68	0	0	6.52	8.29	7.63		5.80479	0.762469	5.58	5.67	5.36	5.53	5.78	5.71	6	5.12	6.07	6.03	5.76	6.15	5.89	5.89	5.07	5.56	6.03	6.07	5.86	6.75	5.02	5.5	5.5	5.41	5.48	5.17	6.41	6.47
2670905	2670903	221547	NM_144719	CCDC13	coiled-coil domain containing 13	3p22.1	chr3	-	42725150	42725207	3		45	0	0	6.69	8.3	7.64		6.55507	0.626044	6.17	6.63	4.61	7.3	6.33	6.94	6.56	7.32	6.87	8.09	7.19	7.5	7.73	5.89	7.77	7.61	7.47	6.07	7.52	8.27	6.25	5.92	6.14	6.1	6.4	6.85	5.68	6.54
2671967	2671936	222176	NM_022405	SLC6A20	solute carrier family 6 (proline IMINO transporte	3p21.3	chr3	-	45813087	45813177	4		14	0.01	0.01	4.41	6.15	5.49		4.77918	0.431936	5.22	4.59	4.49	5.15	5.46	4.07	4.82	5.68	4.88	4.49	5.01	4.43	5.15	4.76	5.58	5.54	5.54	5.07	4.68	5.25	5.51	5.33	5.11	4.1	4.44	4.71	3.65	4.89
2672642	2672629	222596	NM_182903	KIF9	kinesin family member 9	3p21.31	chr3	-	47256352	47256401	4		2	0.17	0	1.25	5.37	4.71		2.15493	0.620589	2.63	2.7	2.1	2.05	2.41	1.89	2.65	1.86	1.74	1.75	2.22	2.52	0.94	2.93	2.95	2.63	3.54	2.7	2.79	2.02	3.58	1.3	2.62	1.75	1.8	1.99	3.21	2.43
2672840	2672821	222710	NM_006574	CSPG5	chondroitin sulfate proteoglycan 5 (neuroglycan C	3p21.3	chr3	-	47594106	47594359	4		6	0.14	0.01	4.24	7.41	6.75		5.26616	0.551658	5.01	3.96	4.74	4.62	3.68	5.26	3.89	5.54	5.67	5.61	5.35	5.4	5.51	4.13	5.42	4.81	4.35	5.05	5.97	4.94	4.51	5.65	5.47	5.77	6.2	6.04	5.18	5.29
2672931	2672857	222778	NM_003074	SMARCC1	SWI	SNFrelated,matrixassociated,actindependentregulatorofchromatin,	chr3	-	47798214	47798264	4		25	0	0.01	7.73	9.08	8.42		7.83411	0.52565	8.9	7.76	8.01	8.28	7.82	8.3	8.08	8.52	8.23	8.68	8.48	8.79	8.65	8.15	8.41	9.39	8.5	8.55	8.7	8.75	7.97	8.23	8.1	6.88	7.09	7.36	7.53	7.93
2673535	2673509	223167	NM_003365	UQCRC1	ubiquinol-cytochrome c reductase core protein I	3p21.3	chr3	-	48622161	48622225	4		34	0	0	4.95	7.21	6.55		5.66644	0.440966	4.79	5.33	5.27	5.95	5.12	5.93	5.42	6.43	5.95	5.74	5.2	5.96	5.85	5.07	6.31	5.37	5.76	5.12	5.18	5.02	6.12	5.77	5.99	5.24	5.17	6	5.33	6.2
2673835	2673830	223348	NM_018114	DALRD3	DALR anticodon binding domain containing 3	3p21.31	chr3	-	49028093	49028136	4		71	0	0	7.2	9.6	8.94		7.06288	0.765747	7.22	6.41	6.63	7.11	4.85	6.7	5.77	5.96	6.45	5.99	6.59	6.37	7.2	7.05	5.98	6.37	5.88	7.07	5.61	6.83	5.63	6.48	6.06	6.57	6.56	6.39	6.83	6.88
2674521	2674501	223710	NM_032316	NICN1	nicolin 1	3p21.31	chr3	-	49434658	49434694	4		40	0	0	5.33	6.9	6.24		5.5563	0.495658	6.32	4.82	4.97	5.81	5.61	6.1	5.37	5.75	6.3	5.63	6.02	5.55	6.38	5	6.53	6.05	4.38	6.24	5.59	6.23	5.9	5.29	4.64	5.45	5.98	5.39	6.11	6.2
2674647	2674646	223773	NM_198722	AMIGO3	adhesion molecule with Ig-like domain 3	3p21	chr3	-	49730394	49730565	4		28	0	0	5.22	6.84	6.18		4.83082	0.517507	4.68	4.67	3.19	5.13	4.63	3.8	4.44	4.23	6.57	4.92	5.21	4.95	4.82	4.78	5.46	4.66	4.8	4.55	3.78	5.23	5.32	4.86	4.75	5.17	4.73	4.59	4.71	4.81
2674853	2674845	223882	NM_002447	MST1R	macrophage stimulating 1 receptor (c-met-related	3p21.3	chr3	-	49872258	49872318	4		19	0	0.01	4.7	5.66	5		4.29822	0.472809	4.45	3.78	4.11	4.53	4.07	4.16	4.98	4.8	3.89	4.68	4.33	4.83	4.57	3.98	4.64	5.09	4.24	4.28	3.56	4.01	4.89	3.37	3.01	4.46	4.39	4.98	4.4	4.2
2675111	2675088	224030	NM_006764	IFRD2	interferon-related developmental regulator 2	3p21.3	chr3	-	50303033	50303104	4		67	0	0	6.3	7.78	7.12		6.59452	0.447841	6.71	5.81	6.01	6.59	7.1	6.28	6.25	7.26	4.93	6.12	7.2	6.84	7.09	5.96	6.52	7.55	6.2	6.6	6.59	6.77	6.72	6.43	6.39	6.04	6.05	6.32	7.07	7.07
2675301	2675268	224098	NM_006545	TUSC4	tumor suppressor candidate 4	3p21.3	chr3	-	50363308	50363372	4		0	0.3	0	3	6.22	5.56		4.03973	0.627229	3.33	2.69	4.57	3.17	3.29	2.89	4.35	3.44	4.31	3.89	4.69	3.85	5.1	3.21	4.12	5.26	4.28	3.96	3.32	4.21	4.49	5.18	4.09	3.16	3.25	2.78	4.29	4.52
2675324	2675315	224107	NM_001005505	CACNA2D2	calcium channel, voltage-dependent, alpha 2	deltasubunit2	chr3	-	50377802	50377882	4		27	0.01	0	2.76	5.97	5.31		3.44055	1.44547	2.58	2.49	2.65	2.03	1.75	2.31	1.93	3.44	2.35	1.2	2.42	2	3.1	2.5	2.75	0.91	2.72	3.13	2.24	2.52	3.67	1.24	2.03	5.85	5.73	5.69	3.07	3.63
2675325	2675315	224108	NM_001005505	CACNA2D2	calcium channel, voltage-dependent, alpha 2	deltasubunit2	chr3	-	50378072	50378115	4		25	0	0	3.07	5.78	5.12		3.39151	1.19388	2.95	3.64	3.43	1.84	3.39	3.55	3.02	2.59	2.34	1.59	2.35	1.73	4.03	2.46	1.71	2.58	3.09	2	3.41	1.79	2.25	3.95	3.08	5.27	4.91	5.05	1.6	2.66
2675409	2675315	224179	NM_001005505	CACNA2D2	calcium channel, voltage-dependent, alpha 2	deltasubunit2	chr3	-	50515666	50515857	4		1	0.05	0.01	6.3	8.7	8.04		6.99781	0.369264	6.83	6.95	6.74	7.62	7.47	5.99	7.38	7.14	7.23	6.87	6.96	7.4	7.59	7.09	7.64	7.83	6.88	7.37	6.96	7.58	6.7	7.21	6.9	6.66	6.82	6.71	6.84	6.58
2675489	2675457	224228	NM_016210	C3orf18	chromosome 3 open reading frame 18	3p21.3	chr3	-	50583362	50583416	4		23	0	0	3.73	7.25	6.59		3.23986	0.813428	2.39	3.39	2.07	2.84	4.39	2.19	1.59	2.92	2.51	1.72	2.59	1.22	3	2.15	2.97	1.53	2.4	3.17	3.84	3.53	3.05	4.76	3.38	3.25	2.73	2.14	3.29	3.46
2675629	2675628	224307	NM_014703	VPRBP	Vpr (HIV-1) binding protein	3p21.2	chr3	-	51408405	51408655	4		22	0	0	4.85	6.75	6.09		3.03014	1.0843	3.47	2.39	1.57	1.61	3.23	2.24	3.1	2.99	3.01	2.33	2.01	2.74	3.87	2.53	2	2.23	1.85	2.11	2.33	2.45	3.22	3.3	3.2	2.49	3.19	2.1	1.34	2.09
2675630	2675628	224307	NM_014703	VPRBP	Vpr (HIV-1) binding protein	3p21.2	chr3	-	51408942	51409479	4		47	0	0	5.97	7.62	6.96		3.58068	0.800245	4.76	3.68	3.86	2.84	4.45	2.98	3.07	3.18	3.26	3.99	2.69	3.77	2.02	4.34	2.49	3.39	4.49	3.37	3.67	4.33	2.22	2.66	2.83	4.03	3.56	3.56	3.22	3.12
2675631	2675628	224307	NM_014703	VPRBP	Vpr (HIV-1) binding protein	3p21.2	chr3	-	51409525	51409590	4		43	0	0	5.28	6.94	6.28		3.25274	1.30325	2.8	1.47	2.41	2.32	2.39	1.93	1.54	4.44	3.42	3.37	2.28	1.9	2.6	1.67	2.28	3.48	2.06	1.68	1.35	3.33	2.69	2.74	3.72	3.4	1.8	3.03	2.27	1.58
2675983	2675936	224506	NM_015426	WDR51A	WD repeat domain 51A	3p21.1	chr3	-	52154913	52155017	4		12	0	0.01	6.88	6.62	5.96		4.90027	0.548303	4.48	5.76	5.09	4.8	5.14	5	4.41	4.15	4.36	5.52	5.31	4.21	4.96	3.9	5.2	4.27	4.97	5.38	4.91	5.08	5.5	5.64	3.91	4.1	3.46	4.4	4.08	5.48
2676157	2676141	224606	NM_020163	SEMA3G	sema domain, immunoglobulin domain (Ig), short ba		chr3	-	52450875	52450942	4		73	0	0	6.32	7.58	6.92		6.44438	0.380058	6.59	6.59	6.39	6.67	6.45	5.64	6.53	6.12	6.88	6.81	6.48	6.09	6.84	6.71	7.16	6.86	6.78	6.86	6.33	6.66	6.87	6.92	6.94	5.83	5.7	6.28	6.44	7.02
2676210	2676182	224636	NM_022908	NT5DC2	5'-nucleotidase domain containing 2	3p21.1	chr3	-	52544032	52544077	3		24	0	0.01	4.57	6.17	5.51		4.65247	0.651696	4.63	5.53	5.07	4.35	4.7	4.61	4.83	5.1	4.72	5.11	5.33	5.22	5.33	5.32	5.72	5.77	5.86	5.2	5.13	5.13	5.84	3.96	3.01	2.26	3.92	4.33	3.34	4.64
2676939	2676927	225110	NM_021237	SELK	selenoprotein K	3p21.31	chr3	-	53900963	53901025	4		2	0.01	0	4.63	7.69	7.03		4.93808	0.61663	5.65	5.69	6.09	5.54	4.73	3.36	5.04	5.48	5.8	5.01	5.54	5.6	5.01	4.81	6.17	6.83	5.38	6.3	4.98	5.18	3.78	3.74	4.74	3.63	4.34	4.32	4.25	4.18
2677923	2677922	225778	NM_130387	ASB14	ankyrin repeat and SOCS box-containing 14	3p21.1	chr3	-	57277459	57278655	4		18	0	0	2.07	7.68	7.02		1.88836	0.77927	1.89	1.28	1.68	0.8	1.05	0.43	2.62	0.54	2.08	1.68	1.12	0.81	3.13	1.54	2.57	0.67	1.19	1.29	1.92	0.71	2.03	3.27	2.76	2.14	1.67	2.12	1.17	1.35
2678370	2678367	226046	NM_000925	PDHB	pyruvate dehydrogenase (lipoamide) beta	3p21.1-p14.2	chr3	-	58388522	58388749	4		69	0	0	6.55	7.47	6.81		4.47918	1.0671	4.37	4.94	4.91	3.97	2.49	4.56	4.59	2.75	3.33	4.4	3.24	5.23	2.21	4.05	3.34	3.72	2.53	3.54	1.54	2.8	3.43	3.62	3.47	4.77	4.43	4.89	6.05	6.11
2679390	2679377	226766	NM_018008	FEZF2	FEZ family zinc finger 2	3p14.2	chr3	-	62333374	62333439	4		54	0	0	5.66	7.93	7.27		6.37247	0.440488	6.8	7.06	6.35	6.7	6.81	6.46	7.22	6.3	7.22	6.17	6.78	7.18	6.75	6.54	7.38	7.41	6.54	7.26	6.58	7.3	6.39	6.52	6.56	5.68	5.56	5.93	5.84	6.91
2680625	2680591	227592	NM_015541	LRIG1	leucine-rich repeats and immunoglobulin-like doma	3p14	chr3	-	66534731	66534791	4		50	0	0	3.59	5.56	4.9		4.10877	0.65539	4.67	4.42	2.78	4.39	4.38	4.52	5.42	5.39	3.96	4.7	4.2	5.03	4.03	4.99	4.2	4.29	4.13	5.41	4.47	4.93	3.72	4.66	3.32	3.74	4.03	4.12	2.73	3.07
2682285	2682271	228693	NM_021935	PROK2	prokineticin 2	3p21.1	chr3	-	71916798	71916883	4		2	0.04	0	5.87	8.78	8.12		6.71027	0.570983	7.31	7.23	6.76	6.67	7.54	7	7.33	7.38	8.2	7.43	7.52	7.78	7.56	6.99	8.05	7.8	7.08	7.11	7.28	7	6.77	7.19	6.5	5.67	5.99	5.99	6.28	6.68
2692234	2692199	234910	NM_001031702	SEMA5B	sema domain, seven thrombospondin repeats (type 1		chr3	-	124115083	124115215	4		29	0	0	4.26	6.36	5.7		4.27178	0.593294	3.57	4.22	4.35	5.77	5.67	4.19	3.93	4.86	5.37	3.25	4.08	4.09	4.75	4.71	4.84	4.76	4.48	3.86	5.4	4.06	4.77	4.39	4.48	3.09	3.55	4.56	5.29	4.42
2692248	2692199	234923	NM_001031702	SEMA5B	sema domain, seven thrombospondin repeats (type 1		chr3	-	124130543	124130584	4		7	0.03	0	5.55	8.98	8.32		6.06781	0.527984	6.21	5.05	5.67	7.71	6.19	5.88	6.58	6.41	5.72	6.15	6.17	6.41	6.81	6.26	7.38	6.85	6.48	6.05	5.87	6.08	6.48	5.48	5.97	5.12	5.21	5.37	6.25	6.74
2694348	2694314	236289	NM_032638	GATA2	GATA binding protein 2	3q21.3	chr3	-	129694489	129694535	4		11	0.03	0	7.28	10.39	9.73		8.55384	0.344301	8.78	8.56	8.21	8.96	8.66	7.99	8.54	8.87	8.78	8.64	8.53	8.77	8.95	8.54	9.08	8.78	8.56	8.82	8.89	8.68	9.01	8.8	8.81	7.92	8.2	8.23	8.33	8.75
2694368	2694360	236302	NM_007354	C3orf27	chromosome 3 open reading frame 27	3q21	chr3	-	129774961	129775005	4		21	0	0.01	4.9	6.37	5.71		4.37178	0.586004	4.9	4.92	4.63	5.24	4.88	4.03	5.66	4.8	5.49	4.99	4.44	4.46	5.13	4.64	5.22	5.01	4.09	4.25	4.43	4.7	4.52	5.06	4.38	4.1	4.28	4.65	3.13	4.86
2694613	2694598	236439	NM_198490	RAB43	RAB43, member RAS oncogene family	3q21.3	chr3	-	130323029	130323149	4		2	0.01	0	5.88	7.79	7.13		5.80233	0.530043	5.74	6.18	5.6	6.52	6.35	5.74	6.68	5.7	6.9	6.82	6.51	6.07	6.56	5.93	6.54	6.18	5.1	6.88	6.46	5.93	5.12	5.62	5.54	4.97	5.48	5.47	5.38	5.97
2694913	2694817	236596	NM_015103	PLXND1	plexin D1	3q21.3	chr3	-	130808085	130808157	4		14	0.02	0	7.36	10.66	10		8.44438	0.514817	8.71	9.03	8.48	8.73	8.72	8.05	7.79	8.54	8.41	8.35	8.72	8.15	9.19	8.97	8.88	9.54	9.18	8.75	8.97	8.85	9.01	8.87	8.87	7.81	8.02	8.33	8.44	8.77
2695306	2695295	236843	NM_014065	ASTE1	asteroid homolog 1 (Drosophila)	3q22.1	chr3	-	132217692	132217810	4		32	0	0	5.02	6.66	6		4.04329	0.545441	3.22	3.43	3.39	4.3	4.96	4.07	4.87	3.59	3.98	4.45	4.42	3.12	3.75	3.39	4.67	3.86	4.38	3.04	3.39	3.87	3.23	3.42	3.3	4.04	3.96	3.94	4.06	4.26
2696101	2696040	237387	NM_016577	RAB6B	RAB6B, member RAS oncogene family	3q22.1	chr3	-	135097162	135097290	4		28	0.01	0	7.09	9.1	8.44		7.9237	0.347545	8.11	8.11	7.37	8.13	7.99	7.45	7.53	8.18	7.78	8.17	8.32	8.1	7.92	8.34	8.26	8.65	8.23	8.54	8.68	8.53	8.45	7.98	8.05	7.39	7.56	7.71	7.89	8.32
2696895	2696802	237900	NM_005862	STAG1	stromal antigen 1	3q22.3	chr3	-	137805917	137805965	3		23	0	0	2.53	5.21	4.55		1.52616	0.512192	0.36	1.08	0.93	1.08	1.2	2.1	2.15	0.63	0.99	1.42	0.82	1.73	1.47	1.89	1.89	1.33	1.04	1.66	2.02	0.37	2.19	1.71	1.2	1.39	1.68	1.24	1.06	1.61
2697657	2697652	238386	NM_023067	FOXL2	forkhead box L2	3q23	chr3	-	140147343	140147444	4		22	0.02	0	4.11	6.68	6.02		4.91658	0.639371	3.87	5.08	4.17	5.1	4.77	4.79	5.76	5.78	5.3	5.56	4.52	5.95	6.17	4.73	4.66	5.56	4.86	5.09	6.94	5.85	5.3	4.63	5.28	3.59	4.39	4.5	3.95	5.34
2700843	2700828	240413	NM_005067	SIAH2	seven in absentia homolog 2 (Drosophila)	3q25	chr3	-	151962948	151963035	4		73	0	0	7.62	8.17	7.51		6.6726	0.496742	7.21	6.52	6.16	6.37	6.19	6.42	6.17	6.9	6.27	6.82	6.98	5.83	6.8	6.28	6.28	7.12	6.65	7.02	6.22	7	6.83	6.82	6.74	6.27	6.41	6.3	6.35	6.53
2701019	2701018	240505	NM_013308	GPR171	G protein-coupled receptor 171	3q25.1	chr3	-	152398560	152398900	4		27	0	0	1.72	6.15	5.49		1.95452	0.959745	2.16	0.87	1.14	2.06	1.56	2.17	3.78	1.56	2.82	2.6	1.85	1.24	2.18	2.17	2.02	1.72	2.74	1.93	2.76	1.04	3.17	2.79	1.52	1.83	1.79	2.08	1.29	1.46
2701021	2701018	240505	NM_013308	GPR171	G protein-coupled receptor 171	3q25.1	chr3	-	152399020	152399517	4		48	0	0	3.57	8.21	7.55		3.87616	1.37487	1.82	4.42	6.8	3.93	5.31	4.09	5.64	5.3	5.17	6.05	3.87	4.93	3.43	5.42	2.78	4.31	4.26	3.16	2.02	2.84	5.23	5.56	6.29	2.76	2.97	2.54	4.27	3.95
2701023	2701018	240505	NM_013308	GPR171	G protein-coupled receptor 171	3q25.1	chr3	-	152399581	152399674	4		53	0	0	2.64	6.97	6.31		2.97137	1.0598	3.44	3.55	3.77	3.69	4.09	4.23	2.74	3.89	5.13	3.91	4.04	3.24	2.7	3.36	3.12	2.39	3.42	3.52	2.43	3.13	3.93	2.81	3.14	1.96	2.16	2.56	2.54	2.54
2701025	2701018	240505	NM_013308	GPR171	G protein-coupled receptor 171	3q25.1	chr3	-	152399755	152399837	4		8	0.4	0	0.6	6.59	5.93		1.18603	0.740234	1.14	0.93	1.3	1.44	0.65	1.98	1.06	2.09	1.91	1.22	1.14	0.99	0.68	2.01	0.5	1.3	0.99	1.74	1.79	1.19	2.16	2.49	2.01	0.39	0.8	0.69	1.38	0.89
2701028	2701018	240507	NM_013308	GPR171	G protein-coupled receptor 171	3q25.1	chr3	-	152401424	152401460	3		4	0	0	2.13	7.12	6.46		1.66521	0.841629	1.52	1.65	2.34	1.25	3.19	1.85	2.93	1.98	1.75	1.09	1.91	0.98	1.56	1.53	1.72	1.23	1.07	0.84	2.62	1.56	1.69	3.02	1.22	1.07	2.05	1.13	1.58	1.5
2701035	2701033	240511	NM_014879	P2RY14	purinergic receptor P2Y, G-protein coupled, 14	3q21-q25	chr3	-	152412740	152413756	4		44	0	0	2.32	7.24	6.58		2.51096	0.62438	2.18	2.95	3.72	2.34	2.58	3.61	3.87	3.3	3.34	2.58	1.02	3.88	2.02	3.25	3.27	2.32	2.73	2.21	2.75	2.75	3.2	2.26	3.61	2.15	2.28	2.15	2.04	2.97
2701036	2701033	240512	NM_014879	P2RY14	purinergic receptor P2Y, G-protein coupled, 14	3q21-q25	chr3	-	152413880	152414651	4		60	0	0	4.36	8.66	8		5.28301	1.55974	4.84	6.06	6.84	3.32	7.13	6.69	8.54	5	5.54	6.72	4.61	6.88	4.27	5.33	5.53	2.44	5.6	3.04	4.63	3.34	8.16	8.41	8.05	5.82	5.71	5.44	7.09	6.69
2701040	2701033	240516	NM_014879	P2RY14	purinergic receptor P2Y, G-protein coupled, 14	3q21-q25	chr3	-	152420037	152420112	4		51	0	0	3.57	7.65	6.99		3.79356	1.13787	3.37	4.03	6.03	3.12	3.75	3.77	6.06	3.27	3.47	4.17	3.49	4.65	3.87	3.75	3.54	4.46	4.43	3.07	3.76	2.86	6.35	6.42	6.32	3.68	3.28	3.35	3.96	4
2701056	2701049	240526	NM_023915	GPR87	G protein-coupled receptor 87	3q24	chr3	-	152494792	152495017	4		2	0	0	1.56	6.09	5.43		1.14301	0.554098	1.33	0.82	0.72	1.63	1.82	2.3	1.02	0.84	0.72	1.04	0.59	0.72	0.95	1.16	1.15	1.76	1.79	1.29	1	0.76	0.81	1.26	1.37	1.17	0.73	0.9	0.7	1.61
2701058	2701049	240526	NM_023915	GPR87	G protein-coupled receptor 87	3q24	chr3	-	152495093	152495349	4		4	0	0	2.52	6.61	5.95		1.48233	0.595153	0.99	0.66	2.49	1.3	1.97	1.25	1.78	2.18	2.07	1.83	0.95	1.33	0.91	1.03	1.32	0.6	1.45	0.68	1.84	1.52	1.41	1.66	2.02	1.17	1.26	1.04	0.93	1.71
2701059	2701049	240526	NM_023915	GPR87	G protein-coupled receptor 87	3q24	chr3	-	152495552	152495664	4		29	0	0	4.24	6.95	6.29		3.04781	0.584362	2.43	2.58	3.19	4.14	2.45	1.98	2.83	3.63	2.96	2.57	2.89	2.69	2.87	2.99	3.06	3.6	2.27	4.51	2.68	3.38	3.27	3.13	3.97	2.5	2.79	3.13	2.88	3.24
2701063	2701049	240528	NM_023915	GPR87	G protein-coupled receptor 87	3q24	chr3	-	152500579	152500670	4		7	0.01	0	1.14	6.06	5.4		1.46397	0.75511	1.37	1.04	1.46	1.64	1.11	0.88	1.18	1.7	1.23	1.52	1.2	0.86	1.03	2.45	0.68	1.1	1.37	2.03	1.71	1.23	1.32	1.85	1.3	0.82	1.24	1.14	1.13	1.7
2701067	2701049	240531	NM_023915	GPR87	G protein-coupled receptor 87	3q24	chr3	-	152517188	152517323	4		1	0.18	0	1.01	5.46	4.8		1.34384	0.47544	1.47	1.56	0.65	0.83	2.49	0.91	2.72	1.71	1.29	0.74	1.94	1.31	1.77	1.84	0.63	1.32	1.04	1.63	1.22	0.74	1.98	1.88	1.18	1.46	1.41	1.02	1	1.71
2701074	2701071	240534	NM_023914	P2RY13	purinergic receptor P2Y, G-protein coupled, 13	3q24	chr3	-	152528588	152528729	4		44	0	0	2.41	5.39	4.73		3.13849	1.53475	2.74	3.19	3.8	3.06	2.92	3.5	3.75	3.07	2.52	4.61	2.79	3.15	2.75	3.14	2.46	2.66	2.55	2.08	1.78	2.34	4.89	5.42	5.11	2.94	2.27	3.62	3.78	3.19
2701075	2701071	240534	NM_023914	P2RY13	purinergic receptor P2Y, G-protein coupled, 13	3q24	chr3	-	152528742	152528983	4		56	0	0	2.04	5.89	5.23		2.84397	1.53414	2.73	2.76	4.37	3.82	3.08	3.68	3.99	2.71	3.24	4.42	2.33	4.11	1.74	3.23	1.49	1.83	3.37	1.12	2.8	2.49	3.37	4.44	5.22	3.56	1.34	3.07	2.65	2.58
2701087	2701081	240540	NM_176876	P2RY12	purinergic receptor P2Y, G-protein coupled, 12	3q24-q25	chr3	-	152538433	152538564	4		46	0	0	1.83	5.7	5.04		3.55192	1.32594	1.32	1.09	3.74	1.73	3.13	1.69	3.02	1.76	2.05	2.69	2.31	2.07	2.43	3.2	3.12	1.92	2.18	1.99	1.67	2.48	4.56	4.27	5.11	5.94	5.81	6.03	3.76	3.52
2701295	2701294	240659	XM_942121	LOC645843	similar to transmembrane protein 14C	3q25.2	chr3	-	153540211	153540876	4		5	0	0	4.22	7.66	7		1.56356	0.557189	0.7	2.8	2.04	1.47	0.75	0.47	1.43	0.81	1.06	2.12	2.19	1.43	3.04	2.55	1.76	1.26	1.06	2.13	2.69	1.45	2.01	2.42	1.9	2.77	1.01	0.98	1.56	1.57
2701296	2701294	240659	XM_942121	LOC645843	similar to transmembrane protein 14C	3q25.2	chr3	-	153541028	153541304	4		3	0	0	3.66	8.26	7.6		1.39616	0.571447	1.68	1.06	2.11	1.06	0.65	2.31	1.91	1.18	2.44	1.06	2.99	1.49	2.1	2.09	2.75	1.35	0.54	1.19	2.57	2.04	1.06	1.74	0.96	0.8	1.2	1.08	1.23	1.34
2707898	2707876	244772	NM_014398	LAMP3	lysosomal-associated membrane protein 3	3q26.3-q27	chr3	-	184363153	184363212	4		16	0.02	0	4.76	7.34	6.68		4.92192	0.394548	4.58	4.41	4.28	4.97	4.38	4.22	4.87	4.36	5	4.43	4.28	4.74	4.78	5.65	4.61	5.56	5.25	4.39	4.56	4.84	5.18	5.19	4.77	4.43	4.59	4.2	4.65	5.31
2708650	2708610	245216	NM_022149	MAGEF1	melanoma antigen family F, 1	3q13	chr3	-	185912314	185912437	4		69	0	0	6.2	7.93	7.27		6.93315	0.287551	6.92	7.04	6.77	7.44	6.9	7.13	6.55	7.61	6.6	6.82	6.94	7.18	7	6.93	7.56	7.67	6.92	6.67	6.5	7.23	7.08	6.8	6.62	6.55	6.78	6.68	6.92	7.05
2713019	2713016	247940	NM_032898	C3orf34	chromosome 3 open reading frame 34	3q29	chr3	-	197918588	197918811	4		32	0	0	5.22	6.07	5.41		2.83219	1.26218	1.26	1.26	2.53	2.14	1.29	1.78	2.37	1.21	2.08	1.6	2	1.75	1.44	1.05	1.94	1.77	1.25	2.7	2.21	0.58	1.91	2.07	2.87	2.67	2.9	3.75	2.65	2.15
2713020	2713016	247940	NM_032898	C3orf34	chromosome 3 open reading frame 34	3q29	chr3	-	197918856	197919148	4		25	0	0	4.3	5.26	4.6		2.6737	0.929433	2.16	2.63	1.53	1.46	2.04	3	1.31	1.25	2.97	1.16	0.92	1.93	2.01	2.32	2.64	1.82	0.79	2.31	1.9	1.79	2.38	0.97	1.81	4.11	2.4	3.3	2	1.75
2713147	2713111	248003	XM_498955	LOC440995	hypothetical gene supported by BC034933; BC068085	3q29	chr3	-	198215240	198215367	4		21	0	0	3.72	8.57	7.91		2.96055	0.807107	3.26	4.03	3.16	3.86	3.91	3.41	2.74	2.71	4.27	4.82	3.16	2.48	3.99	3.63	2.25	4.41	3.9	4.6	2.6	5.25	2.53	2.14	3.47	2.78	3.59	3.38	3	3.29
2714164	2714132	248623	XM_928108	LOC645062	hypothetical protein LOC645062	6q23.2	chr4	+	637869	637930	4		38	0	0	4.12	6.65	5.99		4.4726	0.723735	5.22	5.56	5.31	5.09	5.42	5.12	4.43	5.63	5.98	5.51	5.11	5.18	5.64	4.53	6.19	5.48	5.08	5.19	6.3	4.91	4.47	4.06	5.04	3.38	3.87	3.76	4.32	4.23
2714177	2714132	248632	XM_928108	LOC645062	hypothetical protein LOC645062	6q23.2	chr4	+	645926	646030	4		20	0.04	0	3.14	7.25	6.59		3.68575	0.733924	2.71	3.37	3.48	4.67	2.81	2.35	4.27	4.45	4.12	3.71	3.33	3.76	3.07	3.46	2.12	3.03	2.15	4.29	4.29	4.35	3.39	3.16	3.51	3.86	4.88	3.82	3.28	3.64
2714180	2714132	248633	XM_928108	LOC645062	hypothetical protein LOC645062	6q23.2	chr4	+	646308	646398	4		30	0.01	0	4.67	7.48	6.82		5.26384	0.661872	4	4.01	4.66	5.2	6	4.35	4.75	4.95	4.16	3.72	5.47	4.05	5	3.85	4.69	5.41	4.38	4.08	3.12	5.14	6.35	4.81	5.38	5.97	5.51	5.53	5.94	5.37
2714182	2714132	248634	XM_928108	LOC645062	hypothetical protein LOC645062	6q23.2	chr4	+	646909	646975	4		14	0.03	0	2.41	5.93	5.27		2.54192	0.796113	3.77	1.48	1.37	2.49	2.75	1.32	2.68	2.29	3.23	0.58	2.69	2.93	2.68	1.82	3.38	2.32	4.01	1.12	3.68	3.38	1.46	1.58	1.62	3.42	2.75	3	2.48	1.93
2714186	2714132	248636	XM_928108	LOC645062	hypothetical protein LOC645062	6q23.2	chr4	+	647588	647653	4		30	0	0	5.53	6.66	6		4.58904	0.544705	3.61	3.67	4.11	5.78	5	4.67	5.11	4.9	4.26	4.97	5.29	4.82	5.24	4.19	5.14	3.64	3.91	3.39	4.15	4.12	4.7	3.87	3.47	4.91	5.16	4.91	4.11	4.23
2714187	2714132	248637	XM_928108	LOC645062	hypothetical protein LOC645062	6q23.2	chr4	+	647914	647999	4		36	0	0	6.05	6.97	6.31		3.80274	0.847359	2.9	3.07	3.83	5.38	1.99	2.19	4.25	4.4	3.66	1.86	2.6	3.53	4.04	3.34	2.85	3.3	2.73	2.23	3.88	2.04	3.74	3.97	3.64	3.95	4.07	3.47	3.2	4.88
2714307	2714230	248707	NM_006315	PCGF3	polycomb group ring finger 3	4p16.3	chr4	+	753500	753639	4		58	0	0	7.21	6.97	6.31		4.39356	0.925235	3.13	3.93	5.11	3.21	2.81	4.39	4.86	2.55	3.14	4.53	2.09	4.81	2.81	4.64	4.64	3.49	3.07	3.11	3.43	4.52	4.58	3.9	4.37	5.75	5.4	5.29	4.67	4.35
2714308	2714230	248708	NM_006315	PCGF3	polycomb group ring finger 3	4p16.3	chr4	+	753968	754335	4		16	0	0	2.66	6.45	5.79		1.96795	0.477231	1.8	1.73	1.74	1.32	1.98	1.18	2.16	2.06	1.81	1.88	1.49	1.24	1.88	1.99	1.83	2.73	1.38	1.78	1.83	1.88	1.94	1.93	2.03	2.48	2.4	2.11	2.95	1.64
2714714	2714672	248952	NM_005882	MAEA	macrophage erythroblast attacher	4p16.3	chr4	+	1323326	1323363	4		72	0	0	6.79	7.77	7.11		6.61986	0.380925	7.18	6.7	7.36	6.28	7.01	6.84	6.94	6.48	7.15	6.46	6.84	6.92	6.41	6.92	7.49	6.56	7.29	7.04	7.54	7.18	5.28	6.22	6.46	6.26	6.61	6.19	6.75	6.65
2715153	2715076	249175	NM_133336	WHSC1	Wolf-Hirschhorn syndrome candidate 1	4p16.3	chr4	+	1924442	1924508	4		36	0	0	5.37	5.7	5.04		3.4389	0.609521	4.08	4.94	3.49	4.71	4.84	4.04	3.92	4.96	3.38	3.97	3.4	3.1	4.9	3.26	3.8	3.37	3.84	4.5	3.41	3.75	2.72	2.69	3.07	3.92	3.97	3.2	3.41	1.74
2716119	2716025	249768	NM_198227	RGS12	regulator of G-protein signalling 12	4p16.3	chr4	+	3411165	3411209	4		48	0	0.01	5.15	6.96	6.3		5.67589	0.389344	6.1	5.66	5.93	6.07	6.09	5.51	6.25	5.91	6.12	5.87	5.68	5.57	6.13	5.99	6.63	6.08	6.26	6.17	5.86	5.82	5.8	5.27	5.47	5.16	5.3	5.68	5.53	5.66
2716186	2716156	249815	NM_173660	DOK7	docking protein 7	4p16.2	chr4	+	3464322	3464746	4		51	0	0	4.98	6.68	6.02		5.1463	0.649079	4.42	5	3.75	6.07	5.1	4.66	4.6	5.45	5.73	5.1	5.63	4.74	3.87	4.61	4.3	4.01	5.08	3.47	3.86	5.89	5.72	5.94	3.78	5.03	5.16	4.97	5.28	5.66
2716812	2716810	250215	NM_153717	EVC	Ellis van Creveld syndrome	4p16	chr4	+	5764028	5764182	4		0	0.12	0.01	4.47	7.75	7.09		5.26397	0.458611	5.53	5.79	5.48	5.2	4.73	4.85	4.68	4.92	5.45	5.8	5.09	5.52	5.48	5.03	5.53	5.56	4.76	5.44	4.82	5.23	5.64	5.84	5.48	5.04	4.52	5.32	4.98	5.63
2717266	2717253	250505	NM_020777	SORCS2	sortilin-related VPS10 domain containing receptor	4p16.1	chr4	+	7245636	7245721	4		1	0.06	0.01	5.41	8.28	7.62		6.02986	0.502824	5.71	5	6.09	6.18	6.04	5.19	5.39	6.23	6.2	6.68	6.21	6.91	6.6	5.15	6.73	5.99	5.99	6.51	5.95	5.38	6.15	6.45	6.81	5.24	5.63	5.37	5.44	6.06
2717402	2717253	250618	NM_020777	SORCS2	sortilin-related VPS10 domain containing receptor	4p16.1	chr4	+	7793684	7793749	4		28	0.01	0.01	5.52	7.42	6.76		5.84274	0.441066	5.93	4.76	5.78	5.99	6.62	6.24	6.27	6.88	6.44	5.74	5.42	6.28	6.74	5.26	6.53	5.79	6.49	6.31	6.44	5.45	5.97	6.56	6.02	5.62	5.81	5.95	5.75	5.98
2717859	2717857	250895	NM_001014447	CPZ	carboxypeptidase Z	4p16.1	chr4	+	8645488	8645547	4		50	0	0	6.25	8.41	7.75		6.72192	0.451416	6.78	6.9	7.23	5.77	7.2	6.38	6.37	6.93	7.58	6.8	6.72	6.88	7.38	6.62	7.42	7.8	7.16	7.48	7.47	7.23	7.36	7.49	7.21	5.97	5.87	6.22	6.74	6.97
2717893	2717857	250916	NM_001014447	CPZ	carboxypeptidase Z	4p16.1	chr4	+	8672271	8672355	4		51	0	0	4.59	7.47	6.81		5.26534	0.55456	5.51	5.06	4.47	5.85	5.69	5.33	5.01	5.27	6.07	5.74	4.31	5.29	6.33	5.61	6.69	6.81	5.62	5.7	5.68	5.39	5.26	5.87	5.36	4.67	4.56	5.15	5.17	5.84
2720275	2720251	252382	NM_022346	HCAP-G	chromosome condensation protein G	4p15.33	chr4	+	17450799	17450914	4		49	0	0	9.11	5.64	4.98		3.91507	1.01001	4.52	3.99	4.83	4.2	3.72	4.71	3.43	4.04	3.71	4.9	3.47	4.03	1.98	4.5	1.59	3.92	3.73	3.72	1.66	4.45	2.91	3.76	4.6	2.68	2.72	3.25	3.5	3.59
2720282	2720251	252385	NM_022346	HCAP-G	chromosome condensation protein G	4p15.33	chr4	+	17453042	17453083	4		66	0	0	9.4	7.13	6.47		4.20507	1.01025	3.34	5.12	3.6	3.94	3.27	4.24	3.44	3.42	3.18	4.27	4.26	3.32	4.03	4.27	3.77	3.12	3.54	3.92	4.26	4.57	4.11	3.6	5.17	2.77	2.23	3.09	3.17	3.42
2720285	2720251	252387	NM_022346	HCAP-G	chromosome condensation protein G	4p15.33	chr4	+	17454061	17454104	4		72	0	0	9.89	8.46	7.8		6.39507	0.729722	5.72	6.96	7.05	6.31	5.56	7.36	6	6.97	5.55	7.21	6.22	6.49	6.89	6.98	6.28	6.22	7.41	6.41	6.46	6.49	5.99	6.68	6.44	5.94	5.27	5.36	5.63	5.8
2720287	2720251	252389	NM_022346	HCAP-G	chromosome condensation protein G	4p15.33	chr4	+	17454267	17454831	4		21	0	0	7.27	8.32	7.66		1.9911	0.625039	1.67	1.27	1.51	1.92	1.17	1.73	1.95	3.23	1.48	2.48	1.98	2.18	1.4	2.36	1.97	2.37	1.4	1.32	2.75	2.12	1.42	1.82	0.97	1.49	1.8	1.66	1.83	1.92
2722202	2722151	253573	NM_203284	RBPSUH	recombining binding protein suppressor of hairles	4p15.2	chr4	+	25930480	25930568	4		33	0	0	5.75	5.79	5.13		3.82616	0.7201	4.56	3.57	4.88	4.13	4.6	4.43	4.61	3.8	5.42	3.74	4.5	3.94	5.12	4.4	5.45	4.04	4.75	2.74	2.84	4.24	3.99	2.48	3.97	3.59	3.44	3.75	3.43	3.02
2724378	2724377	255001	XR_001032	LOC401127	hypothetical LOC401127	4p14	chr4	+	39158358	39158409	4		28	0	0	4.36	7.12	6.46		5.15027	0.496267	5.42	4.93	5.57	5.39	5.01	4.78	5.34	5.02	5.22	5.41	5.62	5.17	5.54	4.62	6.73	6.06	4.9	5.56	6.58	4.57	4.51	5.54	6.05	4.86	4.21	4.41	5.14	5.61
2724860	2724853	255309	XM_927886	LOC643366	similar to ADP-ribosylation factor-like protein 4	4p14	chr4	+	40446998	40447043	4		0	0.11	0	5.27	10.57	9.91		6.3337	0.460765	5.64	6.26	5.99	6.86	6.42	6.71	6.25	7.1	6.53	6.01	6.84	6.71	6.78	6.47	7.04	7.27	6.7	6.87	6.71	6.79	7.01	6.57	6.5	5.31	5.27	5.94	6.37	6.6
2725200	2725061	255528	NM_014988	DKFZP686A01247	hypothetical protein	4p13	chr4	+	41373175	41373234	4		49	0	0.01	5.01	7.03	6.37		5.80904	0.546115	6.2	5.86	5.56	5.33	5.23	5.72	6.1	5.32	6.11	6.51	5.9	6.7	6.31	5.47	6.24	7.25	5.57	5.71	6.2	5.99	5.78	6.09	6.56	5.29	5.35	5.48	6.32	7.05
2726400	2726396	256253	XM_941237	LOC651951	similar to zygote arrest 1		chr4	+	48187495	48187647	4		25	0.01	0	5.35	7.47	6.81		6.07342	0.476763	5.68	5.99	5.92	6.35	6.05	6	6.06	6.6	6.29	5.98	7	6.21	6.64	5.98	6.42	6.88	6.68	5.85	5.85	6.8	6.8	6.23	6.48	5.13	5.46	5.47	5.7	6.4
2730438	2730431	258752	NM_152291	MUC7	mucin 7, secreted	4q13-q21	chr4	+	71374331	71374381	4		36	0	0	3.9	5.71	5.05		3.41781	0.737161	3.2	4.13	4.74	4.89	3.05	3.77	4.02	3.17	4.43	4.15	3.53	4.68	3.96	3.31	3.56	3.57	3.19	2.35	2	3.29	2.3	3	3.4	3.4	3.48	3.56	2.14	3.79
2733319	2733287	260547	NM_020226	PRDM8	PR domain containing 8	4q21	chr4	+	81342115	81342230	4		55	0	0	3.21	5.26	4.6		3.51329	0.709564	2.96	3.36	4.31	3.38	3.18	2.61	3.31	3.01	3.09	3.22	3.75	2.96	3.11	3.56	3.39	3.27	3.02	3.72	2.9	2.93	3.15	3.24	3.08	5.19	5.34	4.4	2.47	2.9
2733322	2733287	260548	NM_020226	PRDM8	PR domain containing 8	4q21	chr4	+	81342686	81342773	4		7	0.01	0.01	4.73	6.9	6.24		4.98808	0.467769	4.9	4.34	5.28	4.64	5.12	5	4.56	5.42	5.39	5.12	4.8	4.02	5.45	5.41	5.01	6.07	4.6	5.71	5.94	4.61	5.58	4.74	5.14	4.89	4.62	3.93	4.49	5.11
2734033	2734018	260989	XM_933678	LOC441258	similar to Williams Beuren syndrome chromosome re	7q11.23	chr4	+	84601500	84601575	4		16	0	0	2.59	5.52	4.86		1.40082	0.447716	1.7	1.06	2.03	1.76	0.48	0.81	1.37	0.95	0.97	1.38	1.24	1.29	0.89	1.12	0.73	1.07	0.87	1.08	1.3	1.2	1.63	0.97	0.63	2.03	1.56	1.3	1.72	2.28
2734034	2734018	260990	XM_933678	LOC441258	similar to Williams Beuren syndrome chromosome re	7q11.23	chr4	+	84601693	84601840	4		44	0	0	3.77	7.38	6.72		2.46219	0.726921	2.08	1.45	2.14	1.19	1.69	2.1	2.37	2.47	1.57	3.47	1.52	3.04	2.95	2.33	2.86	2.24	2.01	2.78	2.99	1.41	2.38	2.56	2.1	3.26	3.38	3.68	1.61	2.39
2734052	2734047	261000	NM_032717	LPAAT-THETA	lysophosphatidic acid acyltransferase theta	4q21.23	chr4	+	84676681	84676787	4		13	0.03	0.01	5.86	8.89	8.23		6.57836	0.425989	6.55	6.05	6.88	6.5	6.99	6.39	6.47	6.48	6.37	6.86	7.01	6.95	6.3	6.22	6.24	6.54	6.54	6.55	7.34	6.38	6.68	6.82	6.31	5.79	5.89	5.93	6.33	6.87
2734353	2734352	261200	NM_205857	C4orf12	chromosome 4 open reading frame 12	4q21.3	chr4	+	86106589	86106733	4		22	0.01	0.01	6.08	7.97	7.31		6.17507	0.389527	5.69	6.29	5.78	5.57	5.94	5.44	6.54	6.51	6.45	6	5.71	5.87	6.25	5.46	6.19	6.29	5.88	6.45	4.25	6.09	5.97	6.38	6.38	6.17	6.51	6.09	5.73	6.3
2734354	2734352	261200	NM_205857	C4orf12	chromosome 4 open reading frame 12	4q21.3	chr4	+	86106758	86106869	4		22	0.02	0	4.35	6.59	5.93		4.69466	0.565398	4.63	4.2	4.28	4.75	5.15	4.44	5.31	4.7	4.02	3.73	4.17	4.49	4.91	4.31	4.05	3.15	5.25	4.37	5.88	3.16	4.96	3.4	4.3	4.31	4.81	4.18	4.66	4.55
2735130	2735129	261712	NM_004967	IBSP	integrin-binding sialoprotein (bone sialoprotein,	4q21	chr4	+	88939750	88939807	4		39	0	0	4.94	6.3	5.64		4.53123	0.583116	5.29	4.47	4.57	5.04	5.23	5.23	5.77	5.19	4.56	4.7	5.17	5.33	5.49	5.06	4.87	3.96	5.56	5.62	4.49	5.62	4.06	4.75	4.15	4.87	3.98	4.87	4.48	4.23
2735135	2735129	261717	NM_004967	IBSP	integrin-binding sialoprotein (bone sialoprotein,	4q21	chr4	+	88950839	88950901	4		20	0.02	0.01	3.71	5.65	4.99		4.04178	0.449349	4.43	4.06	4.18	4.21	3.43	3.32	4.76	4.66	3.77	4.28	4.44	3.59	2.98	4.27	5.32	3.92	3.57	3.1	4.48	3.84	4.59	3.57	4.04	3.73	3.99	3.72	3.97	3.94
2739193	2739160	264393	NM_017918	CCDC109B	coiled-coil domain containing 109B	4q25	chr4	+	110825061	110825139	4		37	0	0	8.19	5.26	4.6		3.60685	0.938705	4.06	4.06	3.19	4.86	3.62	4.5	3.96	3.71	3.55	4.95	3.78	4.28	4.8	4.92	3.99	2.14	3.72	3.28	2.96	3.66	4.63	3.59	4.92	2.22	2.71	2.49	4.43	3.89
2741772	2741768	266001	NM_005033	EXOSC9	exosome component 9	4q27	chr4	+	122942254	122942378	4		57	0	0	5.98	6.54	5.88		5.24548	0.5906	5.03	5.99	5.84	5.69	5.69	5.61	5.5	5.87	6.93	6.25	5.43	6.54	5.41	5.7	5.74	6.46	5.95	5.95	5.81	5.26	5.19	5.08	4.94	5.13	5.08	5.14	4.69	5.46
2745915	2745899	268601	NM_022475	HHIP	hedgehog interacting protein	4q28-q32	chr4	+	145786793	145786880	4		28	0	0	5.71	6.52	5.86		4.0126	0.698089	4.17	4.84	4.9	4.32	5.22	4.21	4.25	3.62	4.2	3.59	4.35	5.65	5.05	4.54	4.1	5.62	5.12	4.52	5.19	3.65	3.52	3.23	3.9	3.94	3.6	3.53	2.77	3.38
2745916	2745899	268601	NM_022475	HHIP	hedgehog interacting protein	4q28-q32	chr4	+	145787015	145787178	4		49	0	0	7.77	8.05	7.39		4.48082	1.01451	4.07	5.18	4.94	3.7	4.87	4.28	4.67	4.71	5.24	4.67	5.05	4.72	4.73	4.38	4.29	5.43	5.72	3.89	4.23	4.65	3.56	4.53	3.51	4.56	5.26	4.64	1.51	3.78
2745917	2745899	268602	NM_022475	HHIP	hedgehog interacting protein	4q28-q32	chr4	+	145787337	145787538	4		18	0	0	7.36	6.44	5.78		4.3763	0.503048	3.86	3.97	4.22	4.37	4.92	3.9	4.02	4.89	4.02	4.23	5.42	5.12	5.41	3.7	4.72	5.38	4.48	4.79	4.49	3.85	3.52	4.17	4.07	4.14	4.32	4.39	4.31	3.49
2746121	2746119	268719	NM_001003688	SMAD1	SMAD, mothers against DPP homolog 1 (Drosophila)	4q31	chr4	+	146622426	146622627	4		1	0.03	0.01	5.13	7.35	6.69		5.5789	0.586611	6.14	5.27	5.71	5.57	5.11	4.82	5.57	6.33	4.98	6.95	5.88	6.71	6.34	5.21	6.62	6.92	5.76	5.43	5.6	5.98	5.98	5.79	5.6	5.19	5.43	5.25	5.99	6.38
2746428	2746422	268912	NM_004575	POU4F2	POU domain, class 4, transcription factor 2	4q31.2	chr4	+	147780470	147780636	4		42	0	0	3.74	5.16	4.5		3.71877	0.617918	4.12	3.66	3.95	4.14	3.64	3.6	4.49	3.84	4.37	3.87	4.49	4.32	4.8	4.18	4.62	3.43	3.77	2.33	3.52	4.05	4.47	3.87	4.5	3.55	2.41	2.63	3.5	4.01
2753801	2753732	273534	NM_024949	WWC2	WW, C2 and coiled-coil domain containing 2	4q35.1	chr4	+	184440766	184440833	4		37	0	0.01	3.57	5.52	4.86		4.09808	0.713196	3.74	5.1	4.34	5.65	3.72	4.98	3.59	3.89	4.27	4.58	3.66	3.68	3.65	4.81	3.5	4.33	3.78	3.74	3.85	4.26	4.8	5.62	4.81	3.71	3.61	3.37	3.27	3.47
2754691	2754673	274117	NM_181726	ANKRD37	ankyrin repeat domain 37	4q35.1	chr4	+	186558191	186558364	4		56	0	0	4.51	6.01	5.35		3.03068	0.842315	1.98	1.64	1.72	3.55	1.63	3.35	3.84	1.69	3.21	2.85	2.94	4.18	2.61	2.72	1.83	1.94	1.04	2.27	0.98	0.96	3.11	3.64	4.76	3.45	3.95	4.11	3.21	3.07
2756516	2756514	275153	NM_032219	MFSD7	major facilitator superfamily domain containing 7	4p16.3	chr4	-	665777	665903	4		43	0	0	4.3	7.03	6.37		5.32575	0.419927	5.16	4.66	5.61	5.85	5.32	4.31	5.44	4.67	5.52	5.47	5.46	5.43	4.56	5.29	6.35	5.27	4.14	5.97	5.12	5.78	5.43	5.62	5.71	4.64	5.2	4.95	5.39	4.99
2756843	2756831	275336	NM_022042	SLC26A1	solute carrier family 26 (sulfate transporter), m	4p16.3	chr4	-	974919	975012	4		8	0.04	0	3.53	6.91	6.25		4.39548	0.583462	3.98	3.92	4.89	4.94	4.81	3.63	4.04	5.36	4.04	4.54	3.99	4.43	3.83	4.54	4.77	4.11	4.08	4.74	4.42	4.65	5.14	4.34	3.91	3.83	4.07	4.19	4.89	4.86
2756844	2756831	275336	NM_022042	SLC26A1	solute carrier family 26 (sulfate transporter), m	4p16.3	chr4	-	975111	975236	4		19	0.02	0	3.5	6.24	5.58		4.5326	0.963293	4.94	4.69	4.04	5.22	3.85	4.24	3.8	4.54	5.38	4.8	4.33	4.08	4.6	4.86	4.8	5.31	4.35	5.06	2.3	5.57	4.6	3.95	4.09	4.01	4.09	4.16	4.53	5.13
2756968	2756965	275414	NM_012445	SPON2	spondin 2, extracellular matrix protein	4p16.3	chr4	-	1150737	1150773	4		55	0	0	4.67	7.34	6.68		3.05781	1.04435	5.56	4.35	3.04	2.43	2.97	3.05	2.75	4.09	2.42	3.93	3.42	3.35	3.41	6.07	2.15	3.27	2.3	3.23	2.33	2.82	3.87	3.19	2.4	3.56	4.08	2.86	2.28	2.02
2756969	2756965	275414	NM_012445	SPON2	spondin 2, extracellular matrix protein	4p16.3	chr4	-	1150881	1151133	4		37	0	0	4.45	7.27	6.61		4.25726	0.929268	5.74	6.02	3.85	3.15	4.86	3.98	4.38	5.54	3.39	6.32	5.06	3.79	4.21	6.73	6.12	6	3.93	5.65	3.37	5.17	4.4	4.38	5.14	4.47	4.84	4.38	4.38	3.55
2756970	2756965	275414	NM_012445	SPON2	spondin 2, extracellular matrix protein	4p16.3	chr4	-	1151260	1151441	4		50	0	0	5.42	7.07	6.41		5.5337	0.796565	6.83	7.33	4.08	4.73	5.69	5.31	4.25	6.04	4.83	6.23	6.61	4.48	6.22	6.47	6.92	7.41	5.53	6.73	4.28	5.92	5.87	6.56	6.39	5.67	5.72	5.67	5.43	5.52
2757350	2757347	275621	NM_138385	TMEM129	transmembrane protein 129	4p16.3	chr4	-	1688279	1688373	4		64	0	0	6.09	6.85	6.19		5.60836	0.468642	6.39	6.08	5.4	5.72	5.63	5.91	5.7	5.4	6.19	6.2	5.34	5.88	6.19	5.22	5.78	6.03	4.65	5.8	5.93	5.88	5.84	3.4	5.65	5.43	5.46	5.35	5.93	5.21
2757947	2757944	275973	NM_024309	TNIP2	TNFAIP3 interacting protein 2	4p16.3	chr4	-	2713951	2714001	4		63	0	0	4.93	6.38	5.72		4.38137	0.909136	4.78	5.37	4.68	4.66	3.5	4.69	3.96	5.04	5.13	4.76	4.36	4.42	4.76	4.62	3.9	4.65	4.37	4.44	3.23	5.18	3.37	4.54	3.94	2.57	2.52	2.75	4.47	4.95
2758622	2758602	276363	NR_002185	OR7E91P	olfactory receptor, family 7, subfamily E, member	2p13.3	chr4	-	4250149	4250694	4		10	0.01	0.01	3.74	5.75	5.09		3.24603	0.742662	2.62	2.07	0.84	2.57	2.5	2.41	2.8	2.67	2.81	2.26	3.63	3.67	3.08	3.11	3.77	2.1	2.57	3.79	2.96	2.76	3.28	2.03	3.69	2.43	3.27	3.26	4.88	3.76
2762502	2762500	278898	NM_153686	LCORL	ligand dependent nuclear receptor corepressor-lik	4p15.32	chr4	-	17454521	17454999	4		56	0	0	7.86	8.13	7.47		4.11178	1.20769	1.4	4.07	3.71	3.01	3.42	3.29	3.69	2.69	2.44	2.62	1.23	2.85	2.08	2.98	3	2.01	1.96	2.57	2.42	1.21	4.38	4.66	4.62	5.86	5.6	5.63	3.64	4.14
2762504	2762500	278898	NM_153686	LCORL	ligand dependent nuclear receptor corepressor-lik	4p15.32	chr4	-	17456461	17456575	4		49	0	0	7.21	6.53	5.87		3.4911	0.970062	2.45	3.29	4.1	3.71	1.35	3.07	2.64	1.8	2.65	2.24	3	4.07	3.46	4.11	1.23	3.46	2.33	1.99	3.38	2.63	4.76	5.14	4.14	4.75	4.33	4.7	2.4	3.03
2762952	2762944	279192	NM_025221	KCNIP4	Kv channel interacting protein 4	4p15.31	chr4	-	20342727	20342773	4		38	0	0	2.67	6.95	6.29		3.65521	2.37921	1.65	1.56	2.18	2.43	3.24	2.41	2.62	2.82	3.52	2.72	1.21	4.62	2.49	2.76	1.69	1.88	1.71	1.93	0.98	1.31	1.6	1.49	3.05	7.74	7.13	8.26	1.21	0.91
2764028	2764004	279884	NM_018176	LGI2	leucine-rich repeat LGI family, member 2	4p15.2	chr4	-	24641226	24641297	4		32	0.01	0	4.24	6.64	5.98		4.53137	0.617113	4.98	4.28	5.24	4.55	5.03	4.04	5.35	4.24	4.14	5.51	4.42	5.47	5.22	5.14	5.07	4.81	3.8	5.33	5.02	4.73	5.32	3.72	5.72	4.27	5.22	4.61	4.03	4.47
2764493	2764478	280154	NM_000730	CCKAR	cholecystokinin A receptor	4p15.1-p15.2	chr4	-	26092614	26092718	4		6	0.01	0.01	3.38	5.03	4.37		3.51932	0.606241	3.33	3.38	3.58	2.25	4.16	3.08	4.36	4.17	3.64	4	3.47	3.81	3.62	3.6	4.75	3	4.41	3.91	3.56	4.19	4.14	3.23	4.38	2.32	2.93	3.45	3.65	3.3
2766534	2766532	281424	---				chr4	-	39376234	39376351	4		25	0.01	0	5.01	7.95	7.29		5.93315	0.470537	5.97	5.82	5.53	5.87	5.96	6.13	6.38	6.16	7.38	6.14	6.24	6.03	5.71	4.86	6.77	6.56	5.91	6.63	6.52	6.41	6.3	6.05	5.21	4.87	5.57	5.36	5.77	6.54
2766535	2766532	281424	---				chr4	-	39376354	39376416	4		37	0	0	4.07	7.02	6.36		4.43205	0.777512	4.68	3.59	3.17	4.27	4.1	3.17	3.47	4.94	3.33	4.09	4.03	3.51	3.24	2.73	4.78	2.58	5.64	5.38	2.83	3.89	4.59	5.51	3.13	4.75	4.87	4.76	3.17	5.17
2767743	2767710	282199	NM_198353	KCTD8	potassium channel tetramerisation domain containi	4p13	chr4	-	44145307	44145419	4		26	0	0	6.77	8.54	7.88		7.23082	0.532178	7.69	7.56	7.42	7.76	7.99	7.03	7.17	8.21	8.21	7.55	8.01	8	8.31	7.63	8.5	8.01	7.85	7.97	8.63	8.07	7.31	7.42	7.73	6.37	6.56	6.81	6.57	7.51
2768209	2768197	282495	NM_152995	NFXL1	nuclear transcription factor, X-box binding-like	4p12	chr4	-	47323186	47323259	4		42	0	0	4.69	6.65	5.99		4.64041	1.00467	4.66	5.4	5.3	5.43	5.34	4.62	5.62	4.97	5.26	4.91	5.14	5.93	5.92	5.25	4.49	5.15	5.32	5.11	5.87	4.73	3.53	1.85	5.12	3.73	4.14	3.85	7.18	8
2769349	2769346	283233	NM_032622	LNX1	ligand of numb-protein X 1	4q12	chr4	-	54020232	54020784	4		14	0.02	0	2.04	6.51	5.85		2.15	0.804446	2.29	1.23	1.83	2.06	1.2	1.97	1.09	2.1	2.98	1.19	1.66	2.56	1.11	1.97	1.31	1.99	1.45	2.95	2.41	1.05	1.94	4.21	3.49	3.22	2.46	3.82	1.11	3.15
2769351	2769346	283233	NM_032622	LNX1	ligand of numb-protein X 1	4q12	chr4	-	54021844	54021951	4		43	0	0	2.01	6.52	5.86		2.81603	0.935742	1.33	2.01	2.53	1.2	1.21	2.48	2.77	1.88	1.65	2.08	1.98	1.8	2.57	2.28	1.47	2.37	0.74	2.09	1.3	2.32	2.75	3.67	2.46	3.99	3.68	3.66	3.01	2.38
2769352	2769346	283234	NM_032622	LNX1	ligand of numb-protein X 1	4q12	chr4	-	54022372	54022464	4		34	0	0	1.61	5.66	5		2.3463	0.52749	1.92	2.07	2.6	2.37	1.92	2.25	2.12	1.31	2.39	1.95	2.26	2.23	1.05	1.77	1.46	1.98	2.51	1.5	2.07	1.89	2.92	2.13	2.75	2.57	2.69	2.72	2.23	1.56
2770314	2770305	283824	NM_139211	HOP	homeodomain-only protein	4q11-q12	chr4	-	57211617	57211710	4		65	0	0	2.56	5.82	5.16		4.39151	0.639969	3.96	3.37	3.93	3.54	3.62	4.35	4.85	4.75	5.74	3.33	5.04	4.51	4.41	4.39	5.23	2.81	3.84	5.34	3.86	4.32	4.82	4.61	4.76	4.14	4.22	3.55	5.19	5.76
2771832	2771812	284770	NM_000406	GNRHR	gonadotropin-releasing hormone receptor	4q21.2	chr4	-	68302890	68304393	4		4	0.01	0	1.95	5.89	5.23		1.87123	0.654714	1.72	1.84	2.17	2.96	2.34	1.42	1.77	2.12	1.48	1.8	1.86	2.45	1.74	2.36	1.22	2.45	2.18	2.5	2.26	1.45	1.55	1.41	1.75	1.37	1.7	2	1.17	1.38
2775307	2775259	286886	XM_932363	LOC339047	hypothetical protein LOC339047	16p13.11	chr4	-	82596787	82596824	4		2	0	0	3.76	8.49	7.83		3.06493	0.589527	3.12	3.3	3.55	2.84	3.83	3.06	2.48	4.27	4.04	3.28	3.26	2.75	3.4	2.84	3	4.88	4.64	2.58	4.34	3.05	3.07	2.36	2.14	2.87	2.66	2.39	2.56	3.85
2779959	2779897	289787	NM_005908	MANBA	mannosidase, beta A, lysosomal	4q22-q25	chr4	-	103901104	103901171	4		23	0.01	0.01	4.92	6.91	6.25		5.52836	0.631398	5.61	5.42	4.85	5.22	5.17	4.68	5.54	5.55	6.01	5.03	5.78	4.94	6.15	5.67	5.9	6.48	6.17	6.03	6.74	5.75	6.49	6.32	6.9	4.11	4.41	4.79	5.52	5.63
2780061	2780060	289848	NM_139173	LOC150159	CG10806-like	4q24	chr4	-	104025731	104025878	4		19	0	0	2.97	7.86	7.2		2.05973	1.25673	0.9	0.8	0.67	1.22	1.52	0.96	0.93	1.36	2.48	1.03	1.08	1.76	1.75	1.42	2.06	1.76	2.53	1.65	0.84	1.08	1.06	0.92	3.1	1.61	2.06	1.01	1.26	1.2
2781196	2781138	290636	XM_944347	LOC650745	hypothetical protein LOC650745		chr4	-	109304192	109304278	4		50	0	0	9.15	7.15	6.49		2.62466	1.16665	1.95	2.94	4.06	2.6	1.23	2.47	0.65	2.33	0.59	2.46	2.91	3.27	2.09	4.5	1.32	3.22	2.13	3.92	0.9	2.64	1.53	2.66	2.38	2.57	2.7	1.95	1.24	0.87
2781201	2781138	290639	XM_944347	LOC650745	hypothetical protein LOC650745		chr4	-	109308176	109308278	4		32	0	0	10.11	6.27	5.61		3.51712	0.860437	3.76	5.11	4.68	4.36	2.97	3.98	2.23	3.86	3.78	3.91	4.41	2.51	3.37	4.72	3.83	4.84	2.83	3.44	2.75	4.08	2.76	3.27	2.02	3.58	3.33	2.31	3.32	2.27
2782279	2782267	291313	NM_024019	NEUROG2	neurogenin 2	4q25	chr4	-	113655924	113656035	4		49	0	0	5.23	7.27	6.61		5.75438	0.514649	6.13	6.05	6.2	6.24	5.66	5.83	4.96	6.33	5.69	6.34	6.8	6.01	6.69	6.06	6.66	7.14	6.7	6.82	6.18	6.07	5.68	5.54	5.59	4.88	4.95	5.22	5.43	5.47
2783608	2783596	292171	NM_033430	PDE5A	phosphodiesterase 5A, cGMP-specific	4q25-q27	chr4	-	120643213	120643258	4		53	0	0	1.99	6.43	5.77		2.87685	1.27206	2.74	2.97	4.83	0.66	2.05	1.99	4.62	2.24	2.77	3.71	1.66	2.55	1.4	3.44	2.37	0.5	2.12	1.68	4.59	1.21	3.98	4.02	3.08	2.34	2.69	1.6	3.93	3.98
2784169	2784131	292578	NM_018190	BBS7	Bardet-Biedl syndrome 7	4q27	chr4	-	123010938	123011060	4		42	0.01	0.01	5.75	7.9	7.24		6.45548	0.430168	6.23	5.97	5.93	6.66	6.41	6.57	7.01	6.75	7.11	7.32	6.87	6.13	7.18	6.54	7.22	6.88	6.28	6.97	5.71	6.33	7.07	6.94	7.41	5.98	5.91	6.2	5.99	6.87
2790138	2790109	296515	NR_001562	ANXA2P1	annexin A2 pseudogene 1	4q21-q31	chr4	-	154448338	154448376	4		18	0.01	0	4.23	7.63	6.97		4.36123	0.569817	5.25	4.87	3.8	4.42	2.7	4.12	4.52	3.18	4.37	4.03	4.61	4.66	4.24	4.52	4.3	3.92	3.91	4.82	4.04	4.22	3.66	2.85	4.72	3.8	4.37	4.54	4.52	4.91
2790553	2790486	296760	NM_199348	DCHS2	dachsous 2 (Drosophila)	4q32.1	chr4	-	155631846	155631935	4		72	0	0	7.02	8.47	7.81		7.24137	0.381395	7.86	7.7	7.69	6.84	7.41	7.45	7	7.33	7.79	8.05	7.27	7.98	7.67	7.49	7.98	8.03	7.58	7.58	7.84	7.67	7.96	7.22	7.23	6.68	6.72	6.63	6.97	7.53
2790861	2790823	296924	NM_001039580	MAP9	microtubule-associated protein 9	4q32.1	chr4	-	156517432	156517495	4		18	0.07	0	2.62	5.71	5.05		3.30178	0.565924	2.54	2.95	3.63	2.81	3.95	3.01	3.11	3.06	3.99	3.42	3.13	2.43	4.19	2.1	3.85	3.61	3.32	2.45	4.45	3.25	3.02	1.88	4.23	3.34	3.37	3.29	3.47	3.26
2792181	2792166	297733	NM_017923	2007-03-01	membrane-associated ring finger (C3HC4) 1	4q32.3	chr4	-	164668599	164669175	4		58	0.01	0	1.02	6.71	6.05		3.46329	1.60161	2.5	1.56	5.96	4.23	3.09	4.07	3.8	2.84	1.48	4.4	1.92	1.59	2.45	4.25	2.37	2.76	1.15	1.55	1.17	1.47	5.39	5.81	5.51	3.74	3.5	2.92	3.88	3.85
2792440	2792420	297903	NM_152681	FLJ38482	hypothetical protein FLJ38482	4q32.3	chr4	-	166349043	166349125	4		1	0.01	0	1.97	5.38	4.72		1.25411	0.494028	0.64	0.96	1.3	2.27	1.17	0.91	0.87	1.84	2.24	0.59	0.8	1.21	1.74	1.7	0.96	1.36	1.47	1.85	1.11	2.17	1.16	1.04	2.3	0.63	1.19	0.9	0.71	2.34
2793956	2793951	298840	NM_002129	HMGB2	high-mobility group box 2	4q31	chr4	-	174489871	174489919	4		26	0	0	8.96	7.08	6.42		4.88	0.813197	4.74	3.8	3.78	3.13	4.01	4.82	5.73	5.27	4.3	4.76	3.92	5.34	3.67	4.02	4.42	4.69	4.22	4.41	1.33	3.5	5.67	4.53	5.59	4.59	4.34	4.3	4.89	4.61
2793961	2793951	298840	NM_002129	HMGB2	high-mobility group box 2	4q31	chr4	-	174490557	174490664	4		62	0	0	10.13	8.44	7.78		4.45521	1.1894	3.87	3.4	4.71	3.61	2.96	3.93	4.51	4.17	2.2	3.58	3.39	5.1	2.85	5.05	2.74	4.85	2.63	2.38	2.75	3.26	4.18	5.92	5.15	4.23	3.69	3.69	3.58	3.89
2794375	2794356	299073	NM_012180	FBXO8	F-box protein 8	4q34.1	chr4	-	175441137	175441185	4		73	0	0	8.29	9.21	8.55		8.2974	0.250378	8.38	8.4	8.48	7.92	8.3	8.64	8.6	8.71	8.58	8.8	8.32	8.83	7.89	7.87	8.4	8.71	8.5	8.18	7.99	7.98	8.83	8.36	8.57	8.09	8.27	8.01	8.28	8.52
2794380	2794356	299075	NM_012180	FBXO8	F-box protein 8	4q34.1	chr4	-	175441522	175441617	4		2	0.08	0	2.22	6.47	5.81		2.24479	0.460435	2.59	1.87	1.88	2.21	2.97	3.01	2.13	2.26	2.08	1.75	1.93	1.74	3.27	1.31	2.12	1.96	1.64	1.58	2.28	2.59	1.76	1.76	3.02	1.6	2.58	2.09	2.31	2.45
2794381	2794356	299075	NM_012180	FBXO8	F-box protein 8	4q34.1	chr4	-	175441692	175441977	4		8	0.01	0	2.48	6.32	5.66		2.52164	0.612613	2.12	2.3	2.26	2.34	2.19	3.4	2.56	2.89	2.63	2.39	3.27	3.31	2.76	3	2.18	1.76	3.58	3.52	3.07	2.92	2.82	3.03	2.63	2.69	2.73	2.12	1.5	1.89
2794694	2794679	299292	NM_144644	SPATA4	spermatogenesis associated 4	4q34.2	chr4	-	177353725	177353812	4		12	0.02	0.01	4.12	6.6	5.94		4.63548	0.607833	5.1	4.66	5.31	4.93	5.13	4.4	5	4.74	5.04	5.07	4.52	4.07	5.29	3.38	6	5.57	4.56	3.68	5.48	5.07	5.69	5.5	5.09	4.35	4.47	4.38	3.68	5.45
2798660	2798586	301781	NM_020731	AHRR	aryl-hydrocarbon receptor repressor	5p15.3	chr5	+	477002	477074	4		28	0	0.01	5.36	7.19	6.53		5.50014	0.463931	5.83	5.98	6.24	6.47	5.62	5.72	6.12	5.67	6.47	5.29	5.59	6.38	6.08	5.25	6.47	5.03	5.54	6.19	5.17	5.21	5.66	5.39	5.65	4.51	5.12	5.01	5.18	5.53
2798984	2798952	301972	NM_033120	NKD2	naked cuticle homolog 2 (Drosophila)	5p15.3	chr5	+	1091497	1091545	4		63	0	0	6.29	8.67	8.01		6.98164	0.412358	7.17	6.73	6.99	7.69	7.79	7.08	7.41	7.57	8	7.46	6.89	7.52	7.81	6.71	7.68	7.31	7.18	7.35	7.4	7.05	7.1	7.19	6.86	6.3	6.38	6.41	6.88	7.21
2799057	2799056	302020	NM_182632	SLC6A18	solute carrier family 6, member 18	5p15.33	chr5	+	1278488	1278536	4		10	0	0	4.6	6.08	5.42		4.11575	0.709515	5.45	4.53	5.33	4.27	4.77	4.31	4.49	5.08	3.82	5.21	4.34	4.74	4.88	5.31	4.07	3.75	5.08	4.51	4.96	4.74	3.75	3.14	3.57	3.68	2.97	4.05	2.54	4.3
2799787	2799758	302483	NM_024337	IRX1	iroquois homeobox protein 1	5p15.3	chr5	+	3654261	3654339	4		8	0.1	0.01	2.81	5.58	4.92		3.55603	0.583368	4.45	3.37	3.47	2.73	2.42	3.45	3.05	3.01	4.33	3.43	3.28	3.28	2.98	3.24	4.47	3.78	3.52	3.06	3.47	3.4	4.11	5.17	4.43	3.01	3.13	3.12	3.78	3.55
2800028	2800026	302658	NM_139056	ADAMTS16	ADAM metallopeptidase with thrombospondin type 1	5p15	chr5	+	5193588	5193652	4		51	0	0	6.38	8.35	7.69		7.00822	0.360853	7.38	7.1	7.28	7.18	7.18	7.14	7.29	7.59	7.73	7.95	7.56	7.57	7.85	7.07	8.04	7.64	7.26	6.74	7.82	7.28	6.85	7.06	6.9	6.89	6.79	6.7	6.47	6.95
2800478	2800477	302955	NM_001047	SRD5A1	steroid-5-alpha-reductase, alpha polypeptide 1 (3		chr5	+	6686561	6686655	4		0	0.28	0.01	4.38	8.14	7.48		5.87534	0.548493	5.87	5.55	6.1	6.08	5.71	4.88	6.19	6.44	6.26	6.02	6.21	5.21	6.11	5.43	6.5	6.1	7.21	6.59	6.22	6.32	6.12	6.48	5.57	5.12	5.3	5.52	6.34	6.41
2800480	2800477	302956	NM_001047	SRD5A1	steroid-5-alpha-reductase, alpha polypeptide 1 (3		chr5	+	6686798	6686917	4		33	0	0	6.99	9.62	8.96		7.6011	0.303272	7.86	7.14	7.36	8	7.44	7.3	7.39	8	7.76	7.7	7.8	7.78	7.83	7.49	7.94	8.06	7.68	7.93	7.96	7.82	8.11	7.83	7.64	7.07	7.17	7.18	7.51	7.88
2802964	2802963	304534	NM_012304	FBXL7	F-box and leucine-rich repeat protein 7	5p15.1	chr5	+	15553318	15553413	4		1	0.03	0	5.9	8.64	7.98		6.79959	0.562974	7.09	6.79	7.22	6.88	7.22	7.09	6.96	7.07	7.54	7.67	7.6	7.4	7.75	6.97	8	7.81	7.51	7.94	8.03	7.46	7.11	6.99	7.18	6.16	6.01	6.39	6.73	6.88
2804285	2804277	305327	XR_000620	LOC439936	hypothetical gene supported by NM_173668	5p14.2	chr5	+	24013661	24013775	4		6	0.01	0	3.16	6.32	5.66		2.61479	0.595019	1.76	2.06	1.85	1.71	2.21	2.3	3.14	1.91	3.75	2.18	2.69	2.39	2.48	1.9	3.61	3	3.1	2.38	2.55	2.19	3.33	1.71	2.63	2.81	2.81	2.01	1.33	2.14
2805484	2805482	306029	---				chr5	+	32184977	32185025	4		2	0	0	2.7	6.54	5.88		1.37027	0.564833	1.35	1.09	2.03	0.88	1.74	1.47	1.24	2.25	1.16	2.37	1.24	0.77	3.37	1.12	1.59	0.6	1.13	1.28	2.65	1.02	1.08	1.32	0.91	1.75	0.63	0.98	1.11	1.35
2805485	2805482	306029	---				chr5	+	32185075	32185154	4		7	0	0	2.26	5.01	4.35		2.04	0.513431	1.32	2.36	0.51	1.23	1.65	1.98	2.04	2.85	3.46	1.91	2.94	2.49	2.75	2.49	2.25	2.53	1.77	1.8	1.58	2.15	2.69	2.41	2.26	2.44	2.05	1.68	2.1	1.75
2805486	2805482	306029	---				chr5	+	32185241	32185564	4		3	0	0	1.6	5.1	4.44		1.19836	0.449042	2	1.29	0.75	1.26	2.53	1.45	1.18	1.45	1.38	1.17	1.77	0.69	0.97	1.18	1.69	1.64	1.37	0.88	1.74	0.77	1.69	1.18	2.6	1.59	1.44	1.06	0.77	0.71
2805942	2805939	306300	NM_016568	RXFP3	relaxin	insulin-likefamilypeptidereceptor3	chr5	+	33973349	33973412	4		0	0.01	0	4.92	7.65	6.99		5.04082	0.488802	5.3	4.73	4.65	5.4	5.47	4.61	5.39	4.57	6.03	5.3	4.44	5.34	5.15	5.11	4.88	6.3	5.67	5.34	6.04	5.45	5.44	4.66	5.49	4.65	5.1	4.55	4.6	5.63
2806233	2806231	306491	NM_018321	BXDC2	brix domain containing 2	5p13.2	chr5	+	34951536	34951579	4		68	0	0	6.37	8.19	7.53		6.75137	0.764261	7.39	7.16	7.74	7.14	7.42	6.95	7.3	7.15	7.73	7.62	7.78	7.77	8.11	7.15	7.87	7.93	7.48	7.68	8.88	7.77	7.2	6.25	7.12	5.92	5.83	5.95	6.51	6.97
2807888	2807886	307555	NM_012176	FBXO4	F-box protein 4	5p12	chr5	+	41961177	41961263	4		30	0.01	0	4.47	6.66	6		5.36301	0.496613	6.01	5.11	4.81	5.09	5.63	5.33	5.67	5.47	5.76	4.92	5.67	5.46	6.24	4.88	5.56	6.04	5.76	5.76	6.04	5.05	5.71	5.39	3.52	4.42	4.8	4.35	5.26	5.85
2808185	2808180	307751	XR_001522	LOC153684	hypothetical protein LOC153684	5p12	chr5	+	43078543	43078583	4		34	0	0	3.88	6.58	5.92		3.08562	0.93141	1.92	3.05	4.27	3.38	2.74	1.92	2.88	2.64	1.49	4.03	2.67	3.59	2.88	2.82	3.04	4.47	1.63	3.28	5.44	3.11	3.25	2.67	3.38	2.6	1.62	1.33	2.3	3.1
2808186	2808180	307751	XR_001522	LOC153684	hypothetical protein LOC153684	5p12	chr5	+	43078650	43078760	4		0	0.02	0	3.46	6.22	5.56		2.73123	0.757675	2.27	2.37	2.55	3.23	2.49	1.99	2.52	3.07	1.34	1.98	2.19	1.58	2.34	1.91	2.41	2	3.22	2.15	1.78	1.99	3.8	5.21	3.77	2.08	2.17	1.9	2.13	2.7
2808443	2808438	307897	NM_182977	NNT	nicotinamide nucleotide transhydrogenase	5p13.1-5cen	chr5	+	43638615	43638722	4		31	0	0	2.92	6.17	5.51		3.48164	1.56702	5.71	3.27	3.14	2.61	2.4	2.26	2.42	2.03	1.89	2.61	2.33	3.31	2.12	3.8	2.03	2.57	3.01	3.01	2.71	2.95	2.28	3.26	2.67	2.11	2.19	3.01	7.7	7.76
2809818	2809810	308786	NM_006144	GZMA	granzyme A (granzyme 1, cytotoxic T-lymphocyte-as		chr5	+	54439402	54439509	4		42	0	0	7.83	6.68	6.02		4.23425	0.945975	4.21	3.61	5.67	4.97	4.88	5.77	5.12	4.46	4.6	5.92	3.43	4.36	4.01	5.72	5.11	5.29	4.62	4.16	3.68	4.24	4.78	4.62	5.27	3.41	2.21	3.25	4.54	3.92
2817839	2817837	313899	NM_002439	MSH3	mutS homolog 3 (E. coli)	5q11-q12	chr5	+	79986353	79986440	4		48	0	0	5.74	8.34	7.68		4.74986	0.760852	4.55	5.63	4.02	5.99	4.12	4.62	2.86	4.43	3.22	5.24	3.79	2.71	3.89	5.49	3.61	5.48	5.18	3.93	2.79	4.6	4.28	4.43	3.55	5.22	5.48	5.48	4.58	4.37
2819111	2819044	314738	NM_002890	RASA1	RAS p21 protein activator (GTPase activating prot	5q13.3	chr5	+	86712102	86712141	4		69	0	0	7.72	8.1	7.44		6.02849	1.30288	4.86	7.05	6.3	5.28	5.1	6.47	6.21	5.18	3.24	4.48	4.06	5.66	2.65	7.65	4.62	2.16	3.39	2.44	3.56	5.08	4.32	6.19	6.8	7.12	7.18	6.96	6.93	6.86
2819119	2819044	314745	NM_002890	RASA1	RAS p21 protein activator (GTPase activating prot	5q13.3	chr5	+	86718410	86718471	4		65	0	0	6.53	7.46	6.8		4.45329	1.19377	3.56	4.26	4.19	3.6	4.07	4.61	3.19	4.34	3.2	4.3	2.86	3.47	1.73	5.87	2.18	3.31	4.03	0.76	1.1	3.01	2.64	3.69	4.16	5.99	5.45	5.82	5.12	5
2827773	2827772	320245	NM_133638	ADAMTS19	ADAM metallopeptidase with thrombospondin type 1	5q31	chr5	+	128824026	128824074	4		0	0	0	4.04	6.34	5.68		1.68479	0.623977	3.15	2.01	3.24	3.07	1.71	1.4	1.8	1.86	1.96	1.13	2.04	0.54	2.13	1.13	2.97	1.44	1.38	3.27	1.54	3	0.99	1.27	2.28	1.47	1.71	1.24	0.77	1.81
2828448	2828441	320635	NM_003687	PDLIM4	PDZ and LIM domain 4	5q31.1	chr5	+	131626208	131626342	4		33	0	0.01	5.13	6.83	6.17		5.42301	0.459612	6.91	5.39	5.25	5.89	5.7	4.95	6.03	5.94	4.76	5.98	5.86	6.09	5.66	6.2	5.59	5.2	5.51	5.65	5.87	5.35	6.48	5.01	6.14	5.13	4.86	4.59	6.16	5.33
2828492	2828479	320657	NM_003059	SLC22A4	solute carrier family 22 (organic cation transpor	5q31.1	chr5	+	131675804	131675850	4		43	0	0	5.88	8.61	7.95		6.05507	0.33515	5.92	6.18	6.8	6.16	6.77	5.75	6.65	6.23	6.68	6.05	5.75	6.21	6.72	6.18	6.62	5.93	6.42	5.44	6.35	5.85	5.72	5.7	6.37	5.98	5.67	5.63	5.67	5.37
2828759	2828757	320826	NM_175873	ANKRD43	ankyrin repeat domain 43	5q31.1	chr5	+	132177316	132177389	4		0	0.06	0.01	4.91	7.59	6.93		5.1674	0.539967	4.48	4.84	3.88	3.86	3.52	4.3	5.41	4.57	4.52	4.2	4.97	5.42	5.83	4.54	5.17	5.64	4.44	4.37	4.99	4.37	5.44	5.2	5.72	5.36	5.31	5.23	5.23	4.92
2829194	2829171	321103	NM_003202	TCF7	transcription factor 7 (T-cell specific, HMG-box)	5q31.1	chr5	+	133478920	133478958	4		1	0	0	6.11	7.46	6.8		2.74452	0.73752	3.15	3.11	2.79	2.6	2.78	1.89	2.55	3.29	1.72	2.74	3	3.61	3.84	3.81	3.69	4.33	2.01	3.1	2.92	3.05	2.15	3.46	2.58	1.83	1.95	1.69	2.05	3.04
2829195	2829171	321104	NM_003202	TCF7	transcription factor 7 (T-cell specific, HMG-box)	5q31.1	chr5	+	133479218	133479254	4		73	0	0	6.8	11.11	10.45		7.1674	0.901291	7.96	7.75	7.39	8.35	8.41	7.5	7.79	8.42	7.04	8.06	8.46	7.7	8.58	8.07	8.03	8.59	7.95	8.59	9.57	8.21	7.06	7.15	7.78	6.12	6.47	6.8	7.05	7.25
2829199	2829171	321105	NM_003202	TCF7	transcription factor 7 (T-cell specific, HMG-box)	5q31.1	chr5	+	133479528	133479569	4		29	0	0	7.88	9.12	8.46		3.53712	0.954058	2.35	3.96	5.28	2.69	3.11	3.88	3.58	4.51	3.41	3.29	5.16	3.27	4.99	3.78	4.15	5.66	1.97	2.81	3.98	5.25	4.06	3.69	2.97	1.27	2.52	2.74	4.1	3.73
2829220	2829171	321122	NM_003202	TCF7	transcription factor 7 (T-cell specific, HMG-box)	5q31.1	chr5	+	133506423	133506461	4		19	0	0	7.91	6.38	5.72		3.23822	0.939455	3.83	4.12	4.53	2.02	2.86	3.85	3.35	4.3	3.29	3.03	4.21	1.57	4.14	2.7	2.35	3.14	3.38	1.32	1.78	3.81	3.54	3	3.49	2.28	2.47	2.26	3.67	3.27
2829232	2829171	321124	NM_003202	TCF7	transcription factor 7 (T-cell specific, HMG-box)	5q31.1	chr5	+	133509835	133509893	4		38	0	0	9.25	6.58	5.92		4.96932	0.88222	5.2	6.18	6.46	4.56	4.15	5.58	4.92	5.67	4.23	4.8	5.79	4.78	5.99	5.43	4.34	6.19	4.75	6.31	5.14	5.9	5.69	5.7	5.13	3.65	4.04	3.63	5.22	4.68
2830505	2830504	321923	NM_014386	PKD2L2	polycystic kidney disease 2-like 2	5q31	chr5	+	137253037	137253079	4		64	0	0	6.17	9.18	8.52		6.86123	0.722515	8.21	7.91	7.22	7.91	7.48	7.28	7.44	7.81	7.87	7.98	8.1	8.14	8.02	7.7	7.74	7.95	7.59	8.05	7.88	8.06	6.73	6.8	6.49	5.81	5.89	6.09	6.11	6.98
2830528	2830504	321938	NM_014386	PKD2L2	polycystic kidney disease 2-like 2	5q31	chr5	+	137299933	137299997	4		10	0.02	0	1.12	5.02	4.36		1.14548	0.500161	1.26	1.18	0.9	1.14	0.74	0.99	1.26	0.65	1.29	0.93	0.95	0.72	0.64	1.01	1.24	0.9	1.19	0.87	0.98	0.87	0.94	1.07	1.71	0.65	0.68	0.82	1.08	0.71
2830530	2830504	321940	NM_014386	PKD2L2	polycystic kidney disease 2-like 2	5q31	chr5	+	137303531	137303660	4		0	0.02	0	1.49	6.31	5.65		1.02575	0.378641	0.98	0.66	1.14	0.79	0.96	1.03	0.8	1.53	1.81	1	0.81	1.32	1.83	0.93	0.71	1.98	1	0.72	1.78	1.13	1.25	1.34	0.83	1.18	1.04	0.43	1.11	0.87
2830532	2830504	321940	NM_014386	PKD2L2	polycystic kidney disease 2-like 2	5q31	chr5	+	137303738	137303929	4		13	0.01	0	2.4	7.78	7.12		2.02562	0.582154	1.8	1.36	1.41	1.3	1.53	1.79	1.92	1.78	1.35	2.68	3.31	2.08	1.4	1.91	1.4	1.92	2.48	1.48	1.73	2.51	1.37	2.75	1.73	2.18	1.7	1.67	2.63	1.53
2830657	2830638	322011	NM_005733	KIF20A	kinesin family member 20A	5q31	chr5	+	137547572	137547679	4		48	0	0	5.11	5.44	4.78		3.73904	0.679283	4.16	3.99	2.37	4.02	3.1	5.4	3.32	3.98	4.79	4.7	3.98	4.01	4.24	4.16	3.83	3.43	4.6	4.35	3.27	4.38	3.25	2.74	3.81	2.64	3.4	2.79	2.65	2.58
2831642	2831619	322587	NM_017706	WDR55	WD repeat domain 55	5q31.3	chr5	+	140024626	140024662	4		41	0	0	5.49	7.78	7.12		6.18986	0.562999	5.15	6.75	6.34	6.28	5.98	6.19	6.5	6.66	6.66	6.6	6.96	6.94	7.08	6.42	7.24	7.6	6.6	6.47	7.25	6.37	6.86	6.46	6.57	5.26	5.11	5.73	5.89	6.61
2832655	2832533	323041	NM_018929	PCDHGC5	protocadherin gamma subfamily C, 5	5q31	chr5	+	140780997	140781055	4		21	0.01	0.01	6.19	8.81	8.15		6.68973	0.418074	7.29	6.98	6.93	7.08	7.24	6.67	7.05	7.23	7.02	6.95	6.49	7.15	7	7.66	7.08	7.89	7.59	7.37	7.15	7.2	6.37	6.47	6.65	6.17	6.31	6.6	6.73	6.92
2834526	2834503	324209	NM_006846	SPINK5	serine peptidase inhibitor, Kazal type 5	5q32	chr5	+	147454155	147454229	4		22	0.01	0	3.66	6.36	5.7		3.8337	0.647543	4.04	3.54	4.01	4.3	3.55	4.28	4.45	4.7	4.39	4.91	3.58	3.91	4.55	4.44	2.61	4.85	4.56	4.5	4.35	4.39	3.97	4.11	3.91	3.66	3.95	2.96	4.45	4.36
2835022	2835021	324514	NM_024028	PCYOX1L	prenylcysteine oxidase 1 like	5q33.1	chr5	+	148717836	148717876	4		0	0.09	0	4.78	8.19	7.53		5.46959	0.483516	5.27	4.1	5.98	4.72	5.75	5	4.62	4.8	5.72	5.58	5.59	4.71	6.29	6.08	5.44	5.44	5.94	5.64	6.46	5.63	5.57	5.78	5.54	4.83	5.43	5.34	5.48	5.41
2835667	2835662	324878	NM_032947	MST150	MSTP150	5q33.1	chr5	+	150138642	150138726	4		73	0	0	6.34	7.95	7.29		6.64438	0.523697	7.38	6.76	6.29	6.94	6.58	5.7	6.4	6.53	7.32	6.91	7.23	6.32	6.31	6.69	6.58	7.04	6.83	6.82	6.47	7.16	7.72	7.67	7.29	5.9	6.11	6.12	6.28	6.8
2836608	2836518	325483	NM_017540	GALNT10	UDP-N-acetyl-alpha-D-galactosamine:polypeptide N-		chr5	+	153763796	153763836	4		37	0	0	3.93	5.63	4.97		3.94137	0.776462	3.96	5.26	4.73	4.68	4.85	4.36	4.05	4.85	4.53	5.99	4.85	4.79	4.63	4.56	4.42	4.18	5.3	5.71	6.01	5.24	5.41	3.47	3.95	3.5	3.36	3.85	2.93	3.65
2840256	2840238	327830	XM_059672	LOC133874	hypothetical gene LOC133874	5q35.1	chr5	+	169611272	169611730	4		23	0	0	2.21	6.75	6.09		2.40562	1.57826	1.79	1.13	1.96	1.5	0.97	1.18	1.69	0.65	1.22	0.89	1.95	1.31	2.41	1.41	1.01	1.05	2.06	1.9	2.17	2.06	1.54	0.63	2.94	1.09	1.01	1.28	1.03	0.94
2840257	2840238	327830	XM_059672	LOC133874	hypothetical gene LOC133874	5q35.1	chr5	+	169611812	169612061	4		19	0	0	2.89	7.46	6.8		3.12562	1.03951	2.44	2.89	1.49	2.69	2.39	2.21	1.78	2.07	2.18	2.96	1.52	2.29	3.21	3.38	2.78	3.75	2.29	3.45	1.55	2.3	1.94	3.15	2.25	1.31	2.43	2.01	2.55	3.56
2843111	2843091	329589	NM_006480	RGS14	regulator of G-protein signalling 14	5q35.3	chr5	+	176727766	176727817	4		37	0	0	6.21	10.2	9.54		6.70438	0.652565	7.09	6.61	6.64	6.94	7.31	5.85	6.77	7.08	6.47	6.85	7.54	6.38	7.77	6.51	7.47	7.46	6.86	7.81	8.04	7.62	6.8	7.27	6.77	5.16	6.13	6.06	6.44	6.94
2843185	2843163	329633	NM_001004105	GRK6	G protein-coupled receptor kinase 6	5q35	chr5	+	176793635	176793681	4		42	0	0	8.18	7.62	6.96		6.25712	0.628195	6.74	6.5	7.51	6.44	6.22	6.36	5.63	6.75	6.27	6.93	6.79	6.94	7.36	6.1	5.94	7.02	6.46	6.69	6.4	7.39	5.55	5.9	5.72	5.71	5.3	5.61	5.54	5.85
2843575	2843560	329853	NM_015111	N4BP3	Nedd4 binding protein 3	5q35.3	chr5	+	177481099	177481608	4		11	0.01	0	3.64	6.19	5.53		3.54397	0.656486	2.68	4.86	3.56	3.43	3.82	4.21	3.37	3.8	3.29	3.07	4.57	4.74	5.35	4.54	3.43	4.77	4.98	4.21	4.41	4.55	3.07	2.47	3.03	3.69	4.27	3.72	2.53	3.72
2844474	2844461	330324	NM_145867	LTC4S	leukotriene C4 synthase	5q35	chr5	+	179155925	179155997	4		0	0.05	0.01	5.94	8.36	7.7		6.48041	0.352654	6.44	6.61	6.61	6.84	6.68	6.48	6.58	6.86	7.25	7.1	6.84	6.11	7.24	6.32	7.26	6.6	6.33	6.68	5.38	6.43	6.44	6.38	6.09	5.98	6.29	6.08	6.76	6.67
2844480	2844479	330327	XM_941877	LOC647220	hypothetical protein LOC647220	6p12.1	chr5	+	179166079	179166179	4		1	0.01	0	4.6	6.62	5.96		4.16096	0.580139	3.91	2.74	3.1	4.79	3.04	4.48	4.88	4.88	4.09	4.31	4.33	4.23	3.71	3.77	3.96	3.61	4.69	3.85	4.37	4.92	4.78	4.7	5.07	4.35	4.45	4.24	4.99	2.77
2844540	2844479	330361	XM_941877	LOC647220	hypothetical protein LOC647220	6p12.1	chr5	+	179197039	179197290	4		46	0.01	0	2.77	5.78	5.12		4.02384	1.06582	4.86	4.54	3.94	4.03	4.24	3.86	2.9	4.56	2.39	3.49	4.03	3.51	4.38	4.21	4.69	4.28	3.51	4.1	3.86	5.08	4.73	4.18	3.93	3.43	4.17	4.01	3.33	3.83
2844541	2844479	330361	XM_941877	LOC647220	hypothetical protein LOC647220	6p12.1	chr5	+	179197324	179197657	4		66	0	0	3.6	7.63	6.97		4.96068	1.24898	5.95	6.12	5.04	5.8	5.18	5.13	4.32	5.24	4.43	5.4	5.69	5.02	5.24	6.38	4.27	5.1	3.85	5.77	2.56	7.38	4.45	4.59	5.03	4.8	4.68	4.03	4.22	5.24
2845067	2845043	330647	NM_033549	TRIM41	tripartite motif-containing 41	5q35.3	chr5	+	180595004	180595342	4		55	0	0	4.32	5.48	4.82		2.91123	0.653259	2.72	2.11	3	4.47	3.08	4.52	3.26	3.05	1.87	2.35	1.98	2.64	1.58	3.1	2.41	1.51	2.34	2.97	2.76	3.01	1.75	2.84	2.69	3.03	3.51	2.33	2.37	2.41
2845086	2845078	330659	---				chr5	+	180615336	180615377	4		55	0	0	7.05	8.52	7.86		3.47589	1.03612	3.69	5.73	2.91	4.04	3.31	5.37	3.07	3.49	1.2	3.71	2.64	3.39	3.66	3.32	2.75	1.76	3.37	2.48	0.98	4.73	2.5	2.24	2.31	5.03	4.29	5.36	1.87	2.71
2845087	2845078	330659	---				chr5	+	180615493	180615785	4		51	0	0	6.55	8.4	7.74		3.7563	1.26595	3.65	4.25	2.47	4.64	3.34	5.32	3.81	3.66	2.56	2.58	1.81	2.24	2.01	3.94	3.33	1.94	2.01	2.93	3.23	4.36	1.95	1.35	2.2	5.6	5.72	4.99	0.81	1.12
2845088	2845078	330659	---				chr5	+	180616094	180616607	4		30	0	0	6.09	6.82	6.16		2.98918	0.920602	2.17	2.89	2.2	2.62	2.58	4	2.18	2.46	2.22	0.66	2.06	2.07	1.86	4.58	2.19	0.91	3.18	2.1	2.69	1.54	2.49	2.54	2.29	4.7	4.6	4.4	1.45	3.2
2845089	2845078	330659	---				chr5	+	180616806	180617093	4		32	0	0	4.54	6.05	5.39		2.12904	0.613218	2.26	1.73	2.42	2.29	2.42	3.63	2.02	2.29	2.17	1.98	1.13	1.22	1.29	2.68	2.74	1.55	0.98	1.13	1.27	1.79	1.08	1.93	1.57	2.2	2.52	3.01	0.58	1.85
2845268	2845263	330767	AK126844	FLJ44896	FLJ44896 protein	5p15.33	chr5	-	253186	253247	4		67	0	0	5.2	8.38	7.72		5.86274	0.421993	6.42	6.29	5.86	6.66	6.66	5.83	5.9	5.57	6.28	6.04	6.04	6.11	6.88	5.98	5.99	6.41	6.33	5.92	7.34	6.72	5.36	5.89	5.29	6.13	5.83	5.82	5.61	5.89
2845371	2845362	330829	NM_004174	SLC9A3	solute carrier family 9 (sodium	hydrogenexchanger),member3	chr5	-	532995	533048	4		7	0.32	0.01	2.31	6.08	5.42		3.30781	1.19055	3.15	3	4.63	1.96	5.45	3.24	5.56	2.36	2.61	3.3	3.18	3.38	2.31	1.9	4.55	4.48	5.68	4.73	6.36	3.35	2.82	3.03	2.4	4.35	3.62	3.41	2.13	2.44
2845578	2845474	330963	XM_930931	ZDHHC11B	zinc finger, DHHC-type containing 11B	5p15.33	chr5	-	903780	903827	4		17	0	0	4.75	5.86	5.2		4.70986	0.407855	5.03	4.01	4.74	5.11	5.04	4.85	5.36	5.33	5.06	4.21	5.13	4.73	5.39	4.63	5.09	4.67	5.19	5.85	3.93	4.38	4.43	4.53	4.85	4.1	4.85	4.44	4.61	4.54
2845840	2845829	331151	NM_198255	TERT	telomerase reverse transcriptase	5p15.33	chr5	-	1313618	1313712	4		8	0	0	5.54	5.54	4.88		3.39562	0.587223	4.22	3.33	4.7	4.18	2.53	3.19	3.57	4.28	4.08	3.07	4.2	4.46	4.27	3.35	3.02	3.82	3.71	4.57	4.33	3.9	3.59	4.34	3.29	2.99	2.46	3.11	2.59	3.12
2845845	2845829	331155	NM_198255	TERT	telomerase reverse transcriptase	5p15.33	chr5	-	1321642	1321717	4		52	0	0	5.44	6.1	5.44		4.20644	0.625339	4.86	3.87	5.96	4.62	5.21	3.91	4.66	5.23	5.51	4.91	4.45	4.69	4.84	4.13	4.28	3.81	5.27	5.58	3.48	5.87	4.14	4.1	4.5	3.58	3.86	3.09	4.56	4.31
2845866	2845829	331170	NM_198255	TERT	telomerase reverse transcriptase	5p15.33	chr5	-	1346443	1346487	4		59	0	0	5.87	7.33	6.67		6.22671	0.396719	6.8	6.49	6.21	6.72	6.5	6.18	6.44	6.72	6.68	6.84	6.17	6.8	6.54	6.63	7.01	6.76	6.53	7.09	6.78	6.35	5.7	6.09	7.14	6.04	5.75	6	5.68	6.21
2845946	2845921	331215	NM_001044	SLC6A3	solute carrier family 6 (neurotransmitter transpo		chr5	-	1464418	1464458	4		56	0	0	5.38	7.99	7.33		5.6937	0.416215	5.71	5.28	5.61	6.31	6.37	5.01	6.08	6.68	6.54	6.33	6.07	6.26	6.13	5.46	6.22	5.27	5.68	5.95	5.81	5.3	6.23	6.28	5.88	4.86	5.11	5.68	5.09	5.54
2845951	2845921	331219	NM_001044	SLC6A3	solute carrier family 6 (neurotransmitter transpo		chr5	-	1474996	1475102	4		38	0	0	5.06	6.41	5.75		4.69877	0.557791	5.39	4.55	3.97	4.92	4.56	4.49	4.62	4.15	5.61	4.99	5.57	4.88	3.75	5.19	5.36	5.81	4.89	5.27	5.97	5.48	5.16	4.49	4.79	4.11	4.34	4.64	4.28	4.68
2846217	2846207	331403	XM_931993	LOC644065	hypothetical protein LOC644065	5p15.33	chr5	-	1933869	1933940	4		44	0.01	0	4.01	7.77	7.11		4.77658	0.551126	4.5	3.76	4.84	5.65	4.71	4.59	5.54	5	5.43	4.11	5.53	5.17	5.31	4.79	5.1	4.89	4.6	5.47	4.55	5.73	4.4	5.06	4.38	3.9	4.09	4.23	5.43	5.68
2848752	2848589	333054	NM_001332	CTNND2	catenin (cadherin-associated protein), delta 2 (n		chr5	-	11438066	11438136	4		1	0.08	0	6.32	9.53	8.87		7.47753	0.375255	7.37	6.9	7.25	7.29	7.43	6.76	6.6	7.5	7.86	7.02	7.5	7.17	7.52	7.48	7.24	8.1	7.11	7.96	8.05	7.53	7.77	8.12	7.66	7.22	7.42	7.35	7.57	8.01
2848753	2848589	333054	NM_001332	CTNND2	catenin (cadherin-associated protein), delta 2 (n		chr5	-	11438218	11438340	4		8	0.01	0	7.23	9.87	9.21		7.68315	0.395052	7.91	7.98	7.84	8.29	8.06	7.77	8.19	7.88	8.16	7.79	8.09	7.95	8.31	7.46	8.31	8.11	8.62	8.39	8.7	8.46	7.86	7.6	7.87	7.44	7.25	7.34	7.41	7.93
2853093	2853055	335822	NM_031900	AGXT2	alanine-glyoxylate aminotransferase 2	5p13	chr5	-	35072812	35072912	4		7	0.08	0	2.4	5.22	4.56		2.94932	1.33583	2.14	1.92	2.6	3.39	2.63	2.12	2.48	4.01	2.3	2	1.76	2.11	3.73	3.41	3.29	1.98	2.69	1.55	2.4	3.13	3.06	2.82	1.75	1.75	2.64	2.12	1.47	2.53
2854778	2854737	336938	NM_006251	PRKAA1	protein kinase, AMP-activated, alpha 1 catalytic	5p12	chr5	-	40834126	40834206	4		9	0.01	0.01	6.74	8.5	7.84		7.15123	0.560134	7.83	7.24	7.23	7.54	7.3	7.48	7.54	7.61	8.11	7.72	7.69	8.25	7.7	7.37	7.96	8.55	7.73	7.46	8.88	7.95	7.21	7.54	7.65	6.07	6.38	6.75	6.49	7.09
2855290	2855285	337253	NM_005410	SEPP1	selenoprotein P, plasma, 1	5q31	chr5	-	42835859	42835954	4		42	0.03	0	1.68	5.12	4.46		2.4363	1.02166	2.04	2.75	1.79	1.64	1.5	1.6	2.09	1.45	2.5	1.66	1.09	3.39	0.83	3.4	3.32	1.37	3.17	3.12	1.57	1.51	3.53	3.25	2.11	2.09	1.36	2.6	1.73	2.55
2855444	2855443	337335	AK075204	FLJ90723	hypothetical protein FLJ90723	5p13.1	chr5	-	43101269	43102112	4		29	0	0	6.32	6.42	5.76		3.11027	0.613453	3.07	2.4	2.78	3.14	3.21	4.18	3.57	3.86	3.21	1.26	3.51	3.01	3.09	3.24	3.18	2.3	3.99	2.42	3.33	2.96	3.66	5.15	3.83	2.53	3.86	3.05	3.39	3.04
2859198	2859195	339690	NM_014473	DIMT1L	DIM1 dimethyladenosine transferase 1-like (S. cer	5q11-q14	chr5	-	61720232	61720365	4		69	0	0	7.06	7.92	7.26		5.66425	0.846644	4.93	5.47	5.1	4.7	4.59	5.38	5.01	4.56	3.82	4.47	3.7	4.46	4.37	5.52	3.76	5.19	3.31	4.43	4.04	4.95	5.79	6.24	6.48	5.98	5.82	5.9	7.12	6.75
2863456	2863451	342215	NM_032367	ZBED3	zinc finger, BED-type containing 3	5q14.1	chr5	-	76409298	76409367	4		5	0.01	0	6.43	8.58	7.92		7.11658	0.530299	7.19	6.83	7.01	7.05	7.42	6.75	7.18	7.22	7.72	6.66	7.55	7.05	7.98	7.11	7.65	8.17	8.45	7.69	8.4	7.21	7.55	7.74	7.56	6.32	6.43	6.23	7.44	7.25
2863625	2863613	342312	NM_032109	OTP	orthopedia homolog (Drosophila)	5q13.3	chr5	-	76970094	76970130	4		1	0.01	0	5.23	8.33	7.67		5.26562	0.537956	4.85	3.93	6.06	5.37	5.48	5.01	5.53	5.9	5.62	5.85	5.09	5.22	5.98	5.74	5.55	6	5.88	4.32	4.53	6.15	4.74	5.57	5.2	4.96	4.43	5.19	5.4	5.89
2865721	2865673	343665	NM_007104	RPL10A	ribosomal protein L10a	6p21.3-p21.2	chr5	-	86549612	86549663	4		28	0	0	4.67	6.49	5.83		4.65151	0.670159	5.34	5.38	4.19	5.31	4.88	3.92	5.3	4.88	4.75	4.46	5.27	5.59	5.09	4.01	5.74	6.66	5.65	5.38	5.11	3.44	5.18	5.09	5.05	4.32	4.1	4.01	3.59	5.22
2866587	2866576	344209	NM_203406	LOC153364	similar to metallo-beta-lactamase superfamily pro	5q14.3	chr5	-	89806028	89806279	4		18	0.01	0	4.2	6.79	6.13		4.5437	0.530454	4.99	5.24	4.11	4.58	4.43	4.72	4.29	4.83	5.13	5.23	4.96	4.49	5.47	4.41	5.95	4.87	4.87	5.66	4.75	5.32	5.21	4.64	4.24	4.36	4.29	4.14	4.27	5.69
2867434	2867432	344751	---				chr5	-	94010951	94011037	4		4	0	0	4.16	9.09	8.43		1.23452	0.384477	1.03	0.86	1.6	1.21	1.36	1.68	1.7	1.09	0.84	0.56	0.69	0.71	1.09	1.86	0.51	0.55	1.07	1.7	1.9	1.56	0.9	1.07	1.86	0.74	1.12	1.18	1.04	1.59
2867435	2867432	344752	---				chr5	-	94013195	94013303	4		3	0	0	3	8.55	7.89		0.999589	0.313508	0.49	0.51	1.02	0.72	1.25	0.9	0.66	1.08	1	1.19	0.72	1.17	0.74	1.21	1.22	1.15	1.32	0.83	0.98	1.2	0.55	1.44	0.65	1.18	0.96	0.5	1.37	1.2
2867436	2867432	344753	---				chr5	-	94014753	94014834	4		1	0	0	3.47	8.57	7.91		1.29082	0.435315	2.57	1.16	2	0.91	1.24	1.42	1.13	0.86	0.67	1.01	1.53	1.09	1.2	0.79	1.44	1.14	1.23	1.16	1.36	0.99	0.93	2.11	1.03	0.9	1.15	1.19	1.69	2.11
2867790	2867788	344978	NM_173360	SPATA9	spermatogenesis associated 9	5q15	chr5	-	95016825	95016942	4		17	0.01	0	1.83	5.46	4.8		1.72342	0.888352	0.7	1.36	0.69	1.39	1.38	1.54	2.4	1.76	0.37	1.15	1.26	1.45	1.91	1.28	2.16	1.03	0.67	1.54	2.02	1.21	0.68	1.58	1.36	2.15	2.37	1.6	1.61	0.91
2868057	2868044	345145	NM_000439	PCSK1	proprotein convertase subtilisin	kexintype1	chr5	-	95769718	95769783	4		35	0.01	0	5.36	7.24	6.58		5.54589	0.58248	6.12	5.12	6.03	5.32	5.41	5.81	5.85	5.28	5.67	6.28	6.28	6.16	6.23	6.4	5.78	5.47	5.38	5.92	4.25	6.23	5.4	5.48	5.08	5.23	5.19	5.84	5.13	5.73
2869970	2869880	346336	XM_936609	LOC642933	hypothetical protein LOC642933	5q21.3	chr5	-	107034105	107034144	4		0	0.28	0.01	4.26	8.16	7.5		5.3126	0.618632	5.55	4.1	4.95	4.64	5.39	3.96	5.22	4.66	4.61	4.83	5.82	5.25	5.99	4.5	5.22	5.83	5.41	5.91	5.66	5.44	6.04	5.9	6.27	4.4	5.06	4.75	5.63	6.06
2870229	2870113	346512	NM_022824	FBXL17	F-box and leucine-rich repeat protein 17	5q21.3	chr5	-	107744874	107745033	4		14	0.02	0	6.51	9.33	8.67		7.43562	0.411957	8.08	6.86	7.12	7.56	7.83	7.11	7.35	7.69	7.72	8	7.49	7.43	8.09	7.39	7.96	8.44	8.17	8.17	8.13	7.84	7.96	7.88	7.42	6.68	6.79	6.95	7.46	7.74
2870231	2870113	346513	NM_022824	FBXL17	F-box and leucine-rich repeat protein 17	5q21.3	chr5	-	107745192	107745264	4		8	0.01	0.01	5.58	7.65	6.99		5.73644	0.490661	4.62	5.7	4.72	5.61	6.28	5.54	5.26	5.07	6.16	4.87	5.7	6.14	4.88	5.4	6.54	5.2	5.31	5.53	6.39	5.38	6.49	5.93	5.53	5.19	5.41	4.83	6.12	6.1
2870844	2870828	346874	NM_139164	STARD4	START domain containing 4, sterol regulated	5q22.1	chr5	-	110876070	110876114	4		30	0	0	5.49	6.59	5.93		4.69726	0.501892	5.16	5.1	4.72	5.14	5.43	3.82	4.7	4.97	5.22	5.18	5.45	4.61	5.37	4.33	4.32	5.54	4.44	4.99	5	5.42	5.24	4.39	3.77	4.72	5.28	4.87	4.81	4.23
2871273	2871241	347151	XM_374132	LOC389316	hypothetical LOC389316	5q22.2	chr5	-	112431696	112431779	4		39	0.01	0	4.49	6.39	5.73		5.11562	0.440148	4.43	4.5	5.24	4.44	5.18	5.05	4.68	5	5.65	5.58	5.29	4.36	4.82	4.8	5.11	5.38	4.58	5.47	5.64	5.34	6.17	5.68	5.05	5.14	4.66	5.06	5.48	5.45
2875386	2875384	349759	NM_000879	IL5	interleukin 5 (colony-stimulating factor, eosinop	5q31.1	chr5	-	131905417	131905492	4		4	0.01	0	1.35	5.13	4.47		1.23164	0.5246	0.8	1.02	0.96	2.45	1.45	0.9	1.1	1.43	1.86	1.09	1.87	2.45	0.98	2.21	0.9	1.91	1.1	1.55	1.43	1.07	0.93	1.59	1.04	0.87	0.82	1.01	0.57	1.91
2875387	2875384	349760	NM_000879	IL5	interleukin 5 (colony-stimulating factor, eosinop	5q31.1	chr5	-	131905637	131905717	4		10	0	0	1.81	5.18	4.52		1.75479	0.566983	1.38	1.33	1.62	2.61	1.41	1.29	2.84	1.89	2.39	1.71	1.88	2.37	1.95	0.89	2.76	2.51	1.43	1.72	3.11	2.65	2.01	1.08	1.87	0.99	1.18	1.2	0.81	1.42
2875389	2875384	349762	NM_000879	IL5	interleukin 5 (colony-stimulating factor, eosinop	5q31.1	chr5	-	131906928	131907034	4		4	0	0	2.51	6.42	5.76		1.95164	0.627995	1.46	1.19	1.49	1.43	1.23	1.1	2.25	2	2.76	1.74	1.32	1.64	1.54	2.04	2.49	1.11	2.15	2.53	1.61	1.97	2.56	1.57	1.08	1.21	1.86	1.33	1.74	1.48
2876021	2876011	350170	NM_170679	SKP1A	S-phase kinase-associated protein 1A (p19A)	5q31	chr5	-	133521435	133521999	4		48	0	0	4.59	5.76	5.1		2.81438	0.776286	1.88	2.86	2.13	2.9	2.98	3.27	1.93	2.57	1.69	2.66	3.09	2.21	2.34	2.64	0.95	1.99	1.9	1.78	1.33	2.21	4.04	2.07	3.46	4.22	4.04	4.38	2.15	1.45
2876757	2876754	350635	AF071111	DAMS	SMAD in the antisense orientation	5q31.1	chr5	-	135497414	135497528	4		32	0	0	3.14	5.36	4.7		3.35452	0.434284	4.22	2.93	2.62	3.88	3.79	3.32	3.69	3.29	3.61	3.14	3.74	3.93	4.12	3.26	2.56	3.97	3.15	4.02	3.35	3.35	3.66	3.9	3.17	3.26	3.44	3.35	3.6	3.66
2877311	2877257	351022	NM_139199	BRD8	bromodomain containing 8	5q31	chr5	-	137542203	137542254	4		25	0	0	5.47	9.09	8.43		4.65959	0.594473	4.8	4.8	4.02	4.16	4.38	5.12	4.52	4.76	5.05	3.1	4.77	4.56	5.12	4.81	5.28	4.11	4.49	4.87	4.44	4.28	5.21	3.97	4.89	4.11	4.42	3.7	4.22	4.19
2877343	2877314	351042	NM_004661	CDC23	CDC23 (cell division cycle 23, yeast, homolog)	5q31	chr5	-	137576579	137576651	4		73	0	0	8.51	8.72	8.06		7.43288	0.324035	7.3	6.93	7.49	7.85	7.66	8.22	7.75	7.73	7.29	7.59	7.29	7.48	6.87	7.07	6.64	7.48	7.03	6.66	7.53	7.71	7.48	7.3	7.38	7.07	7.3	7.24	7.73	7.46
2877863	2877861	351366	NM_005847	SLC23A1	solute carrier family 23 (nucleobase transporters	5q31.2-q31.3	chr5	-	138730864	138731116	4		1	0	0	3.44	5.71	5.05		1.33521	0.488203	1.56	1.18	0.95	1.87	1.1	2.25	1.04	1.29	1.3	1.98	1.29	1.47	1.36	0.73	1.3	1.21	2.3	1.79	0.93	0.93	1.1	1.31	1.26	1.12	1.64	0.75	0.9	1.26
2877901	2877893	351387	NM_016459	PACAP	proapoptotic caspase adaptor protein	5q23-5q31	chr5	-	138751678	138751717	4		18	0	0	7.86	5.11	4.45		2.30863	1.49292	1.99	3.36	5	3.75	3.86	3.79	1.86	1.08	4.7	4.7	3.94	5.84	4.22	5.13	2.62	4.5	6.07	3.49	3.58	3.22	2.43	1.93	3.46	0.94	0.6	1.32	2.18	1.45
2877907	2877893	351389	NM_016459	PACAP	proapoptotic caspase adaptor protein	5q23-5q31	chr5	-	138753291	138753359	4		26	0	0	7.72	6.53	5.87		4.23041	0.959617	4.58	4.25	5.36	5.65	6.54	5.15	4.87	4.82	6.39	5.75	5.48	5.85	5.95	5.01	5.11	5.23	5.24	4.54	4.86	3.98	3.92	5.04	4.48	3.6	2.8	3.36	4.44	3.04
2877909	2877893	351389	NM_016459	PACAP	proapoptotic caspase adaptor protein	5q23-5q31	chr5	-	138753445	138753625	4		3	0	0	4.38	5.36	4.7		2.33082	0.61541	3.34	2.35	3.54	3.04	2.65	2.8	2.31	3.35	1.8	3.09	2.34	2.76	3.18	3.58	3.04	3.42	2.06	3.32	2.64	3.4	2.05	2.27	2.13	1.36	1.51	2.25	1.32	2.05
2878779	2878778	351870	NM_033449	FCHSD1	FCH and double SH3 domains 1	5q31.3	chr5	-	140999573	141000223	4		36	0	0	3.65	6.26	5.6		4.18753	0.690595	3.88	5.02	4.69	4.83	4.96	3.46	4.05	4.9	4.59	4.26	3.59	2.96	4.23	4.83	3.76	3.65	4.08	4	4.6	4.85	4.3	4.07	3.39	4.6	5.41	4.51	3.16	3.95
2878836	2878809	351903	NM_022481	CENTD3	centaurin, delta 3	5q31.3	chr5	-	141021804	141021852	4		55	0	0	5.49	7.67	7.01		5.96082	0.398601	6	6.12	6.06	6.45	5.91	6.04	6.42	6.77	6.7	6.31	6	5.77	6.01	6.67	6.06	6.3	5.5	6.74	4.73	6.22	6.01	6.03	6.64	6.24	6.27	6.04	5.84	6.16
2880712	2880679	353082	NM_024577	SH3TC2	SH3 domain and tetratricopeptide repeats 2	5q32	chr5	-	148366596	148366636	4		48	0	0	3.69	5.58	4.92		4.07932	0.744171	3.55	3.88	4.3	4.67	4.37	4.53	3.32	4.5	5.66	3.99	4.89	4.81	4.36	4.41	6	5.37	4.31	4.11	2.84	4.85	4.55	4.42	3.62	3.55	3.65	3.96	4.28	4.55
2882221	2882196	353976	NM_004045	ATOX1	ATX1 antioxidant protein 1 homolog (yeast)	5q32	chr5	-	151118333	151118421	4		0	0.1	0	3.87	6.48	5.82		4.34671	0.526115	4	3.85	4.46	4.71	5.04	5.12	4.49	4.36	4.63	5.12	3.49	3.55	5.02	4.35	5.11	4.93	4.65	4.71	4.86	3.5	4.44	4.04	4.95	3.19	3.79	3.91	3.07	4.33
2883425	2883423	354691	NM_001001343	MGC27121	MGC27121 gene	5q33.3	chr5	-	156702669	156703057	4		22	0.03	0	3.78	6.51	5.85		3.97055	0.990721	2.54	3.3	2.78	2.52	3.44	2.41	3.55	3.99	4.4	3.2	3.26	4.25	4.41	3.26	3.53	3.79	3.61	4.79	3.51	3.42	3.58	3.17	2.73	5.76	5.7	6.07	2.14	3.45
2884629	2884623	355463	NM_031908	C1QTNF2	C1q and tumor necrosis factor related protein 2	5q33.3	chr5	-	159708844	159709180	4		26	0.01	0	3.14	5.08	4.42		3.44137	0.633825	3.56	4.79	4.18	3.86	3.06	3.21	3.74	3.78	2.97	2.52	3.11	3.99	4.33	2.8	3.5	2.8	3.69	3.19	3.81	3.08	3.65	3.88	3.9	3.27	4	4.05	3.08	3.84
2888302	2888284	357774	NM_016391	HSPC111	hypothetical protein HSPC111	5q35.2	chr5	-	175748216	175748561	4		16	0.01	0	3.47	6.53	5.87		3.56178	0.721612	2.66	2.8	2.24	1.7	3.59	3.26	3.93	3.87	3.53	4.03	3.06	3.71	3.54	2.78	4.51	2.99	3	3.23	3.17	3.11	2.74	3.78	2.74	2.56	2.41	2.09	3.15	3.59
2888371	2888341	357813	NM_014901	RNF44	ring finger protein 44	5q35.2	chr5	-	175896634	175896934	4		12	0	0	4.03	5.99	5.33		3.72767	0.460276	3.49	3.77	4.16	3.59	4.33	3.57	3.53	4.81	4.09	3.45	4.11	4.11	2.77	4.62	3.01	5.44	3.56	3.58	3.83	3.83	4.26	4.26	4.05	3.36	4.1	3.24	3.4	3.12
2888391	2888385	357825	NM_052899	KIAA1893	G protein-regulated inducer of neurite outgrowth	5q35.2	chr5	-	175956676	175956847	4		33	0	0	5.11	7.01	6.35		5.55589	0.46593	5.56	5.54	5.57	5.67	3.75	4.43	5.39	5.71	5.76	6.28	6.18	6.05	5.15	5.49	5.6	5.59	5.52	5.49	4.16	4.77	5.6	5.11	5.49	5.91	5.59	5.35	5.56	5.77
2889693	2889542	358572	XM_932577	LOC645004	hypothetical protein LOC645004	7q11.23	chr5	-	177949656	177949731	4		71	0	0	8.18	9.88	9.22		8.53411	0.404687	9.1	8.57	8.78	8.8	8.53	8.33	8.53	8.57	9.07	8.91	9.1	8.72	9.22	8.92	8.85	9.28	8.98	8.83	8.87	8.88	9.13	9.25	9.06	7.64	7.89	7.74	8.17	8.48
2889864	2889848	358670	NM_000843	GRM6	glutamate receptor, metabotropic 6	5q35	chr5	-	178341322	178341461	4		42	0	0	3.49	5.42	4.76		3.76329	0.527594	4.76	3.43	4.29	4.22	4.68	4.03	3.65	3.9	4.32	4.79	4.36	4.31	4.28	4.28	3.88	4.28	4.11	4.77	4.23	3.55	4.57	4.33	3.05	3.38	3.11	3.32	2.84	4.03
2889943	2889916	358714	NM_021599	ADAMTS2	ADAM metallopeptidase with thrombospondin type 1	5qter	chr5	-	178497401	178497532	4		11	0.03	0	4.74	7.8	7.14		5.76192	0.538397	6.37	5.84	5.5	6.26	5.82	6.12	5.55	6.75	6.48	6.61	6.44	6	7.09	5.97	6.52	6.41	6.43	5.84	6.43	5.9	6.35	5.82	5.78	4.88	5.07	4.92	5.56	6.11
2890273	2890239	358911	NM_054013	MGAT4B	mannosyl (alpha-1,3-)-glycoprotein beta-1,4-N-ace		chr5	-	179166093	179166177	4		44	0	0	4.92	7.15	6.49		5.3489	0.672273	5.58	5.73	5.1	5.91	5.64	5.35	5.57	6.1	5.26	5.2	6.32	6.46	5.82	6.6	4.99	6.36	5.36	6.31	4.92	6.88	4.1	5.32	4.94	5.17	4.82	4.23	5.09	5.29
2891098	2891092	359397	NM_032765	TRIM52	tripartite motif-containing 52	5q35.3	chr5	-	180616522	180616831	4		50	0	0	6.44	7.3	6.64		3.46329	1.09783	2.31	3.07	2.93	2.43	3.48	5	4.3	2.25	3.59	3.69	2.1	3.89	2.22	4.5	1.21	2.62	3.6	0.98	3.81	2.57	2.69	1.91	2.94	5.41	5.34	4.87	3.18	2.25
2891099	2891092	359397	NM_032765	TRIM52	tripartite motif-containing 52	5q35.3	chr5	-	180617021	180617089	4		37	0	0	5.37	5.47	4.81		2.57356	1.0945	1.33	2.62	1.37	2.35	1.82	3.6	1.42	1.85	1.25	2	1.04	2.07	1.59	1.81	1	0.97	1.35	2.98	1.17	1.21	3.4	1.08	1.62	4.74	3.01	4.62	1.55	1.51
2891615	2891556	359696	NM_033260	FOXQ1	forkhead box Q1	6p25	chr6	+	1258952	1259035	4		0	0.11	0	5.4	7.91	7.25		6.61479	0.457788	6.58	6.27	6.12	6.78	6.87	6.28	6.16	6.68	6.85	6.73	6.99	6.47	7	6.49	6.91	7.26	6.67	6.86	7.14	6.82	7.06	7.12	7.03	5.34	6.03	6.02	6.6	6.84
2891657	2891644	359720	NM_001452	FOXF2	forkhead box F2	6p25.3	chr6	+	1335819	1335872	4		13	0.01	0.01	6.54	8.6	7.94		7.0663	0.46899	7.87	7.61	7.39	7.35	7.67	7.53	7.55	7.74	7.26	7.92	7.69	7.99	8.07	7.42	7.85	7.69	7.71	7.31	7.57	7.62	7.39	7.42	6.93	6.7	6.57	6.58	7.4	7.32
2892818	2892800	360385	NM_206834	C6orf201	chromosome 6 open reading frame 201	6p25.2	chr6	+	4070391	4071001	4		19	0.1	0	1.84	5.67	5.01		2.58616	1.17485	1.72	1.8	2.38	2.05	2.52	2.81	2.73	0.9	1.48	1.71	2.13	1.1	1.71	2.37	1.79	2.36	1.69	2.11	3.94	1.75	1.84	2	1.64	2.36	1.09	1.67	1.84	1.83
2893901	2893895	361074	NM_001718	BMP6	bone morphogenetic protein 6	6p24-p23	chr6	+	7672358	7672407	4		19	0.01	0.01	5.4	7.61	6.95		6.26904	0.43456	6.85	6.05	6.3	6.06	6.62	5.89	5.92	6.19	6.19	5.91	6.43	6.07	6.64	6.02	6.13	7.19	6.3	6.43	6.44	6.68	7.07	6.62	6.1	5.72	5.61	5.24	6.4	6.71
2897903	2897899	363652	NM_003107	SOX4	SRY (sex determining region Y)-box 4	6p22.3	chr6	+	21703144	21703180	4		36	0	0	6.34	7.56	6.9		5.88562	0.481779	6.62	6.75	5.84	6.39	5.53	5.8	5.71	6.81	6.17	4.48	6.12	5.54	6.12	6.63	7.13	6	5.96	6.15	5.93	6.82	5.75	5.56	5.28	5.23	5.22	5.65	5.56	6.66
2897905	2897899	363652	NM_003107	SOX4	SRY (sex determining region Y)-box 4	6p22.3	chr6	+	21703370	21703525	4		57	0	0	7.38	8.06	7.4		5.54301	0.511275	5.84	7.04	4.99	6.59	5.63	6.18	5.5	6.27	5.63	5.48	5.81	6.04	5.99	6.22	4.88	6.88	5.69	5.78	5.91	5.95	5.77	5.75	5.42	5	5.04	5.2	5.49	5.09
2898103	2898096	363792	NM_138574	HDGFL1	hepatoma derived growth factor-like 1	6p22.3	chr6	+	22678152	22678199	4		71	0	0	4.6	7.12	6.46		5.37699	0.606638	6.05	4.58	5.94	5.28	5.85	5.95	4.63	5.46	6.08	6.51	5.98	6.36	6.09	5.88	5.51	6.71	6.42	6.02	6.97	6.12	5.11	5.35	5.57	4.84	4.18	4.57	4.03	5.6
2899244	2899243	364464	NM_003540	HIST1H4F	histone 1, H4f	6p21.3	chr6	+	26348675	26348716	4		32	0	0	9.26	6.74	6.08		4.06616	1.35847	5.22	2.64	5.18	4.58	1.91	2.53	3.67	2.02	2.17	3.05	3.45	2.57	2.59	2.44	3.8	3.88	1.74	2.24	3.34	4.84	2.83	3.52	4.12	2.77	2.83	3.35	2.88	4.23
2899245	2899243	364464	NM_003540	HIST1H4F	histone 1, H4f	6p21.3	chr6	+	26348722	26348786	4		30	0	0.01	9.03	7.32	6.66		6.05425	0.585479	6.57	5.75	6.44	5.52	6.22	4.85	5.39	5.06	5.04	5.99	6.01	5.87	6.01	5.21	6.2	5.66	5.41	5.42	4.83	6.94	6.11	6.45	6.52	5.03	4.94	4.79	6.35	6.02
2899384	2899372	364540	NM_007048	BTN3A1	butyrophilin, subfamily 3, member A1	6p22.1	chr6	+	26517757	26517839	4		44	0	0	7.3	8.95	8.29		7.03274	0.476705	7.27	7.41	7.88	7.72	7.59	7.79	7.67	7.01	7.92	7.71	7.23	7.19	7.37	7.72	7.93	7.31	7.27	7.34	6.87	7.4	6.95	7.05	7.46	6.68	6.58	6.39	6.58	7.35
2900052	2900051	364913	NM_003536	HIST1H3H	histone 1, H3h	6p22-p21.3	chr6	+	27885941	27885988	4		9	0	0	9.42	7.32	6.66		3.74055	1.12879	5.1	3.37	4.83	3.29	3.17	6.34	3.69	4.64	2.2	3.84	6.62	2.96	5.72	4.98	2.73	6.21	2.03	4.67	2.33	6.35	3.52	3.39	3.45	2.13	2.05	1.98	1.91	2.04
2901404	2901393	365598	NM_138700	TRIM40	tripartite motif-containing 40	6p21.33	chr6	+	30223574	30223612	4		21	0	0	3.85	5.65	4.99		3.90658	0.753607	4.37	4.55	4.96	3.23	5.14	4.91	4.32	4.89	5.78	3.73	4.53	5.36	5.01	4.89	4.96	4.02	5.78	3.55	1.97	4.21	4.32	3.4	3.81	3.93	3.36	3.06	1.91	4
2901664	2901660	365724	NM_025263	PRR3	proline rich 3	6p21.33	chr6	+	30632771	30632892	4		21	0	0	3.02	7.62	6.96		2.89233	0.846067	1.86	1.83	2.98	2.06	1.58	1.87	2.67	2.12	3.49	2.82	1.87	2.6	1.95	3.66	2.08	2.25	1.98	3.04	2.37	2.65	1.74	1.72	2.01	2.95	3.44	3.13	3.07	2.92
2902208	2902207	366006	NM_181717	HCG27	HLA complex group 27	6p21.33	chr6	+	31273529	31273581	4		8	0.01	0	3.23	5.92	5.26		2.91548	0.556672	2.32	2.88	2.77	2.98	2.4	2.38	1.3	3.12	1.53	2.67	1.91	1.82	3.05	1.88	4.5	2.66	2.1	2.95	2.74	3.22	3.48	2.56	3.08	3.45	3.24	3.2	2.68	3.01
2902464	2902463	366144	NR_002971	SNORA38	small nucleolar RNA, H	ACAbox38	chr6	+	31696514	31696614	4		26	0.03	0	6.51	9.32	8.66		7.84726	0.457603	7.92	6.73	7.68	7.83	7.92	7.53	7.2	7.83	7.88	7.38	7.83	7.62	8.08	6.96	8.21	8.28	7.71	7.99	8.59	7.84	8.4	8.55	8.15	7.31	7.43	7.53	7.66	8.04
2902675	2902633	366251	NM_172165	MSH5	mutS homolog 5 (E. coli)	6p21.3	chr6	+	31837627	31837708	4		42	0	0	8.59	6.83	6.17		5.14644	0.783836	5.11	6.18	4.83	4.59	5.25	6.8	5.84	6.51	6.34	5.28	4.9	5.94	5.77	5.44	6.16	4.86	4.83	5.42	5.16	5.81	4.96	4.93	4.82	4.74	4.89	4.27	2.7	4.04
2902939	2902935	366385	NM_007293	C4A	complement component 4A (Rodgers blood group)	6p21.3	chr6	+	32047781	32047870	4		22	0.02	0	2.6	5.95	5.29		2.72699	1.0338	1.99	3.04	1.97	1.98	3.04	1.98	1.18	1.12	1.8	2.6	1.02	2.55	1.61	2.06	2.29	2.61	1.81	2.86	2.8	1.65	1.51	1.81	1.12	3.64	2.55	3.14	3.46	4.89
2903489	2903488	366675	NM_002931	RING1	ring finger protein 1	6p21.3	chr6	+	33280430	33280472	4		19	0	0	5.15	7.86	7.2		5.50466	0.558052	5.47	5.27	4.99	5.82	4.56	5.59	5.23	5.88	5.98	6.07	5.82	5.99	6.21	5.3	5.26	6.75	5.48	5.47	4.16	6.17	6.14	5.67	5.75	4.57	5.5	4.51	5.9	6.1
2903813	2903782	366869	NM_002224	ITPR3	inositol 1,4,5-triphosphate receptor, type 3	6p21	chr6	+	33740625	33740711	4		59	0	0	6.49	8	7.34		6.38575	0.79058	7.47	7.35	7.35	6.96	7.13	7.09	6.73	7.27	7.29	7.25	7.65	7.25	7.7	7.39	6.5	7.29	7.48	8.01	7.16	8	6.49	5.81	6.36	5.78	5.05	5.26	6.22	6.05
2904321	2904270	367189	NM_017754	C6orf107	chromosome 6 open reading frame 107	6p21	chr6	+	34955803	34955869	4		17	0	0	3.19	5.53	4.87		1.89671	0.691219	1.36	1.55	1.53	1.06	1.65	1.1	1.65	0.63	1.98	2.05	1.48	0.83	1.24	2.29	1.35	1.21	1.89	0.93	1.47	1.17	2.73	2.2	1.98	3.24	3.27	2.4	2.32	2.06
2904322	2904270	367190	NM_017754	C6orf107	chromosome 6 open reading frame 107	6p21	chr6	+	34958769	34958850	4		20	0	0	3.45	8.03	7.37		2.27822	0.618141	1.89	2.43	2.37	1.67	2.28	2.77	2.39	2.08	1.1	2.28	1.75	1.54	2.51	2	2.01	1.16	2.06	1.91	1.01	1.35	1.75	1.11	0.99	2.84	2.96	3.13	2.02	2.41
2904323	2904270	367191	NM_017754	C6orf107	chromosome 6 open reading frame 107	6p21	chr6	+	34960925	34961041	4		7	0	0	2.53	5.44	4.78		1.61836	0.572186	1.56	1.19	2.39	2.14	1.94	2.8	1.43	2.77	1.67	1.08	3.1	1.35	1.84	1.76	2.16	1.09	1.19	1.24	2.05	2.76	0.92	2.68	1.02	1.31	1.24	1.42	2.21	1.48
2904487	2904485	367301	NM_152753	SCUBE3	signal peptide, CUB domain, EGF-like 3	6p21.3	chr6	+	35290179	35290249	4		49	0.02	0	5.82	8.58	7.92		6.95411	0.510348	7.04	6.57	7.33	7.21	7.46	6.69	7.26	6.91	7.76	7.34	7.37	7.18	7.9	7.32	7.62	7.88	7.15	7.73	7.06	7.35	7.53	7.32	7.43	6	5.78	6.22	6.9	7.27
2904491	2904485	367305	NM_152753	SCUBE3	signal peptide, CUB domain, EGF-like 3	6p21.3	chr6	+	35307499	35307614	4		42	0	0	3.91	6.79	6.13		4.87493	0.82784	4.64	5.8	4.68	5.74	5.03	4.46	5.94	4.24	4.39	5.22	6.06	4.97	4.07	6.62	4.16	6.5	4.37	3.44	4.49	4.56	4.2	3.79	4.78	4.27	4.08	4.06	6.69	6.89
2904494	2904485	367308	NM_152753	SCUBE3	signal peptide, CUB domain, EGF-like 3	6p21.3	chr6	+	35308946	35309041	4		25	0	0	3.45	5.82	5.16		3.58699	0.71166	3.11	4.38	3.89	3.46	2.43	3.05	3.42	3.16	3.27	4.25	3.99	3.96	3.85	4.83	3.24	5.3	3.43	3.28	3.67	3.34	3.26	3.43	2.97	3.22	3.43	3.02	5.75	4.46
2904498	2904485	367311	NM_152753	SCUBE3	signal peptide, CUB domain, EGF-like 3	6p21.3	chr6	+	35315519	35315602	4		33	0.01	0	2.16	5.62	4.96		3.36178	0.979272	3.76	4.64	2.78	2.51	3.82	2.19	3.7	2.75	3.32	3.44	3.74	4.76	2.95	5.18	2.54	4.88	2.13	2.69	3.81	3.74	2.7	3.66	2.26	2.49	2.96	1.92	5.13	5.2
2904518	2904485	367322	NM_152753	SCUBE3	signal peptide, CUB domain, EGF-like 3	6p21.3	chr6	+	35321009	35321169	4		23	0.07	0	2.84	5.63	4.97		4.09329	0.750198	4.06	4.32	3.89	4.03	3.83	4.53	3.77	3.67	3.77	1.97	4.26	4.22	3.84	4.62	4.56	5.53	4.27	3.86	4.03	4.81	3.52	1.85	4.2	2.73	3.27	2.84	6.58	5.67
2904521	2904485	367324	NM_152753	SCUBE3	signal peptide, CUB domain, EGF-like 3	6p21.3	chr6	+	35321731	35321842	4		40	0	0	3.12	5.48	4.82		3.77616	0.907618	4.75	3.91	3.06	2.77	3.07	2.51	3.45	3.92	3.98	4.17	4.05	5.04	4.25	5.23	2.97	5.68	3.3	2.62	3.71	2.48	2.73	3.53	3.08	2.79	2.62	2.69	5.99	5.16
2904526	2904485	367327	NM_152753	SCUBE3	signal peptide, CUB domain, EGF-like 3	6p21.3	chr6	+	35324877	35325896	4		11	0.1	0	2.38	5.18	4.52		3.03986	1.11419	3.44	2.24	2.94	3.51	4.5	1.38	2.81	1.89	2.6	3.84	4	4.36	2.46	5.62	2.68	5.22	2.26	2.05	2.8	3.84	2.99	2.67	3.04	1.95	2.12	1.64	3.92	5.32
2904542	2904528	367337	NM_003427	ZNF76	zinc finger protein 76 (expressed in testis)	6p21.3-p21.2	chr6	+	35362088	35362154	4		73	0	0	6.7	8.82	8.16		7.01767	0.390795	7.05	7.06	7.21	7.25	7.15	6.87	6.8	6.36	7.51	7.36	6.6	7.15	6.98	6.85	6.82	6.1	7	6.81	7.28	6.8	6.48	6.52	6.31	7.26	7.02	6.91	6.67	7.3
2904589	2904563	367363	NM_022047	DEF6	differentially expressed in FDCP 6 homolog (mouse	6p21.33-p21.1	chr6	+	35396643	35396725	4		29	0	0	8.07	6.6	5.94		4.20329	1.17345	3.93	4.13	5.83	3.71	3.53	4.22	4.04	4.56	4.87	4.55	5.06	3.45	4.21	4.86	3.1	4.37	2.95	4.41	2.31	4.99	3.84	4.2	4.54	2.89	2.96	2.79	3.12	2.73
2904823	2904810	367493	NM_145028	C6orf81	chromosome 6 open reading frame 81	6p21.31	chr6	+	35855208	35855284	4		8	0	0.01	3.77	5.12	4.46		3.55822	0.594695	3.11	3.38	2.39	4.11	2.05	4.2	4.28	3.43	4.05	3.32	3.72	4.52	3.33	3.08	5.07	3.92	2.82	3.57	4.53	3.15	4	3.49	1.92	4.09	3.23	4	3.75	3.1
2904950	2904946	367575	NM_002754	MAPK13	mitogen-activated protein kinase 13	6p21.31	chr6	+	36206397	36206451	4		38	0.01	0.01	6.2	7.9	7.24		6.76849	0.442699	6.84	7.08	7.21	7.16	7.13	6.33	6.75	7.33	7.77	6.99	6.95	6.95	7.81	6.91	7.27	7.37	6.96	7.27	7.24	7.14	6.92	7.36	7.31	5.83	6.05	6.32	6.58	7.3
2906381	2906333	368502	XM_942515	LOC646007	hypothetical protein LOC646007	6p21.2	chr6	+	39959718	39959802	4		40	0	0	3.38	5.29	4.63		3.37753	0.876565	4.06	0.72	3	3.31	3.57	2.24	2.48	2.04	2.4	2.06	3.32	1.37	3.04	2.96	3.63	1.53	2.61	2.58	1.7	2.31	3.39	3.74	4.27	4.5	4.26	4.04	3.48	3.2
2906403	2906333	368514	XM_942515	LOC646007	hypothetical protein LOC646007	6p21.2	chr6	+	39977074	39977170	4		65	0	0	4.39	6.81	6.15		5.36014	0.781387	5.79	4.53	5.24	4.78	5.12	3.82	4.78	3.88	4.7	4.79	5.04	4.82	5.62	3.88	6.3	3.72	5.06	4.28	4.12	4.45	5.76	5.95	5.84	6.17	6.15	5.66	5.18	5.16
2907991	2907943	369450	NM_033450	ABCC10	ATP-binding cassette, sub-family C (CFTR	MRP),member10	chr6	+	43522970	43523041	4		41	0	0.01	5.33	6.79	6.13		5.49521	0.522345	6.11	6.6	5.8	5.35	6.14	7.07	5.84	5.99	6.3	6.42	6.37	6.24	6	6.41	5.32	5.12	5.86	5.6	6.61	6.06	5.52	5.44	5.17	5.42	5.53	5.08	4.38	5.46
2908031	2908008	369475	NM_080604	TJAP1	tight junction associated protein 1 (peripheral)	6p21.1	chr6	+	43577257	43577325	4		63	0	0	5.53	7.6	6.94		6.33932	0.539424	6.55	5.93	5.25	5.93	6.05	5.79	6.74	6.87	7.11	6.47	6.5	5.73	7.43	5.93	7.83	6.44	7.27	6.78	6.41	6.45	6.72	7.38	6.79	5.23	5.46	5.68	6.01	6.74
2908277	2908261	369620	NM_153246	MGC45491	hypothetical protein MGC45491	6p21.1	chr6	+	44079543	44079750	4		10	0	0.01	8.15	5.41	4.75		3.18219	1.00838	5.52	4.66	3.05	3.46	2.07	5.17	2.69	5.71	2.76	3.37	5.2	3.36	3.34	3.72	3.49	5.65	3.05	2.98	3.31	7.14	2.18	2.61	3.01	2.94	2.22	2.93	2.02	2.24
2908397	2908371	369698	NM_018426	TMEM63B	transmembrane protein 63B	6p21.1	chr6	+	44256675	44256712	4		32	0.01	0	3.67	7.55	6.89		4.39959	1.72378	3.86	2.15	2.14	2.23	3.42	3.65	2.73	3.29	3.99	4.08	2.37	3.17	2.2	3.83	2.76	1.61	3.95	2.61	2.15	4.51	5.4	5.43	4.77	1.58	2.16	2.76	3.55	2.76
2910478	2910477	370963	NM_012347	FBXO9	F-box protein 9	6p12.3-p11.2	chr6	+	53037825	53037930	4		20	0	0.01	4.86	6.24	5.58		4.15863	0.72604	4.6	4.46	5.6	3.69	4.39	5.71	4.44	4.42	4.14	5.62	3.94	5.62	4.85	3.52	4.29	5.89	5.58	4.98	5.34	3.97	4.12	3.64	5.09	3.82	3.93	2.93	3.19	4.53
2910482	2910477	370964	NM_012347	FBXO9	F-box protein 9	6p12.3-p11.2	chr6	+	53038443	53038532	4		51	0	0.01	5.68	7.58	6.92		6.42356	0.308713	6.19	5.94	7.08	6.83	6.08	5.75	7.24	6.57	6.95	6.75	6.26	6.49	6.39	6.4	6.11	5.97	6.53	6.88	7.39	6.11	6.83	6.68	6.47	6.32	6.32	6.75	6.07	6.46
2910694	2910680	371084	XM_934504	LOC653822	similar to leucine rich repeat containing 1	6p12.1	chr6	+	53767284	53767348	4		23	0	0	4.51	6.02	5.36		4.52712	0.509402	3.88	5.56	4.28	4.81	4.02	4.75	5.62	5.19	5.09	4.33	4.5	5.04	4.77	4.55	4.87	5.76	4.21	5.78	3.58	4.53	4.53	5.16	4.08	3.76	4.35	4.38	4.74	4.53
2918403	2918388	375948	NM_005604	POU3F2	POU domain, class 3, transcription factor 2	6q16	chr6	+	99390011	99390047	4		2	0	0	4.89	7.34	6.68		4.55781	0.586551	5.41	5.2	4.86	4.85	4.29	5.04	3.76	4.66	5.11	4.57	5.08	5.24	4.99	5.27	3.55	6.04	5.59	5.18	5.33	5.29	3.49	4.27	5.1	4.19	4.2	4.64	4.52	5.25
2921033	2921022	377630	NM_005284	GPR6	G protein-coupled receptor 6	6q21	chr6	+	110407399	110407919	4		40	0	0	4.14	5.83	5.17		4.23986	0.523884	4.71	5.23	4.43	3.73	4.45	4.38	4.48	4	4.02	4.59	4.34	4.59	5.02	3.36	4.48	4.41	3.98	3.31	6.13	4.62	4.18	3.54	5	3.23	3.98	3.8	3.93	4.42
2922225	2922215	378335	NM_002356	MARCKS	myristoylated alanine-rich protein kinase C subst	6q22.2	chr6	+	114288013	114288226	4		14	0.04	0.01	5.79	8.1	7.44		6.58726	0.472356	6.83	6.92	6.81	5.27	6.96	4.88	6.24	6.91	7.19	6.71	7.16	7.48	7.26	6.4	7.06	7.72	7.09	7.58	7.77	6.89	6.49	6.75	6.7	6.24	6.53	6.77	6.76	6.53
2922886	2922881	378748	NM_173560	RFXDC1	regulatory factor X domain containing 1	6q22.2	chr6	+	117305689	117305767	4		52	0.01	0	2.82	5.09	4.43		3.74164	0.57272	4.35	3.76	3.8	4.34	4.72	3.3	3.79	3.95	3.72	3.36	4.31	3.35	5.46	3.78	3.55	4.09	3.39	4.09	2.64	4.18	3.93	4.17	3.95	2.68	3.14	3.43	3.39	3.68
2923009	2922972	378828	NM_173674	DCBLD1	discoidin, CUB and LCCL domain containing 1	6q22.2	chr6	+	117997482	117997708	4		4	0.02	0	1.76	6.68	6.02		1.74041	0.485611	2.03	1.38	1.92	1.95	1.31	0.81	2.47	2.07	1.76	3.06	1.72	1.57	1.45	1.98	2.47	1.42	1.55	0.81	2.06	1.49	0.95	1.31	1.47	1.51	1.86	2.11	2.31	1.3
2929663	2929571	383044	NM_000838	GRM1	glutamate receptor, metabotropic 1	6q24	chr6	+	146797245	146797333	3		24	0.02	0.01	5.79	8.11	7.45		6.83466	0.487659	5.99	6.53	5.95	7.48	5.39	6.37	5.67	6.73	6.49	6.21	7.43	5.8	7.4	6.32	6.93	6.85	6.57	7.15	7.29	6.81	7.21	6.83	6.33	6.9	6.95	6.79	6.5	6.52
2932587	2932508	384914	NM_012454	TIAM2	T-cell lymphoma invasion and metastasis 2	6q25.2	chr6	+	155620543	155620863	4		25	0	0	3.35	7.46	6.8		2.30671	0.7754	2.7	2.06	1.59	3.04	1.85	3.98	1.85	3.16	2.43	3.46	2.12	2.62	1.35	3.74	2.92	1.64	1.22	2.36	1.47	2.83	2.31	1.69	1.45	3.13	3.44	3.61	1.57	1.7
2932594	2932593	384918	NM_001001346	CLDN20	claudin 20	6q25	chr6	+	155626896	155627108	4		5	0.01	0	3.02	5.88	5.22		2.61205	0.734306	3.2	2.83	2.54	2.36	1.98	3.1	3.18	1.7	1.21	2.46	2.06	2.04	1.53	2.86	3	2.25	2.98	4.44	0.98	1.73	3.26	2.55	1.39	3.62	2.67	2.19	3.71	2.99
2932599	2932593	384922	NM_001001346	CLDN20	claudin 20	6q25	chr6	+	155638447	155638513	4		2	0	0	1.62	6.03	5.37		1.06205	0.438263	0.46	0.77	1	1.31	1.24	0.77	1.48	1.56	0.91	1.55	0.67	0.9	0.93	1.13	0.88	1.73	1.55	0.98	1.07	2.04	0.58	0.97	0.75	0.69	0.76	0.96	1.11	1.37
2932600	2932593	384923	NM_001001346	CLDN20	claudin 20	6q25	chr6	+	155638577	155639101	4		1	0.03	0	1.96	5.13	4.47		1.86904	0.525053	2.12	1.61	2.08	1.67	1.64	2.82	2.15	2.03	2.44	2.94	1.7	2.38	2.81	1.77	1.91	2.33	2.12	2.3	1.17	1.56	1.97	1.7	2.34	1.44	1.7	1.33	1.59	1.74
2934091	2934089	385945	XM_945429	LOC653150	similar to Wilms tumor 1 associated protein	6q25.3	chr6	+	160068292	160068344	4		42	0	0.01	5.74	6.78	6.12		5.53055	0.40834	5.14	5.76	5.52	5.65	5.03	5.64	5.61	5.8	4.85	5.26	5.41	5.03	5.38	5.01	5.61	5.2	5.92	5.45	4.75	5.48	6.15	5.32	5.47	4.68	5.21	5.48	5.69	5.57
2934160	2934131	385981	NM_005891	ACAT2	acetyl-Coenzyme A acetyltransferase 2 (acetoacety	6q2	chr6	+	160119692	160119762	4		39	0	0	8.2	7.81	7.15		3.95822	1.0686	4.54	4.69	4.59	3.21	3.96	3.43	3.12	2.07	4.46	2.53	4.27	4.45	2.6	3.19	2.41	2.33	4.07	3.09	5.23	4.58	2.52	3.89	4.36	4.81	4.75	4.25	3.3	4.04
2934161	2934131	385982	NM_005891	ACAT2	acetyl-Coenzyme A acetyltransferase 2 (acetoacety	6q2	chr6	+	160119852	160119910	3		40	0	0	8.19	8.31	7.65		2.96849	1.01855	4.17	4.24	2.8	2.71	2.15	4.81	3.99	1.2	2.42	3.61	3.08	1.66	1.4	3.61	1.09	2.88	3.64	2.58	1.54	4.02	2.55	3.34	2.2	4.44	3.97	2.42	1.23	2.57
2934162	2934131	385983	NM_005891	ACAT2	acetyl-Coenzyme A acetyltransferase 2 (acetoacety	6q2	chr6	+	160119969	160120046	4		12	0	0	4.87	5.66	5		1.04315	0.420957	0.71	1.15	0.89	0.4	0.81	0.36	0.47	0.81	0.87	0.79	1.7	0.91	1.15	1.33	0.57	0.72	1.04	1.1	1.69	1.13	0.65	1.26	0.44	1.48	1.22	1.01	0.85	2.18
2934461	2934451	386178	NM_153187	SLC22A1	solute carrier family 22 (organic cation transpor	6q26	chr6	+	160474979	160475050	4		24	0	0	4.54	7.01	6.35		4.53301	1.47025	4.85	4.79	4.51	4.1	5.15	5.65	4.65	4.01	4.36	4.66	5.21	5.24	3.61	5.53	3.97	5.37	4.96	4.58	3.94	5.32	4.65	4.41	3.44	3.98	4.43	4.21	3.66	3.82
2934805	2934801	386370	NM_006724	MAP3K4	mitogen-activated protein kinase kinase kinase 4	6q26	chr6	+	161332984	161333101	4		63	0	0	5.63	8.05	7.39		6.20315	0.357755	6.67	6.47	6.14	6.62	5.41	5.98	5.85	6.59	6.68	6.46	6.4	6.45	6.67	6.4	6.29	7.1	5.8	6.26	6.25	6.55	6.79	5.65	6.37	5.97	6.14	6.04	6.1	6.78
2935521	2935475	386835	NM_206853	QKI	quaking homolog, KH domain RNA binding (mouse)	6q26-q27	chr6	+	163755669	163755925	4		1	0.05	0.01	5.75	7.95	7.29		6.59932	0.469232	6.84	5.73	6.24	6.83	6.62	5.81	6.48	6.63	7.35	6.26	6.99	5.85	6.58	6.49	6.37	7.81	6.85	6.79	7.92	6.37	6.91	6.94	6.93	5.71	6.37	5.94	6.85	6.78
2938800	2938636	388931	NM_001500	GMDS	GDP-mannose 4,6-dehydratase	6p25	chr6	-	2190663	2190759	4		34	0.01	0	6.67	10.04	9.38		7.88178	0.373662	7.9	7.89	7.72	8.25	8.36	8.15	7.86	7.68	7.58	7.83	8.22	7.63	8.63	8.11	8.34	8.61	7.68	7.99	8.23	8.03	8.21	8.19	8.07	6.99	7.43	7.57	8	8.06
2939785	2939782	389525	XM_926595	LOC642733	hypothetical protein LOC642733	6p25.1	chr6	-	4755605	4756306	4		0	0.07	0	1.74	5.72	5.06		1.54671	0.424977	1.55	1.2	1.6	2.02	1.45	1.14	1.45	2.1	2.48	1.32	1.82	2.27	1.92	1.41	1.53	1.23	1.22	1.48	1.19	1.37	2.37	1.5	1.39	1.17	1.08	0.89	1.89	1.65
2941637	2941632	390664	NM_005906	MAK	male germ cell-associated kinase	6p24	chr6	-	10872102	10872310	4		33	0	0	3.14	6.15	5.49		3.07685	0.795564	3.01	2.13	2.38	2.36	3.48	3.13	2.88	2.16	3.08	2.36	2.51	2.39	3.48	2.59	1.79	2.73	3.13	2.87	4.66	3.41	2.35	2.84	1.88	2.77	3.1	2.24	2.34	2.19
2941642	2941632	390668	NM_005906	MAK	male germ cell-associated kinase	6p24	chr6	-	10878330	10878444	4		20	0.53	0	1.22	5.13	4.47		2.36315	1.41983	1.03	0.87	1.17	2.47	0.9	1.36	1.72	1.77	1.05	0.78	1.5	1.41	2.02	1.42	0.99	1.58	1.88	2.46	1.88	0.97	1.18	1.73	1.84	1.4	1.38	1.55	1.61	1.83
2941647	2941632	390673	NM_005906	MAK	male germ cell-associated kinase	6p24	chr6	-	10883571	10883678	4		20	0.03	0	1.82	6.07	5.41		2.55562	1.05211	2.34	1.45	2.24	2.37	2.2	1.36	2.01	3.19	2.12	1.13	2.01	2.88	2.55	1.66	3.44	1.6	2	1.29	2.23	2.16	1.7	1.38	2.12	1.53	1.02	1.74	1.56	2.59
2941649	2941632	390675	NM_005906	MAK	male germ cell-associated kinase	6p24	chr6	-	10892643	10892751	4		26	0	0	2.08	5.6	4.94		2.50123	1.18851	1.92	1.14	1.35	1.39	1.87	1.48	1.69	1.58	2.45	1.59	1.98	3.08	2.8	2.3	1.53	1.58	2.42	2.1	2.89	1.65	1.61	2.27	1.86	1.9	1.35	1.61	1.69	1.98
2941654	2941632	390679	NM_005906	MAK	male germ cell-associated kinase	6p24	chr6	-	10899946	10900046	4		46	0	0	2.71	5.87	5.21		3.45712	1.01742	3.72	1.75	1.52	4.16	2.92	2.88	3.18	4.11	4.14	3.11	4.27	3.82	3.34	1.51	3.87	4.48	2.39	4.44	4.47	3.61	4.13	2.94	2.09	2.16	2.14	2.66	2.71	3.2
2941661	2941632	390685	NM_005906	MAK	male germ cell-associated kinase	6p24	chr6	-	10911971	10912067	4		37	0	0	3.02	6.29	5.63		3.73534	1.76455	2.22	3.05	1.72	2.73	3.51	2.96	3.02	2.65	2.65	2.23	3.3	2.68	3.42	3.23	2.36	2.63	3.14	3.52	1.96	3.3	2.76	2.68	2.95	2.85	1.85	2.27	1.88	2.73
2941672	2941632	390694	NM_005906	MAK	male germ cell-associated kinase	6p24	chr6	-	10938966	10939078	4		28	0.01	0	2.04	5.13	4.47		2.84096	1.52041	0.98	1.75	1.53	1.62	0.92	2.8	1.75	2.05	2.19	1.42	1.34	3.28	1.33	2.37	2.32	2.43	1.74	1.12	3.22	1.84	2.1	2.85	1.55	1.33	1.69	1.34	1.87	1.96
2942617	2942578	391291	NM_001031713	C6orf79	chromosome 6 open reading frame 79	6p24.3-p23	chr6	-	13922514	13922577	4		72	0	0	7.13	8.68	8.02		7.11315	0.36918	6.93	7.22	7.09	7.28	6.32	6.82	7.19	6.99	7.32	7.65	7.5	7.51	7.9	7.34	7.05	7.75	7.06	7.71	7.61	7.79	7.25	7.25	7.23	6.77	6.74	6.83	7.2	7.47
2943484	2943434	391827	XM_939437	FLJ12986	hypothetical protein FLJ12986	16q24.3	chr6	-	16436303	16436505	4		35	0.03	0.01	4.22	7.12	6.46		5.53507	0.504048	5.51	5.72	5.02	5.78	5.56	4.98	4.77	4.47	4.88	5.08	5.65	5.3	6.2	5.89	5.48	5.32	4.3	5.28	3.94	5.41	6.18	6.07	4.45	5.92	5.76	5.72	5.16	5.37
2944540	2944491	392558	XM_939411	MBOAT1	membrane bound O-acyltransferase domain containin	6p22.3	chr6	-	20320376	20320436	4		63	0	0	6.24	8.1	7.44		6.57288	0.65887	7.47	6.71	7.42	8.04	7.79	6.93	7.24	7.57	7.69	7.88	6.99	7.34	8.03	7.23	7.83	7.11	7.41	7.18	5.84	7.48	7.11	7.59	6.03	5.18	5.94	6.05	6.31	6.32
2945533	2945518	393155	NM_177483	GPLD1	glycosylphosphatidylinositol specific phospholipa	6p22.3-p22.2	chr6	-	24545360	24545495	4		30	0.01	0	3.9	6.43	5.77		4.46315	1.30161	4.23	2.91	3.03	4.45	2.42	2.5	2.48	2.19	3.67	3.32	3	4.88	2.85	4.19	2.89	3.45	5.42	2.85	3.25	3.44	3.29	2.93	4.58	6.11	6.28	6.35	4.09	4.82
2946354	2946353	393660	NM_005320	HIST1H1D	histone 1, H1d	6p21.3	chr6	-	26342516	26342649	4		52	0	0	9.78	6.81	6.15		5.19356	0.837333	5.92	5.66	5.89	3.8	4.49	5.38	3.73	5.07	4.21	4.61	6.43	4.86	5.67	5.97	5.47	6.65	5.59	5.92	5.17	5.91	6.21	6.2	6.38	4.56	4.66	4.31	3.87	4.62
2947075	2947073	394070	NM_005322	HIST1H1B	histone 1, H1b	6p22-p21.3	chr6	-	27942734	27943283	4		34	0	0	9.41	6.65	5.99		4.21342	1.15726	5.31	4.8	6.01	3.69	5.83	6.3	4.05	5.2	4.48	4.75	7.08	4.03	6.6	5.28	3.74	6.75	4.18	6.21	5.2	7.09	4.3	4.05	4.28	3.29	2.99	2.95	2.73	3.06
2947098	2947095	394081	NM_003535	HIST1H3J	histone 1, H3j	6p22-p21.3	chr6	-	27966385	27966545	4		28	0	0.01	8.96	7.02	6.36		5.17616	0.838826	6.36	6.18	7.4	4.84	5.91	6.43	4.75	6.39	4.05	4.48	6.84	4.5	6.74	6.13	5.17	6.55	4.51	6.23	5	7.48	5.14	5.55	4.85	3.72	4.17	4.18	4.84	4.62
2948027	2948024	394555	NR_002139	HCG4	HLA complex group 4	6p21.3	chr6	-	29868253	29868453	4		57	0	0	6.05	9.75	9.09		5.47836	0.526318	6.17	5.52	4.78	5.93	5.08	5.1	5.05	4.34	5.46	4.85	6.03	5.27	5.99	5.9	5.99	6.13	6.04	5.94	6.2	6.21	5.9	5.99	5.7	3.63	5.21	4.61	5.15	5.82
2948191	2948188	394649	NM_025236	RNF39	ring finger protein 39	6p21.3	chr6	-	30146569	30146792	4		21	0.13	0	0.85	5.03	4.37		1.97096	0.960297	0.94	2.83	0.96	0.99	2.23	3.38	1.37	2.06	1.08	2.3	2.66	1.14	3.45	3.43	1.44	2.68	1.71	2.28	2	2.19	3.74	4.24	4.49	1.36	1.45	0.77	1.38	1.2
2948411	2948379	394764	NM_005275	GNL1	guanine nucleotide binding protein-like 1	6p21.3	chr6	-	30631890	30631950	4		45	0	0	4.99	5.31	4.65		3.15699	0.912607	1.75	1.74	1.31	2.73	2.29	2.85	2.65	1.02	4.04	3.37	3.48	2.94	3.02	1.86	2.77	2.58	3.09	2.54	3.68	2.64	2.84	3.3	2.89	3.14	4.04	3.17	2.57	1.93
2948814	2948810	394994	NM_014069	PSORS1C2	psoriasis susceptibility 1 candidate 2	6p21.3	chr6	-	31213913	31213952	4		7	0.12	0.01	2	5.15	4.49		3.44479	0.913826	4.23	2.07	4.37	4.53	3.26	2.08	3.45	4.87	4.79	3.85	3.11	1.43	4.93	2.59	4.08	2.88	3.26	5.04	5.09	4.08	4.5	3.93	3.91	2.23	2.89	2.65	3.52	4.13
2949356	2949352	395262	NM_025258	C6orf27	chromosome 6 open reading frame 27	6p21.33	chr6	-	31841657	31841764	4		33	0.01	0.01	4.69	6.85	6.19		5.43178	0.46925	5.66	4.93	5.91	5.49	5.34	4.72	4.89	5.55	4.89	5.32	5.15	6.06	4.96	4.54	5.92	5.22	5.2	5.66	5.43	5.9	5.6	6	5.73	5.32	5.14	5.35	5.37	5.59
2950391	2950384	395833	NM_080681	COL11A2	collagen, type XI, alpha 2	6p21.3	chr6	-	33238654	33238776	4		46	0	0	4.5	5.92	5.26		4.58342	0.626244	5.47	4.5	4.24	5.38	5.22	5.5	4.92	4.73	3.95	5.56	5.57	3.77	6.34	5.21	5.07	3.9	3.83	4.6	3.63	4.2	5.56	4.66	4.33	4.63	4.49	4.73	4.01	3.11
2951543	2951541	396494	NM_003322	TULP1	tubby like protein 1	6p21.3	chr6	-	35573761	35573978	4		25	0	0.01	4.16	5.44	4.78		4.07151	0.586026	2.51	3.76	3.12	4.08	3.94	4.1	4.22	5.09	4.25	4.22	4.34	5.2	4.78	3.7	5.45	4.14	4.68	4.15	5.4	3.38	3.75	3.88	4.77	4.09	4.07	3.78	3.62	3.21
2952148	2952102	396878	NM_014341	MTCH1	mitochondrial carrier homolog 1 (C. elegans)	6pter-p24.1	chr6	-	37061759	37061822	4		41	0.01	0	6.32	8.69	8.03		7.53767	0.364895	7.6	7.45	7.42	7.81	8.05	7.27	7.67	7.79	8.02	7.62	7.07	7.38	7.72	6.56	7.92	7.74	7.45	7.68	7.96	7.34	7.99	7.72	7.93	6.93	7	7.13	7.83	7.81
2952369	2952323	397019	NM_153487	MDGA1	MAM domain containing glycosylphosphatidylinosito	6p21	chr6	-	37772700	37772967	4		71	0	0	6.13	8.51	7.85		7.00411	0.383213	6.42	7.26	6.69	7.5	7.63	7.06	6.58	7.33	6.98	7.48	6.95	6.5	7.48	6.58	7.64	7.41	6.8	7.3	7.73	7.36	7.35	7.09	6.97	6.97	7.43	7.11	6.67	7.2
2952371	2952323	397019	NM_153487	MDGA1	MAM domain containing glycosylphosphatidylinosito	6p21	chr6	-	37773288	37773659	4		27	0	0.01	3.66	5.2	4.54		3.54507	0.796222	3.33	2.66	2.78	2.74	4.45	3.28	3.43	3.62	2.99	4.2	3.83	3.32	2.89	2.84	3.76	4.9	2.59	3.98	3.65	2.57	2.84	2.93	3.38	5.12	4.9	4.72	2.56	3.24
2953720	2953711	397855	NM_007162	TFEB	transcription factor EB	6p21	chr6	-	41761816	41761867	4		68	0	0	5.03	7.19	6.53		5.6763	0.566391	5.95	5.87	5.79	6.18	5.78	5.93	5.74	6.25	5.5	6.26	6.57	6.42	5.96	5.31	5.56	6.25	6.37	5.77	5.33	6.51	6.04	6.65	5.55	5.17	5.39	5.67	6.5	6.02
2953821	2953798	397921	NM_018561	USP49	ubiquitin specific peptidase 49	6p21	chr6	-	41881979	41882073	4		5	0.04	0	6.66	9.14	8.48		7.72671	0.462974	8.08	7.16	7.34	8.22	8.54	7.18	7.54	8.06	8.37	8.1	8.05	7.71	8.56	7.65	8.4	8.23	7.51	8.09	7.86	7.69	8.44	8.46	7.71	6.97	6.99	6.96	7.6	7.88
2953869	2953866	397953	NM_001760	CCND3	cyclin D3	6p21	chr6	-	42011656	42011803	4		56	0	0	7.82	6.44	5.78		4.57658	0.885007	5.19	3.88	4.72	4.94	4.84	2.41	4.32	4.75	4.72	4.81	4.96	3.52	4.64	4.1	3.83	5.91	5.05	5.36	4.31	5.49	4.23	5.25	4.68	4.76	4.1	4.99	5.49	5.43
2954500	2954489	398299	NM_006443	C6orf108	chromosome 6 open reading frame 108	6p21.1	chr6	-	43305091	43305160	3		17	0	0.01	8.6	9.8	9.14		8.16027	0.642981	8.82	8.81	8.62	8.69	8.85	9.22	9.08	8.52	8.87	8.92	8.76	9.67	8.95	8.83	8.9	9.16	8.85	8.43	8.81	9.06	8.6	8.25	8.67	6.92	7.22	7.32	7.83	8.02
2955165	2955164	398687	---				chr6	-	44508132	44508217	4		0	0.19	0	1.14	5.28	4.62		1.29521	0.487351	1.16	1.08	1.2	1.28	1.36	1.87	0.96	1.43	1.88	2.11	0.64	1.88	0.82	1.05	0.96	0.75	0.83	1.69	0.86	1.08	2.56	1.1	0.54	1.05	1.06	1.49	0.8	1.32
2955167	2955164	398687	---				chr6	-	44508888	44509537	4		0	0.03	0	1.29	5.91	5.25		1.14137	0.493407	1.31	1.94	0.63	0.71	1.03	1.07	0.82	0.71	1.43	2.4	1.11	2.08	1.02	1.89	0.73	0.9	1.12	0.85	3.34	1.18	1.24	1.05	0.57	0.79	1.47	0.7	1.18	1.7
2960309	2960303	401938	NM_080742	B3GAT2	beta-1,3-glucuronyltransferase 2 (glucuronosyltra	6q13	chr6	-	71628089	71628133	4		22	0.01	0	1.99	6.26	5.6		2.48795	0.803969	2.13	1.86	2.8	1.75	1.82	2.48	2.02	2.34	1.65	1.83	2.04	1.42	2.51	1.21	2.08	2.2	2.41	1.41	1.44	1.07	2.25	2.76	1.46	3.65	3.49	4.41	1.83	1.56
2960310	2960303	401938	NM_080742	B3GAT2	beta-1,3-glucuronyltransferase 2 (glucuronosyltra	6q13	chr6	-	71628134	71628172	4		16	0.16	0	1.42	5.85	5.19		2.4763	0.746984	1.24	1.43	1.29	1.66	2.25	1.97	1.67	2.75	2.26	1.83	1.68	1.22	1.78	1.93	2.64	1.97	2.24	1.76	3.18	2.4	1.86	1.95	2.21	3.5	4	3.62	2.26	2.67
2960312	2960303	401938	NM_080742	B3GAT2	beta-1,3-glucuronyltransferase 2 (glucuronosyltra	6q13	chr6	-	71628275	71628400	4		15	0.02	0	1.18	5.58	4.92		1.5463	0.547001	2.09	0.75	0.84	1.24	1.58	1.7	1.41	0.81	1.75	1.19	0.81	0.83	2.21	1.77	1.98	1.63	1.47	2.02	0.83	1.32	1.18	1.1	1.14	2.89	2.25	2.81	0.91	1.14
2964016	2963929	404278	NM_003800	RNGTT	RNA guanylyltransferase and 5'-phosphatase	6q16	chr6	-	89729796	89729842	4		32	0	0	6.17	7.86	7.2		6.36671	0.333138	5.96	5.96	6.2	6.22	6.39	6.67	6.33	5.59	6.51	5.66	6.41	6.07	6.44	5.64	6.73	6.11	5.34	6.41	6.99	6.53	6.38	6.61	6.48	6.65	6.21	6.38	6.53	6.64
2964054	2964052	404296	NM_080743	SRrp35	serine-arginine repressor protein (35 kDa)	6q15	chr6	-	89864975	89865011	4		62	0	0	3.31	5.53	4.87		3.74329	0.510373	3.54	3.73	3.1	3.31	4.27	3.08	3.86	3.7	3.24	1.8	4.3	3.84	4.41	2.98	2.9	3.98	2.97	3.66	4.14	3.45	3.59	3.63	4.51	3.86	3.7	3.61	3.61	4.51
2968678	2968652	407245	NM_014454	SESN1	sestrin 1	6q21	chr6	-	109437377	109437424	3		0	0.04	0	7.89	11.52	10.86		8.63671	0.482609	9.03	8.58	8.95	9.13	9.27	8.54	8.6	9.38	9.02	8.59	9.14	8.59	9.35	8.95	9.01	9.58	8.97	9.42	9.29	9.38	8.66	8.52	9.22	7.96	7.86	8.38	8.71	8.97
2969787	2969677	407905	NM_002912	REV3L	REV3-like, catalytic subunit of DNA polymerase ze	6q21	chr6	-	111911496	111911584	4		66	0	0	4.15	6.45	5.79		4.41452	0.410352	4.4	4.75	5.02	4.77	4.33	3.97	4.2	4.85	4.58	4.64	4.14	5.16	4.87	4.56	4.26	4.69	4.24	4.93	4.72	4.98	5.04	4.96	4.97	4.09	4.41	4.07	4.45	5.18
2969798	2969796	407911	---				chr6	-	111922890	111923055	4		0	0.01	0	1.65	5.49	4.83		1.21562	0.419772	1.41	1.14	2.05	1.65	1.49	0.94	1.4	1.61	1.23	2.18	0.97	2.88	1.26	1.22	1.78	1.15	1.2	1.19	1.33	1.46	0.66	1.46	0.65	1.48	1.49	1.31	1.11	0.68
2971323	2971267	408842	NM_002944	ROS1	v-ros UR2 sarcoma virus oncogene homolog 1 (avian	6q22	chr6	-	117817235	117817657	4		38	0	0	3.2	5.72	5.06		3.41438	0.871778	3.84	3.91	4.1	6.33	5.17	4.45	3.64	3.63	2.73	3.29	2.19	3.51	2.09	5.25	4	2.21	3.5	1.68	3.4	1.84	2.84	2.99	4.11	2.34	2.79	2.6	2.97	3.63
2971775	2971724	409124	NM_024581	C6orf60	chromosome 6 open reading frame 60	6q22.31	chr6	-	119441048	119441159	4		22	0	0	5.37	6.71	6.05		5.12726	0.587472	4.51	4.81	5.46	4.37	4.99	4.48	4.78	3.47	3.64	5.54	3.94	4.63	5.42	4.53	4.87	4.33	3.33	4.34	4.24	5.28	5.1	5.73	4.65	5.22	5.83	5.54	5.69	5.46
2979145	2979111	413736	NM_032832	LRP11	low density lipoprotein receptor-related protein	6q25.1	chr6	-	150225795	150226115	4		63	0	0	4.78	5.14	4.48		3.77795	0.645998	3.75	3.53	3.81	3.47	4.38	4.63	4.07	4.15	5.32	4.33	4.36	4.76	4.31	3.77	4.74	4.49	3.93	4.78	1.83	4.63	3.19	3.53	3.51	3.8	4.3	4.04	2.88	3.12
2985504	2985497	417611	NM_214462	DACT2	dapper, antagonist of beta-catenin, homolog 2 (Xe	6q27	chr6	-	168450881	168450958	4		53	0	0	4.4	6.21	5.55		4.78767	0.596731	4.27	4.15	3.84	5.18	5.67	4.96	4.87	4.55	4.3	4.19	4.14	5	4.44	6.51	4.24	3.37	4.78	4.76	4.58	4.99	3.58	3.81	4.56	4.7	4.95	5.37	4.68	4.55
2986089	2986084	417977	NM_133325	PHF10	PHD finger protein 10	6q27	chr6	-	169847157	169847310	4		60	0	0	4.81	6.77	6.11		2.74	0.538914	1.84	2.68	1.73	2.14	3.46	2.4	2.56	2.37	1.79	2.31	2.78	2.06	2.43	2.81	2.94	2.64	2.49	2.11	2.85	2.46	2.92	2.96	2.51	2.09	2.01	2.63	2.21	3.37
2986388	2986350	418140	NM_005618	DLL1	delta-like 1 (Drosophila)	6q27	chr6	-	170441198	170441277	4		27	0.01	0	5.74	7.92	7.26		6.23219	0.576287	5.99	6.49	6.16	6.39	6.87	6.53	6.41	6.17	6.56	6.1	6.55	6.38	7.31	6.36	6.81	6.59	7.2	7.35	6.56	7.04	7.18	6.69	7.3	5.05	5.67	5.39	5.64	5.7
2987042	2987038	418542	NM_001505	GPR30	G protein-coupled receptor 30	7p22.3	chr7	+	1093208	1093406	4		14	0.09	0	3.11	5.51	4.85		3.73548	0.641491	3.69	3.26	2.38	3.64	3.56	3.06	3.18	2.5	4.04	2.78	3.9	4.23	3.76	2.51	3.44	3.72	3.97	2.83	4.94	3.59	5.59	4.89	4.47	2.48	3.59	3.34	3.85	4.55
2987553	2987544	418881	NM_001040167	LFNG	lunatic fringe homolog (Drosophila)	7p22.2	chr7	+	2524719	2524758	4		46	0	0	4.48	7.41	6.75		4.76932	0.584825	3.48	3.45	5.07	4.82	4.81	4.8	5.13	4.47	5.08	4.33	5.42	4.29	3.58	5.06	4.07	4.03	4.82	3.95	3.87	4.98	4.69	5.06	4.29	4.91	4.52	4.12	4.58	5.5
2987606	2987578	418920	NM_152558	IQCE	IQ motif containing E	7p22.2	chr7	+	2596083	2596206	4		52	0	0	4.74	7.06	6.4		5.31932	0.548154	4.87	5.54	5.38	5.71	4.1	4.38	4.89	5.26	5.2	5.4	5.58	5.49	4.69	5.26	4.9	6.02	5.26	5.9	6.4	5.66	5.64	4.77	4.64	5.34	4.99	5.19	5.67	5.85
2987635	2987632	418935	NM_025250	TTYH3	tweety homolog 3 (Drosophila)	7p22	chr7	+	2638188	2638226	4		1	0.01	0	6.15	8.49	7.83		6.74466	0.458948	6.95	7.05	7.23	6.54	6.89	6.95	6.6	6.84	6.68	7.64	7.36	7.36	7.17	7.23	7.6	7.57	7.1	7.51	7.36	7.01	7.35	7.32	7.03	5.76	5.99	6.32	6.58	7.32
2988066	2987843	419258	NM_152744	SDK1	sidekick homolog 1 (chicken)	7p22.2	chr7	+	4167951	4168005	4		52	0	0	4.8	6.4	5.74		4.96027	0.463021	4.83	4.65	5.26	5.66	5.35	4.28	5.43	4.67	4.36	5.06	5	5.16	5.7	4.83	5.01	4.95	5.27	4.8	3.58	4.52	5.35	4.49	5.76	3.85	4.51	4.48	4.81	5.17
2988339	2988336	419447	XM_931744	KIAA0415	KIAA0415 protein	7p22.2	chr7	+	4781873	4781913	4		67	0	0	6.27	7.81	7.15		6.08753	0.597487	6.79	6.51	6.16	6.8	6.71	7.06	6.67	6.47	6.67	6.86	7.16	6.56	7.25	6.72	6.49	6.96	6.49	6.27	6.18	6.68	4.26	5.69	5.56	6.06	6.2	5.25	5.17	4.8
2989101	2989100	419859	---				chr7	+	6489526	6490155	4		13	0.08	0	2.49	5.85	5.19		2.76986	0.653292	2.29	2.76	4.18	3.39	2.74	2.47	2.8	2.89	2.62	3.36	2.91	1.97	2.63	2.36	3.3	1.57	2.01	2.64	2.92	3.27	2.37	2.1	3.03	3.65	3	2.54	3.17	2.35
2989102	2989100	419859	---				chr7	+	6490190	6490491	4		3	0.02	0	3.77	6.98	6.32		3.97233	0.726712	3.01	3.99	4.57	3.61	4.77	3.15	4.47	3.03	3.41	3.99	4.21	4.77	4.92	2.73	4.23	3.77	4.5	4.63	5.1	3.15	3.76	4.95	3.53	3.32	2.76	3.04	3.89	3.42
2992250	2992243	421864	NM_003777	DNAH11	dynein, axonemal, heavy polypeptide 11	7p21	chr7	+	21549591	21549717	4		60	0	0	4.99	6.47	5.81		4.82164	0.53426	4.66	4.5	4.42	4.8	5.18	4.88	5.11	5.44	5.51	4.82	4.24	4.62	5.71	4.21	4.94	5.19	4.62	4.71	5.8	5.12	4.8	5.07	4.45	3.47	4.01	4.49	4.5	4.84
2992385	2992243	421965	NM_003777	DNAH11	dynein, axonemal, heavy polypeptide 11	7p21	chr7	+	21898632	21898738	4		11	0.01	0	3.1	5.99	5.33		2.8126	0.652468	1.84	2.21	2.33	2.39	4.07	3.72	3.16	2.84	3.78	1.47	2.09	3.73	2.22	2.11	2.64	2.79	2.79	1.74	2.44	2.2	2.44	3.64	3.8	2.82	2.31	2.18	2.64	2.46
2992389	2992243	421969	NM_003777	DNAH11	dynein, axonemal, heavy polypeptide 11	7p21	chr7	+	21905490	21905569	4		27	0.03	0	2.72	5.27	4.61		3.27247	0.723129	2.64	2.8	2.19	4.09	3.46	2.98	3.91	2.76	5.14	4.29	2.69	4.04	3.87	3.29	3.2	4.05	2.64	2.85	2.87	3.8	3.1	2.65	3.39	2.49	2.26	2.76	2.82	2.89
2992391	2992243	421971	NM_003777	DNAH11	dynein, axonemal, heavy polypeptide 11	7p21	chr7	+	21907257	21907349	4		26	0	0	4.88	9.09	8.43		2.70753	0.728731	3.67	3.1	2.44	1.93	1.87	1.36	1.25	2.89	3.3	1.74	3.74	2.73	1.91	2.47	2.5	3.57	2.8	2.73	2.23	2.95	3.24	2.11	3.32	2.49	2.77	1.73	3.25	2.35
2992392	2992243	421972	NM_003777	DNAH11	dynein, axonemal, heavy polypeptide 11	7p21	chr7	+	21907410	21907909	4		4	0	0	4.97	8.2	7.54		1.68205	0.572676	1.45	1.18	1.38	1.34	1.99	1.18	1.63	2.26	3.36	1.53	1.06	1.49	1.18	1.58	1.98	1.53	1.44	1.51	1.87	1.07	1.58	2.54	0.95	1.12	1.57	1.56	1.26	1.71
2993607	2993590	422741	NM_004289	NFE2L3	nuclear factor (erythroid-derived 2)-like 3	7p15-p14	chr7	+	26190347	26190647	4		1	0.29	0	0.63	7	6.34		1.04863	0.437951	1.18	0.93	0.63	0.68	1.42	1.62	1.22	0.59	0.94	1.06	1.25	1.66	2.17	2.08	1.24	0.61	0.74	2.27	0.92	0.89	1.29	0.44	0.77	1.27	1.07	0.98	0.41	1.43
2993728	2993727	422799	NM_013322	SNX10	sorting nexin 10	7p15.2	chr7	+	26298143	26298199	4		6	0.02	0	5.05	7.57	6.91		6.06918	0.61058	6	5.39	6.42	5.96	6.53	5.76	5.67	6.45	6.61	5.52	6.45	7.1	7.11	4.93	6.93	6.65	5.59	6.55	7.01	6.06	6.83	6.85	6.33	5.78	5.55	5.43	5.29	6.15
2995421	2995420	423866	NM_002047	GARS	glycyl-tRNA synthetase	7p15	chr7	+	30600755	30600998	4		1	0.02	0	2.66	5.28	4.62		1.71014	0.622962	1.08	1.13	1.35	1.89	2.39	2.59	0.98	1.47	2.48	2.1	0.92	1.67	1.53	1.12	1.78	1.23	2.45	0.75	1.54	0.81	1.7	1.16	1.96	1.68	2.88	1.33	1.5	2.18
2995590	2995589	423985	NM_198098	AQP1	aquaporin 1 (Colton blood group)	7p14	chr7	+	30917998	30918035	4		25	0.01	0.01	4.74	6.87	6.21		5.34507	0.414237	5.35	5.73	5.27	4.67	4.92	4.47	5.76	5.06	5.38	5.71	5.36	5.28	5.92	5.82	5.78	6.04	6.12	5.44	5.27	5.8	5.75	5.67	4.88	4.52	4.97	4.61	5.29	5.58
2996569	2996563	424623	XM_936008	LOC641959	hypothetical protein LOC641959		chr7	+	33911779	33911849	4		47	0.01	0	4.98	9.17	8.51		6.26425	0.614236	6.13	6.88	7.19	5.84	7.28	6.22	6.39	6.25	6.96	6.89	6.06	6.75	6.57	6.3	5.65	6.98	6.2	6.75	6.48	6.61	6.56	6.5	6.74	6.84	6.96	6.85	5.35	6.37
2998547	2998536	425908	NM_003718	CDC2L5	cell division cycle 2-like 5 (cholinesterase-rela		chr7	+	39956823	39957063	4		65	0	0	6.52	8.4	7.74		6.95836	0.483555	6.8	7.14	7.46	7.21	7.74	7.21	7.27	7.53	7.38	6.85	7.54	7.72	7.61	7.58	7.59	7.85	7.48	7.64	7.65	7.59	7.43	7.23	7.37	5.91	6.5	6.76	6.71	7.32
2999509	2999485	426545	NM_004760	STK17A	serine	threoninekinase17a(apoptosis-inducing)	chr7	+	43632192	43632231	4		57	0	0	5.43	5.84	5.18		3.07808	0.768777	3.3	2.31	4.1	2.68	2.58	3.4	3.45	2.32	0.99	3.49	1.72	3.02	3.19	3.43	2.31	3.62	2.27	1.94	3.34	3.08	2.94	2.6	2.24	3.49	3.27	4.12	4.57	4.47
2999773	2999755	426697	NM_001129	AEBP1	AE binding protein 1	7p13	chr7	+	44113933	44114030	4		47	0	0	5.36	7.28	6.62		5.74384	0.811004	6.15	6.37	5.72	5.82	5.96	4.58	5.08	5.71	5.48	5.93	6.57	5.58	7.02	6.53	6.02	7.44	6.58	6.78	5.75	6.31	7.2	7.3	7.19	4.49	4.42	4.35	5.23	5.76
3001515	3001479	427788	NM_006060	IKZF1	IKAROS family zinc finger 1 (Ikaros)	7p13-p11.1	chr7	+	50417746	50417899	4		45	0	0	8.79	7.41	6.75		5.48904	0.967435	5.86	5.41	7.76	5.58	6.23	5.6	5.7	5.87	6.39	6.51	6.55	5.67	6.32	5.62	6.2	6.2	6.36	6.09	5.8	5.79	5.6	5.46	5.57	4.69	4.88	4.27	5.41	5.8
3001527	3001479	427796	NM_006060	IKZF1	IKAROS family zinc finger 1 (Ikaros)	7p13-p11.1	chr7	+	50435449	50435735	4		13	0	0	7.93	5.89	5.23		3.70205	1.3662	3.33	3.76	7.08	3.82	5.34	3.75	5.49	3.48	5.33	5.71	4.26	3.27	3.96	4.17	4.98	4.81	5.15	4.46	2.59	3.91	4.22	4.49	4.68	1.79	2.23	2.31	2.84	2.84
3005957	3005956	430353	NM_017994	C7orf42	chromosome 7 open reading frame 42	7q11.21	chr7	+	66023693	66023731	4		48	0.01	0	6.27	8.91	8.25		6.90301	0.550449	7.44	6.08	7.36	7	7.13	6.95	6.89	7.54	7.91	7.51	7.31	7.45	7.7	6.88	8.31	7.89	7.78	7.71	8.04	7.42	7.36	7.45	6.71	5.57	6.24	6.08	6.5	6.78
3006875	3006572	430997	NM_015570	AUTS2	autism susceptibility candidate 2	7q11.22	chr7	+	69869183	69869255	4		72	0	0	5.97	9.28	8.62		6.88507	0.433702	6.92	6.48	7.27	6.78	7.4	6.95	7.34	7.73	7.75	6.57	7.22	7.04	8.15	6.96	7.52	7.4	7.7	7.58	6.92	7.07	7.18	7.13	7.39	6.53	6.49	6.51	6.51	7.23
3007516	3007438	431409	XM_929239	LOC441259	similar to postmeiotic segregation increased 2-li	7q11.23	chr7	+	72057273	72059208	4		18	0	0	3.96	8.06	7.4		2.63082	0.9393	1.84	2.43	1.76	2.37	1.95	3.54	2.51	1.36	0.86	0.83	2.16	2.77	0.67	1.42	1.73	0.88	1.02	2.05	1.91	1.31	1.64	3	2.09	3.94	3.96	3.08	2.36	2.36
3009594	3009580	432657	XM_290401	LOC441253	nuclear envelope pore membrane LOC441253	7q11.23	chr7	+	76093214	76093366	4		43	0	0	4.23	7.7	7.04		3.82151	0.601186	3.32	3.52	3.64	3.3	3.32	3.21	4.38	3.63	3.33	4.28	4.38	3.56	3.85	4.62	3.83	5.47	3.69	3.11	4.7	4.64	2.7	3.6	3.73	4.15	4.54	4.13	2.79	2.54
3011681	3011675	433948	NM_181646	FLJ32110	hypothetical protein FLJ32110	7q21.13	chr7	+	88226918	88227216	4		48	0	0	4.74	6.52	5.86		4.74493	0.523015	5.82	5.46	3.66	5.14	4.48	4.67	3.84	5.31	4.7	4.52	4.17	4.27	4.6	5.43	5.26	4.23	4.54	3.52	5.27	5.18	4.69	5.17	4.54	5.19	4.58	4.26	4.34	5.01
3014823	3014808	436016	NM_213603	ZNF789	zinc finger protein 789	7q22.1	chr7	+	98922336	98922595	4		49	0	0	6.22	5.77	5.11		3.71027	1.13231	3.55	4.3	3.22	4.72	3.11	4.61	4.73	2.96	3.43	3.08	2.69	3.95	1	3.61	3.92	2.73	3.06	2.48	1.53	3.95	2.5	1.82	3.26	5.58	5.59	5.36	2.77	2.01
3014824	3014808	436016	NM_213603	ZNF789	zinc finger protein 789	7q22.1	chr7	+	98922736	98922969	4		34	0	0	4.69	5.49	4.83		3.00986	0.711211	3.07	2.28	3.43	2.81	3.66	3.53	2.9	1.95	2.53	1.35	2.63	2.33	2.72	0.73	2.49	2.51	3.39	1.86	1.86	2.42	3.26	2.63	3.14	3.09	3.99	3.1	3.35	2.65
3015273	3015241	436264	NM_004722	AP4M1	adaptor-related protein complex 4, mu 1 subunit	7q22.1	chr7	+	99545750	99545841	4		33	0	0	4.58	6.98	6.32		3.94425	0.600449	4.79	3.39	4.38	3.52	4.68	3.5	3.71	3.55	3.98	2.65	4.6	3.36	5.15	3.25	2.72	4.54	3.98	3.46	3.12	4.46	4.17	2.72	2.92	3.9	4.33	3.69	3.53	4.42
3015277	3015276	436266	NM_152755	MGC40499	PRotein Associated with Tlr4	7q22.1	chr7	+	99555201	99555269	4		31	0	0	3.47	5.77	5.11		3.74096	0.4426	2.91	3.03	2.92	3.79	3.39	2.8	3.32	3.71	3.4	4.62	3.57	3.34	3.74	3.58	2.95	4.19	3.01	3	3.9	4.27	4.1	3.97	3.72	3.35	3.55	4.18	3.69	4.15
3015407	3015395	436343	NM_024070	MGC2463	hypothetical protein LOC79037	7q22.1	chr7	+	99656886	99657036	4		21	0	0	6.46	6.68	6.02		2.04205	0.738986	2.92	1.19	2.36	1.8	1.95	2.26	1.85	1.89	3.56	2.38	2.1	2.06	2.51	3.43	1.06	1.88	3	1.61	2.84	2.3	1.16	3.2	1.42	2.26	1.95	1.27	1.92	1.42
3015437	3015414	436360	XR_001066	LOC442580	similar to Williams Beuren syndrome chromosome re	7q11.23	chr7	+	99757325	99757650	4		2	0.01	0	1.51	6.56	5.9		0.948493	0.408359	2.99	1.61	0.68	1.4	0.55	0.91	0.8	1.08	1.55	1.13	1.58	0.79	0.8	1.12	1.04	0.93	0.69	0.69	0.93	1.1	0.65	0.82	0.68	0.89	0.75	1.14	1.05	0.75
3015741	3015740	436499	NM_005273	GNB2	guanine nucleotide binding protein (G protein), b	7q21.3-q2	chr7	+	100109356	100109481	4		50	0.01	0	6.75	10	9.34		7.71945	0.403364	7.97	7.73	7.83	8.16	8.11	7.31	7.9	8.47	8.14	8.21	8.22	7.59	8.54	7.45	8.15	8.39	8	8.59	8.11	7.87	8.11	8.18	7.67	7.13	7.48	7.12	7.52	8.09
3015830	3015786	436555	NM_003386	ZAN	zonadhesin	7q22	chr7	+	100209319	100209422	4		60	0	0	4.26	6.97	6.31		4.98521	0.572716	5.82	4.98	5.93	5.34	6.38	5.17	5.73	4.98	5.96	4.69	5.02	5.67	6.33	5.04	6.42	5.7	5.19	4.67	5.51	5.31	5.87	5.09	5.43	4.52	3.72	4.79	4.43	5.05
3015848	3015786	436568	NM_003386	ZAN	zonadhesin	7q22	chr7	+	100229380	100229436	4		52	0	0	3.11	5.01	4.35		3.5837	0.657158	4.81	3.15	4.29	3.05	4.69	3.96	4	3.2	3.94	3.29	3.46	3.83	4.78	3.01	3.34	3.95	3.65	3.2	3.74	3.72	2.61	3.02	4	3.86	3.79	3.13	4.63	4.89
3016500	3016380	436955	NM_001913	CUTL1	cut-like 1, CCAAT displacement protein (Drosophil	7q22.1	chr7	+	101678669	101678708	3		10	0	0.01	7.57	9	8.34		7.5011	0.698165	8.19	8.29	8.75	8.11	8.42	8.15	8.35	8.54	8.71	8.91	8.18	8.33	8.55	8.14	8.18	8.75	8.47	8.1	8.62	8.16	7.97	7.81	7.97	6.85	7.37	6.96	6.8	7.43
3016652	3016636	437039	NM_020979	SH2B2	SH2B adaptor protein 2	7q22	chr7	+	101730673	101730779	4		24	0.01	0.01	3.54	5.07	4.41		3.80178	0.549743	3.85	3.01	4.18	4.24	3.85	2.98	3.5	2.32	3.54	3.73	4.42	2.99	3.74	3.71	3.81	3.94	4.39	3.6	4.86	4.65	4.44	3.36	3.6	3.18	3.54	3.78	3.74	3.01
3016682	3016636	437060	NM_020979	SH2B2	SH2B adaptor protein 2	7q22	chr7	+	101748587	101748640	4		6	0.03	0	6.14	9.31	8.65		7.12616	0.439715	7.11	6.77	6.76	7.69	7.48	6.88	6.95	7.43	7.52	7.38	7.61	6.97	7.83	7.12	7.79	7.58	7.53	8.1	8.08	7.39	7.61	6.96	7.44	6.19	6.68	6.36	6.97	7.33
3017649	3017547	437681	XM_930945	LOC653086	similar to RAN-binding protein 2-like 1 isoform 2	2q13	chr7	+	104541188	104541732	4		65	0	0	5.2	5.5	4.84		3.4937	0.751135	2	3.71	3.92	2.93	4.41	3.24	3.42	2.94	3.01	3.1	2.08	3.71	1.42	3.35	2.8	2.7	2.88	3.44	2.07	1.56	3.25	3.59	4.52	4.04	4.13	5.14	3.01	4.13
3018450	3018420	438177	NM_012257	HBP1	HMG-box transcription factor 1	7q22-q31	chr7	+	106628172	106628951	4		71	0	0	6.17	7.64	6.98		4.98178	0.801685	3.72	3.25	5.07	5.41	4.78	5.66	5.56	5.06	3.74	5.22	5.01	4.19	3.11	5.55	4.57	3.56	4.53	3.71	3.93	2.49	5.99	6.31	5.43	5.67	5.68	5.54	4.27	4.65
3023151	3023149	441149	NM_001458	FLNC	filamin C, gamma (actin binding protein 280)	7q32-q35	chr7	+	128257928	128257970	4		12	0.18	0	3.12	7.52	6.86		4.42863	1.19911	5.09	3.97	4.47	3.42	2.23	3.22	3.21	2.56	4.06	4.54	3.71	5.01	4.57	3.08	2.61	4.37	3.07	3.89	5.22	4	5.11	5.14	4.78	3.13	3.23	2.42	6.39	6.15
3023312	3023295	441246	NR_002144	LOC407835	mitogen-activated protein kinase kinase 2 pseudog	7q32.3	chr7	+	128554770	128554806	4		27	0	0	4.29	6.12	5.46		4.06329	0.791481	4.59	3.12	3.49	4.28	3.99	3.19	3.82	4.86	4.48	2.85	4.53	3.49	3.97	4.06	3.99	5.43	3.75	4.72	5.89	4.52	4.3	4.69	3.44	3.9	2.96	2.88	4.34	4
3023319	3023318	441248	NM_178562	TSPAN33	tetraspanin 33	7q32.1	chr7	+	128571948	128571989	4		8	0.02	0.01	6.43	8.75	8.09		7.29479	0.360455	7.8	7.38	7.21	7.26	7.33	6.78	7.14	7.63	7.55	7.48	7.23	7.23	7.47	7	7.25	7.63	7.34	7.64	6.99	7.62	7.73	7.76	7.89	6.54	6.9	6.97	7.34	7.66
3025057	3025005	442342	NM_001037126	EXOC4	exocyst complex component 4	7q31	chr7	+	132815348	132815429	4		73	0	0	7.18	8.68	8.02		6.67384	0.480901	6.83	6.62	6.8	7.19	6.38	7.49	7.08	6.88	5.83	6.74	6.02	6.38	6.31	6.74	6.42	5.39	6.58	5.75	5.66	7.04	6.71	6.85	7.01	6.44	6.81	7.18	6.14	5.9
3025058	3025005	442343	NM_001037126	EXOC4	exocyst complex component 4	7q31	chr7	+	132815482	132815547	4		20	0	0	3.47	7.94	7.28		1.41918	0.55959	0.81	0.81	1.46	1.69	1.35	3.06	1.79	1.3	0.9	1.34	0.81	1.75	0.92	2.73	1.31	0.78	2.3	1.97	1.49	3.04	0.79	0.6	1.44	2.57	2.38	2.12	1.32	1.04
3025059	3025005	442344	NM_001037126	EXOC4	exocyst complex component 4	7q31	chr7	+	132815614	132815766	4		41	0	0	6.09	9.83	9.17		3.26932	0.750795	3.63	3.09	4.16	3.19	3.6	4.46	2.86	4.11	2.8	3.86	2.39	1.67	2.66	4.41	3.61	1.67	4.11	2.47	3.23	2.96	2.08	2.66	1.4	4.2	3.91	4.35	2.48	2.48
3025752	3025740	442830	NM_018295	TMEM140	transmembrane protein 140	7q33	chr7	+	134499742	134499808	4		51	0.03	0	2.46	7.44	6.78		4.63671	1.35694	4.37	4.46	4.59	4.54	4.45	3.89	5.12	2.85	4.29	3.93	4.79	3.34	3.96	4.34	3.53	4.56	4.13	3.62	3.07	4.88	6.47	6.73	7.18	3.06	3.67	2.9	4.67	5.45
3025753	3025740	442830	NM_018295	TMEM140	transmembrane protein 140	7q33	chr7	+	134499835	134500062	4		66	0	0	4.85	8.08	7.42		5.84151	1.22954	6	4.76	5.8	5.99	5.44	5.4	6.13	4	5.89	6.16	6.38	4.34	4.43	6.01	5.6	5.38	4.81	4	4.21	4.8	7.64	7.42	7.78	4.61	4.82	4.86	6.52	6.32
3028396	3028217	444476	XM_936353	TRBV6-1	T cell receptor beta variable 6-1	7q34	chr7	+	141918148	141918187	4		54	0.07	0	1.39	5.12	4.46		3.27164	0.961824	3.75	3.99	2.87	4.05	2.94	1.8	3.21	4.02	5.09	2.86	5.1	3.27	2.99	3.09	3.29	4.05	4.66	3.44	4.9	1.96	4.46	4.02	3.7	3.11	2.65	2.39	3.82	3.45
3028411	3028217	444488	XM_936353	TRBV6-1	T cell receptor beta variable 6-1	7q34	chr7	+	141949300	141949346	4		14	0	0	10.15	5.72	5.06		2.53192	0.659172	3.31	2.6	3.23	4.15	3.52	3.14	2.42	3.18	2.49	3.78	2.5	2.47	4.12	2.11	3.02	2.33	2.09	2.3	1.37	3.33	2.45	2.13	2.04	2.77	1.99	1.77	2.74	1.98
3028548	3028217	444585	XM_936353	TRBV6-1	T cell receptor beta variable 6-1	7q34	chr7	+	142200506	142200610	4		60	0	0	13.19	8.64	7.98		5.91616	1.50898	6.61	6.46	9.69	7.04	7.51	7.66	8.34	6.85	7.88	8.66	7.75	6.73	7.76	6.77	6.98	6.7	7.37	6.43	5.53	6.53	6.76	7.08	6.81	4.83	4.99	4.42	3.66	4.33
3028876	3028858	444764	NM_004445	EPHB6	EPH receptor B6	7q33-q35	chr7	+	142272362	142272405	4		70	0	0	7.34	8.09	7.43		6.85096	0.520126	6.95	6.83	7	7.63	7.46	6.58	7.24	6.81	7.05	7.33	6.98	6.52	7.34	8.91	7.66	6.6	6.38	7.53	6.55	6.87	7.1	6.4	5.97	6.6	6.68	6.56	5.84	6.23
3028958	3028956	444807	NM_176881	TAS2R39	taste receptor, type 2, member 39	7q34	chr7	+	142590644	142591294	4		15	0	0	2.38	5.63	4.97		1.90397	0.680592	3.24	2.55	3.25	3.35	1.91	1.24	2.27	3.04	2.14	3.83	1.77	1.43	2.25	1.63	2.7	3.42	1.81	1.11	1.18	1.83	2.28	2.3	2.06	2.36	1.85	1.32	1.69	1.76
3028967	3028966	444813	NM_176882	TAS2R40	taste receptor, type 2, member 40	7q34	chr7	+	142629363	142629507	4		1	0.02	0	1.88	5.45	4.79		1.5274	0.661232	1.57	1.76	1.46	1.15	1.98	1.77	0.62	1.76	3.5	2.79	1.19	1.8	1.19	1.35	1.69	1.92	1.53	3.95	2.21	1.34	1.03	1.73	1.97	0.92	2.38	1.11	0.59	2.56
3029024	3029016	444840	NM_153345	TMEM139	transmembrane protein 139	7q34	chr7	+	142693246	142693355	4		65	0	0	4.22	7.22	6.56		4.81986	1.14159	6.25	5.18	6.65	7.98	5.53	5.28	6.07	6.1	4.87	4.4	6.14	5.29	5.94	4.26	5.88	6.33	5.59	5.84	4.88	7.64	5.11	5.26	5.3	3.21	3.9	3.72	4.82	4.63
3029028	3029016	444842	NM_153345	TMEM139	transmembrane protein 139	7q34	chr7	+	142694094	142694389	4		60	0	0	3.66	7.33	6.67		4.52274	1.36244	6.63	5.67	5.16	7.22	5.9	5.88	5.93	4.87	3.6	4.68	6.32	5.21	6.13	3.87	5.83	5.74	5.42	6.08	5.92	6.97	5.06	3.69	4.52	3.22	2.68	3.2	2.56	5.01
3029029	3029016	444843	NM_153345	TMEM139	transmembrane protein 139	7q34	chr7	+	142694696	142695076	4		26	0.01	0	2.84	6.51	5.85		3.44986	0.990726	3.52	3.43	3.9	4.87	4.49	4.23	4.58	3.84	3.3	3.34	5.33	5.44	4.19	2.35	4.32	4.76	4.24	4.22	4.03	5.05	3.9	3.87	4.03	2.08	2.13	1.8	2.75	2.73
3030455	3030448	445720	NM_020781	ZNF398	zinc finger protein 398	7q36.1	chr7	+	148475571	148475757	4		0	0.06	0	5.25	8	7.34		6.14712	0.531116	6.59	6.2	5.6	5.19	6.57	5.5	6.14	6.95	7.15	5.67	6.76	6.38	6.96	5.78	6.71	7.28	6.45	6.76	7.3	6.93	6.73	6.5	6.71	4.84	5.89	5.28	5.62	5.94
3030837	3030799	445944	NM_032534	KRBA1	KRAB-A domain containing 1	7q36	chr7	+	149061916	149061986	4		23	0	0	5.56	6.87	6.21		5.28726	0.626723	5.11	5.17	5.57	5.3	5.81	3.93	4.86	3.92	6.06	5.44	4.7	4.53	6.09	4.58	4.26	5.43	3.96	6.06	4.97	5.16	5.91	6.03	5.68	5.27	4.5	5.34	6.07	5.99
3030962	3030873	446037	XM_934893	SSPO	SCO-spondin homolog (Bos taurus)	7q36.1	chr7	+	149153320	149153387	4		4	0.01	0	5.21	8.44	7.78		4.76219	0.575109	3.78	5.12	4.86	4.76	4.31	3.14	5.11	4.97	5.26	3.8	4.06	2.7	5.1	4.98	4.49	3.99	5.18	4.22	5.67	4.9	5.02	5.25	5.13	4.86	4.69	4.86	4.55	4.49
3030966	3030873	446041	XM_934893	SSPO	SCO-spondin homolog (Bos taurus)	7q36.1	chr7	+	149154484	149154526	4		48	0	0	5.78	7.53	6.87		6.04411	0.512962	6.27	6.36	7.08	6.24	6.96	7.04	6.87	6.28	6.13	6.54	5.73	6.66	6.67	6.12	6.44	6.29	5.67	6.63	7.16	6.72	5.34	5.96	5.05	6.12	5.64	6	4.78	5.58
3031351	3031345	446261	NM_023942	LRRC61	leucine rich repeat containing 61	7q31-q35	chr7	+	149664742	149664814	4		34	0	0.01	6.76	7.44	6.78		6.27575	0.48599	6.59	6.69	6.55	6.84	6.02	6.37	6.28	7.22	6.41	7.25	6.85	6.46	7.2	6.59	7.2	7	6.31	6.9	6.16	7.23	5.74	6.26	6.05	6.1	6.02	5.81	5.41	6
3031934	3031880	446573	NM_001042535	CENTG3	centaurin, gamma 3	7q36.1	chr7	+	150466175	150466284	4		25	0.01	0.01	5.55	7.86	7.2		6.28178	0.408433	5.96	6.19	6.5	6.71	7.11	6.11	6.12	6.82	7.02	7.14	6.23	5.74	6.58	6.32	6.55	7.26	5.84	6.35	6.46	6.88	6.5	6.06	6.12	5.83	5.86	5.86	5.62	6.13
3032055	3032017	446633	NM_016118	NUB1	negative regulator of ubiquitin-like proteins 1	7q36	chr7	+	150702144	150702219	4		73	0	0	7.06	9.21	8.55		7.65329	0.375185	7.39	7.75	7.73	8.05	7.67	7.65	7.46	7.95	7.41	7.86	7.37	7.57	6.34	7.64	7.59	7.62	6.96	7.31	7.62	7.47	7.24	7.52	7.26	7.5	7.38	7.48	7.71	7.5
3033237	3033209	447355	NM_198336	INSIG1	insulin induced gene 1	7q36	chr7	+	154721029	154721130	4		52	0	0	8.07	8.21	7.55		5.42589	0.792893	5.17	5.96	5.18	5.41	5.6	4.38	4.36	6.02	5.65	5.43	6.26	5.98	5.7	5.66	5.79	7.26	4.15	5.22	6.27	7.14	5.58	5.52	5.66	5.22	5.04	5.54	5.05	5.51
3033311	3033307	447406	NM_001427	EN2	engrailed homolog 2	7q36	chr7	+	154943849	154944036	4		52	0	0.01	6.43	8.01	7.35		6.95438	0.316241	7.09	6.83	7.14	7.21	7.36	6.98	7.15	7.67	7.21	7.93	7.4	7.16	7.73	7.2	7.44	6.93	6.95	7.71	7.13	7.16	6.86	6.99	6.82	6.63	6.45	6.62	6.72	7.11
3033770	3033728	447702	NM_030936	RNF32	ring finger protein 32	7q36	chr7	+	156144840	156145289	4		30	0	0	4.29	6.5	5.84		3.65507	0.865573	3.58	3.21	2.9	4.23	4.07	2.83	2.76	4.63	3.11	3.87	4.03	4.18	3.22	3.68	3.07	3.86	3.81	2.73	2.66	4.05	2.75	3.39	1.99	2.02	3.33	3.12	3.73	2.46
3033784	3033728	447712	NM_030936	RNF32	ring finger protein 32	7q36	chr7	+	156161757	156161847	4		30	0	0	3.8	6.92	6.26		3.21534	0.974738	2.53	2.6	2.51	3.07	2.37	3.14	3.08	2.67	2.95	3.38	3.3	3.88	1.91	3.04	2.94	3.56	2.43	3.2	3.67	3.01	2.19	2.48	2.3	2.96	3.26	2.34	2.03	2.13
3033786	3033728	447712	NM_030936	RNF32	ring finger protein 32	7q36	chr7	+	156161975	156162023	4		34	0	0	5.24	7.58	6.92		4.98178	1.41386	3.99	4.99	4.51	5.24	4.04	5.51	5.05	5.24	5.13	4.26	4.32	4.78	5.88	4.32	2.81	3.8	4.95	3.83	2.56	5.02	3.83	3.97	3.41	4.37	4.38	3.89	3.82	3.18
3033788	3033728	447712	NM_030936	RNF32	ring finger protein 32	7q36	chr7	+	156162213	156162515	4		16	0.03	0	0.79	5.47	4.81		1.36247	0.853883	0.7	0.77	0.64	0.72	0.66	1.28	0.42	1	0.93	0.74	0.87	2.28	0.74	0.82	1.23	1.02	1.37	1.61	0.66	0.95	1.08	1.16	0.93	0.93	0.53	0.55	0.95	0.85
3035386	3035380	448736	NM_152689	MGC9712	hypothetical protein MGC9712	7p22.3	chr7	-	1551912	1552483	4		47	0	0	4.23	6.35	5.69		4.9389	0.589912	5.67	4.76	4.5	4.86	5.29	5.12	5.81	5.4	5.04	5.06	4.97	4.48	5.22	4.13	5.86	4.36	5.24	5.66	5.11	5.63	5.59	5.94	3.58	3.66	4.83	4.12	4.77	4.48
3035521	3035464	448838	NM_003550	MAD1L1	MAD1 mitotic arrest deficient-like 1 (yeast)	7p22	chr7	-	1942857	1942990	4		16	0	0.01	6.5	7.65	6.99		6.29767	0.320302	6.18	6.13	5.44	6.04	6.3	6.5	5.45	6.64	5.64	6.08	6.13	6.12	7.01	6.72	6.79	6.67	6.05	6.46	6.38	6.65	6.62	6.45	6.38	6.18	6.11	6.02	6.93	6.3
3035608	3035464	448915	NM_003550	MAD1L1	MAD1 mitotic arrest deficient-like 1 (yeast)	7p22	chr7	-	2222348	2222415	4		42	0	0	4.8	5.42	4.76		3.89795	0.658993	3.63	3.86	4.38	3.49	4.61	4.03	3.56	4.29	4.15	2.53	4.63	4.04	4.02	2.96	3.31	3.02	3.8	3.29	3.53	3.95	4.06	4.21	4.72	4.19	3.73	4.2	3.48	1.75
3037101	3037100	449771	XM_941722	LOC652305	similar to hypothetical protein LOC285927		chr7	-	5931806	5931986	4		6	0.02	0	1.74	8.67	8.01		1.44452	0.489123	1.03	1.48	1.8	0.91	1.08	1.14	0.75	1.77	0.97	0.73	0.62	1.06	1.07	0.96	0.42	1.01	1.58	1.74	1.23	0.94	0.91	1.86	1.22	1.37	1.96	1.4	1.64	1.35
3040370	3040363	451851	NM_000474	TWIST1	twist homolog 1 (acrocephalosyndactyly 3; Saethre		chr7	-	19123667	19123802	4		1	0.03	0.01	4.42	7.17	6.51		4.67849	0.518753	4.63	4.6	3.85	5.2	4.53	4.82	4.86	4.84	4.03	4.05	4.42	4.77	5.63	4.3	5.39	4.74	4.96	5.27	4.41	4.65	4.56	4.28	5.48	3.26	4.49	4.31	4.31	5.01
3040707	3040699	452061	NM_182700	SP8	Sp8 transcription factor	7p21.2	chr7	-	20790434	20790604	4		71	0	0	5.73	7.52	6.86		6.39329	0.390456	6.66	6.21	6.19	6.46	6.41	6.11	6.57	6.32	6.62	6.24	6.63	6.42	6.34	5.66	7.06	6.58	6.53	6.37	6.55	6.73	7.11	6.82	6.14	5.94	6.18	6.27	6.08	6.18
3043623	3043606	453841	NM_014817	KIAA0644	KIAA0644 gene product	7p15.1	chr7	-	28962724	28962762	4		2	0.09	0.01	3.99	7.04	6.38		5.16918	0.637442	5.58	5.2	6.19	5.66	5.63	4.62	5.4	4.98	6.04	6.07	5.69	5.79	6.03	5.47	7.13	6.39	5.66	6.3	6.67	5.1	5.77	4.47	5.12	5.1	5.34	5.04	5.16	5.91
3044096	3044072	454121	NM_006092	CARD4	caspase recruitment domain family, member 4	7p15-p14	chr7	-	30459048	30459154	4		50	0	0	5.36	6.02	5.36		4.30521	0.904503	5.16	5.48	4.13	4.56	4.87	5.65	5.12	6.3	3.64	5.11	4.96	4.82	5.43	4.92	4.69	4.63	4.48	6.11	3.65	4.74	5.27	4.97	4.79	3.54	4.18	2.16	4.03	4.22
3044316	3044283	454256	NM_001883	CRHR2	corticotropin releasing hormone receptor 2	7p15.1	chr7	-	30688335	30688421	4		61	0	0	6.13	8.31	7.65		6.7663	0.553879	7.26	6.86	6.8	7.12	7.32	6.72	6.6	7.46	7.28	7.61	7.49	7.75	7.7	7.03	7.66	7.61	7.2	6.79	6.98	7.02	6.55	7.02	7.38	5.81	6.2	6.03	6.55	6.86
3046559	3046556	455717	XM_940440	LOC648868	similar to T-cell receptor gamma chain V region V		chr7	-	38265905	38266017	4		29	0	0.01	4.79	6.05	5.39		4.3463	0.594749	4.85	4.09	5.03	4.96	4.51	4.35	5.09	5	4.71	4.64	3.57	3.79	4.65	4.52	5.27	3.35	4.59	3.56	3.96	4.38	4.05	4.43	4.47	3.99	4.43	3.98	3.94	4.45
3046709	3046708	455795	XM_942728	LOC642083	hypothetical protein LOC642083		chr7	-	38363481	38364287	4		10	0	0	4.84	6.16	5.5		1.52493	0.707288	1.43	2.48	2.74	0.85	2.68	2.41	1.35	1.18	1.91	1.44	1.36	0.91	1.08	2.53	1.11	0.53	1.88	0.59	0.95	2.38	1.47	1.16	0.57	0.69	1.7	2.01	1.56	0.93
3046712	3046708	455796	XM_942728	LOC642083	hypothetical protein LOC642083		chr7	-	38364761	38364879	4		3	0	0	4.88	6.24	5.58		2.03384	1.03994	1.21	2.15	4.01	1.34	1.23	0.82	2.38	2.47	3.35	2.17	1.6	2.13	2.16	1.26	1.79	1.31	1.61	2.18	3	2.52	2.91	1.92	3	1.11	2.36	0.97	2.15	1.75
3048883	3048869	457131	NM_138635	H2AFV	H2A histone family, member V	7p13	chr7	-	44854162	44854239	4		55	0	0	6.89	8.73	8.07		7.44205	0.574611	8.19	7.42	7.64	7.89	7.7	7.27	8.43	8.25	8.15	8.07	8.04	8.15	8.59	7.72	8.75	8.76	8.23	8.3	8.65	8.26	8.21	7.66	7.98	6.63	7.14	7.01	7.09	7.25
3049790	3049700	457713	NM_138295	PKD1L1	polycystic kidney disease 1 like 1	7p12.3	chr7	-	47880042	47880121	4		41	0	0.01	4.48	6.57	5.91		4.95329	0.595352	5.64	4.57	4.97	4.6	4.21	4.28	4.18	3.74	3.56	3.76	4.92	4.58	4.47	3.78	4.87	4.92	4.15	4.76	4.36	5.11	5.98	5.3	5.6	4.49	5.09	4.3	4.1	5.67
3051883	3051868	459031	XM_939284	LOC650200	similar to Nuclear protein 1 (Protein p8) (Candid		chr7	-	56067166	56067235	4		61	0	0	5.99	6.31	5.65		3.85082	0.826582	3.43	3.58	2.73	4.57	3.16	4.08	2.39	4.96	1.17	3.53	4.4	3.33	3.99	4.81	3.29	2.33	3.49	2.77	1.26	4.25	2.52	3.39	2.9	3.76	3.93	3.97	3.73	4.72
3056200	3056163	461653	NM_032954	MLXIPL	MLX interacting protein-like	7q11.23	chr7	-	72676466	72676674	4		39	0	0	4.8	7.73	7.07		5.20219	0.609395	4.78	4.89	4.91	4.78	4.6	5.68	4.31	4.38	5.45	5.17	6.04	4.63	5.76	5.51	5.36	6.86	5.48	5.01	4.22	5.96	4.84	5.57	4.02	5.2	4.98	5.44	4.58	5.37
3056696	3056656	461949	XM_940230	LOC651101	similar to GTF2I repeat domain containing 2		chr7	-	73905957	73906031	4		57	0	0	5.18	7.43	6.77		6.02753	0.632754	6.07	6.63	6.74	6.65	6.86	5.72	6.98	7.16	6.71	7.12	6.83	6.34	7.51	6.23	7.15	6.48	6.73	6.58	5.81	7.33	6.46	6.88	6.04	5.09	4.91	5.53	5.31	6.27
3061105	3061046	464723	NM_001013406	KRIT1	KRIT1, ankyrin repeat containing	7q21-q22	chr7	-	91713187	91713225	4		0	0.01	0.01	4.47	6.76	6.1		4.38616	0.651536	4.37	5.06	4.1	5.07	5.52	3.88	4.3	5.62	4.6	5.2	2.82	4.56	4.26	4.1	5.19	5.77	4.57	5.32	6.02	4.38	4.33	4.44	3.45	3.5	3.75	4.1	4.08	4.44
3061106	3061046	464723	NM_001013406	KRIT1	KRIT1, ankyrin repeat containing	7q21-q22	chr7	-	91713287	91713326	4		33	0	0	4.84	7.19	6.53		4.94671	0.605672	6.62	4.8	4.6	5.56	5.7	5.62	5.64	4.63	4.55	6.5	5.3	4.74	5.72	3.52	6.3	5.24	4.76	5.46	5.25	4.81	4.8	5.84	4.81	4.62	4.1	4.14	5.14	4.8
3061541	3061538	464999	NM_001742	CALCR	calcitonin receptor	7q21.3	chr7	-	92893630	92893766	4		17	0.01	0	3.58	5.26	4.6		3.81329	0.672467	3.86	2.64	2.61	4.24	3.95	2.89	3.82	3.63	5.18	3.31	3.55	3.94	3.53	2.81	4.85	3.03	3.2	3.2	2.75	3.37	3.98	3.76	4.34	2.66	3.2	3.4	3.46	3.88
3063408	3063406	466157	NM_000777	CYP3A5	cytochrome P450, family 3, subfamily A, polypepti	7q21.1	chr7	-	99083864	99083956	4		28	0.02	0	1.76	5.95	5.29		2.70836	1.81817	5.12	5.36	5.85	2.43	3.33	4.86	4.55	3.63	4.05	4.24	2.13	2.82	2.4	6.38	3.63	3.86	3.29	4.77	4.17	6.66	2.26	2.22	3.36	1.12	1.23	1.05	1.24	2.26
3063472	3063463	466199	NM_000765	CYP3A7	cytochrome P450, family 3, subfamily A, polypepti	7q21-q22.1	chr7	-	99144631	99144797	4		13	0.12	0	1.02	5.52	4.86		1.75041	1.78272	3.17	1.05	2.15	0.39	0.86	1.39	1.39	0.93	1.18	0.92	0.86	1.04	1.07	1.78	2.71	1.59	1.1	0.94	0.72	2.38	5.37	4.99	4.73	0.87	1.15	0.69	0.82	0.8
3063502	3063501	466219	NM_017460	CYP3A4	cytochrome P450, family 3, subfamily A, polypepti	7q21.1	chr7	-	99193063	99193565	4		21	0	0	2.69	7.01	6.35		2.94425	1.9311	3.32	2.28	7.75	3.42	2.58	2.54	4.83	2.69	3.72	2.2	2.41	4.78	2.45	2.67	3.79	2.01	2.72	2.18	1.77	2.94	2.22	2.22	2.96	2.03	2.22	1.53	2.11	1.97
3063648	3063646	466311	NM_017715	ZNF3	zinc finger protein 3	7q22.1	chr7	-	99499820	99499904	4		33	0	0	5	5.86	5.2		3.20822	0.812509	2.86	3.58	3.8	3.63	2.84	5.01	3.64	3.86	2.99	2.11	3.98	3.21	2.95	2.18	2.33	2.69	2.66	1.6	2.31	3.66	3.37	1.94	1.93	3.61	3.96	4.19	1.28	1.47
3063649	3063646	466312	NM_017715	ZNF3	zinc finger protein 3	7q22.1	chr7	-	99499984	99500273	4		24	0	0	3.31	5.19	4.53		2.70178	0.72883	2.79	2.22	2.75	3.43	2.93	2.77	2.68	3.22	2.46	3.23	3.51	3.98	2.9	1.88	3.05	2.85	2.58	2.96	2.72	3.44	3.72	2.39	1.05	3.75	3.65	1.99	2.3	4.29
3063650	3063646	466312	NM_017715	ZNF3	zinc finger protein 3	7q22.1	chr7	-	99500347	99500450	4		34	0	0	5.34	6.67	6.01		4.3389	0.533514	3.69	4.86	4.02	4.87	5.41	5.23	4.84	3.32	4.79	4.64	4.44	4.79	4.32	5.04	3.14	4.72	4.55	5.15	3.85	4.34	3.69	3.57	4.11	4.56	5.02	4.79	4.43	4.01
3063726	3063685	466348	NM_005916	MCM7	MCM7 minichromosome maintenance deficient 7 (S. c	7q21.3-q22.1	chr7	-	99536911	99537349	4		3	0.02	0.01	3.21	5.25	4.59		3.54932	0.5746	3.68	2.6	3.17	2.33	3.3	3.76	3.65	2.61	3.45	3.78	3.53	4.42	4.62	2.87	3.58	3.32	4.02	3.69	4.82	4.69	4.02	3.99	3.29	2.57	3.01	2.63	3.69	4.02
3064030	3064024	466522	NM_001004323	LOC402573	hypothetical LOC402573	7q22.1	chr7	-	99892413	99892450	4		40	0	0	5.04	9.69	9.03		5.82699	0.878488	4.03	3.8	4.52	5.47	5.09	3.85	4.56	4.97	4.48	5.38	4.99	4.68	5.14	4.26	6.22	5.43	5.76	5.77	6.52	5.63	5.84	5.8	5.46	5.38	5.07	5.42	5.34	5.72
3064062	3064039	466537	NM_030935	TSC22D4	TSC22 domain family, member 4	7p21-p15	chr7	-	99913534	99913579	4		54	0	0	5.65	7	6.34		4.7089	0.747004	4.37	4.62	4.47	6.08	5.29	4.75	4.65	3.94	6.27	5.33	4.41	3.92	6	5.3	4.44	6.3	5.24	5.19	5.59	5.38	4.15	5.24	3.71	4.31	4	3.12	5.6	4.57
3064362	3064361	466700	NM_015831	ACHE	acetylcholinesterase (Yt blood group)	7q22	chr7	-	100325605	100325737	4		55	0	0	3.18	5.53	4.87		3.70644	0.552002	4.5	3.59	2.7	4.76	2.62	4.1	3.77	3.98	3.04	4.07	4.64	3.25	4.81	3.25	4.17	2.67	3.48	3.39	3.95	3.93	3.73	4.24	3.68	4.67	3.57	3.89	4.12	3.17
3064516	3064501	466782	XM_928219	LOC643318	hypothetical protein LOC643318	22q11.21	chr7	-	100630884	100630940	4		55	0	0	3.9	6.4	5.74		4.59507	0.967371	5.89	5.18	6.62	4.85	6.56	6.47	6.05	6.17	5.45	4.69	6.41	6.11	5.82	5.72	6.11	5.45	5.6	5.29	4.76	6.56	4.97	4.41	4.56	3.8	3.23	3.8	5.08	4.57
3065685	3065684	467444	NM_206884	SLC26A5	solute carrier family 26, member 5 (prestin)	7q22.1	chr7	-	102780507	102780572	4		0	0.01	0	3.1	6.45	5.79		2.13781	0.539777	1.97	1.45	2.58	2.2	2.8	3.2	2.44	2.6	2.09	2.25	2.53	2.35	1.33	2.58	2.17	2.52	1.97	2.18	1.72	3.28	1.79	2.05	2.48	2.19	2.15	1.93	1.77	1.69
3067193	3067080	468461	NM_006348	COG5	component of oligomeric golgi complex 5	7q22-q31	chr7	-	106991715	106991932	4		1	0.01	0	4.77	7.33	6.67		4.43603	0.683603	5.09	4.51	5.48	4.07	4.17	3.4	4.72	5.05	5.67	4.27	5.03	5.5	4.42	4.36	5.27	6.09	5.46	4.83	5.19	4.99	6.01	5.72	4.41	2.88	3.9	4.58	4.76	4.92
3071086	3071063	470984	NM_000845	GRM8	glutamate receptor, metabotropic 8	7q31.3-q32.1	chr7	-	125961122	125961160	4		34	0.02	0.01	2.88	5.37	4.71		3.98397	0.628421	3.69	5.22	3.14	3.8	4.08	3.77	2.86	5.27	3.7	5.01	4.37	3.9	4.39	2.43	3.79	4.59	4.09	4.57	4.89	4.37	4.11	3.98	3.89	4.21	3.55	4	4.56	3.93
3071313	3071304	471152	NM_006193	PAX4	paired box gene 4	7q32	chr7	-	127040330	127040369	4		32	0	0	5.02	6.16	5.5		4.05658	0.724176	4.09	5.59	4.5	4.82	2.89	4.7	5.09	3.09	3.66	4.68	4.27	6.05	4.3	2.77	3.91	4.61	3.12	3.47	2.35	3.96	4.34	5.55	4.21	3.91	2.75	3.95	3.84	3.79
3071865	3071860	471470	NM_001708	OPN1SW	opsin 1 (cone pigments), short-wave-sensitive (co	7q	chr7	-	128199839	128199917	4		2	0	0	3.09	6.27	5.61		1.76973	0.597567	2.83	0.41	1.51	1.34	2.33	1.48	1.39	1.57	1.43	0.87	1.75	0.74	1.57	2.36	1.22	1.86	2.31	1.51	2.51	1.59	1.05	1.31	1.45	1.74	1.53	1.52	2.2	2.98
3071982	3071878	471544	XM_929907	CRIM2	cysteine rich BMP regulator 2 (chordin-like)	7q32.1	chr7	-	128337910	128337950	4		25	0.01	0.01	6.1	7.81	7.15		6.49164	0.509485	7.04	6.07	6.46	7.1	7.23	7.26	7.25	6.71	7.74	7.09	6.95	7.07	7.61	6.38	7.54	7.52	6.61	7.46	7.36	6.96	6.99	6.82	7.11	5.7	5.91	6.16	5.77	6.24
3072716	3072703	471975	NM_138693	KLF14	Kruppel-like factor 14	7q32.2	chr7	-	130069313	130069382	4		1	0.07	0	4.82	8.48	7.82		5.90877	0.599442	6.3	5.04	6	6.34	5.8	5.12	5.98	6.36	6.31	6.06	6.82	5.63	6.57	6.23	6.73	7.33	6.5	7.02	7.1	6.47	6.57	6.69	5.8	4.68	4.99	5.36	5.99	6.52
3073014	3073013	472183	NM_001018111	PODXL	podocalyxin-like	7q32-q33	chr7	-	130835768	130835856	4		22	0	0	2.43	5.62	4.96		2.61959	1.15948	3.77	2.96	2.86	2.31	1.63	3.96	2.24	1.78	1.42	2.28	1.36	3.39	2.14	3.49	1.52	2.51	2.45	1.94	1.22	2.38	1.24	3.82	1.48	2.24	1.18	2.34	3.93	4.24
3074549	3074531	473220	NM_012450	SLC13A4	solute carrier family 13 (sodium	sulfatesymporters),member4	chr7	-	135030681	135030774	4		45	0	0	4.37	6.43	5.77		4.31534	0.595763	4.48	4.07	4.02	5.66	5.09	3.94	4.62	5.04	3.77	4.63	4.5	4.07	3.66	3.33	3.97	4.69	3.81	3.86	4.1	4.28	3.48	4	4.04	3.93	4.65	4.32	4.73	4.52
3076216	3076178	474282	XM_941328	LOC391033	similar to hypothetical protein	1p34.2	chr7	-	139825679	139825771	4		25	0.01	0.01	7.23	9.2	8.54		7.94452	0.530979	8.62	7.83	8.46	8.64	8.92	8.55	8.36	8.88	9.2	8.8	8.42	8.3	9.24	8.05	8.78	8.86	8.67	8.75	8.23	8.68	8.23	7.91	7.73	7.02	7.32	7.1	7.17	8.1
3076810	3076799	474685	NM_173677	FLJ40852	hypothetical protein FLJ40852	7q34	chr7	-	141074278	141074337	4		45	0	0	3.62	7.8	7.14		3.58315	0.832561	4.08	2.32	3.88	1.83	2.14	3.04	2.79	2.42	2.58	2.6	2.51	3.81	4.23	3.42	3.36	2.22	3.61	2.97	3.62	3.57	4.07	4.15	3.01	3.36	3.71	2.88	4.08	4.12
3077153	3077128	474925	NM_019841	TRPV5	transient receptor potential cation channel, subf	7q35	chr7	-	142336711	142336752	4		44	0	0	6.2	7.19	6.53		5.59603	0.592918	6.63	6.63	5.85	6.32	6.29	5.9	5.5	6.31	5.25	6.49	5.69	6.62	6.29	7	6.26	7.01	5.83	6.04	6.77	6.01	5.36	5.27	4.98	5.26	5.28	5.47	5.46	6.09
3079261	3079257	476204	NM_173681	ATG9B	ATG9 autophagy related 9 homolog B (S. cerevisiae	7q36.1	chr7	-	150341785	150341918	4		9	0.02	0	4.36	6.99	6.33		4.3474	0.631649	4.24	4.38	3.95	4.73	3.3	3.6	4.11	4.46	4.55	4.35	4.71	3.01	2.69	3.45	4.03	4.34	2.67	3.61	2.91	5.2	4.28	4.97	3.95	3.7	3.85	3.87	4.25	4.08
3079314	3079313	476230	NM_004935	CDK5	cyclin-dependent kinase 5	7q36	chr7	-	150381835	150381995	4		51	0	0	4.58	6.71	6.05		4.35151	0.509814	3.69	4.48	4.16	4.03	3.88	4.18	4.3	4.11	4.29	3.46	5.1	4.54	5	5.07	4.81	4.34	4.63	3.94	4.54	4.7	4.29	5.38	3.9	4.32	4.31	3.74	4.47	4.07
3079579	3079576	476368	NM_001003802	SMARCD3	SWI	SNFrelated,matrixassociated,actindependentregulatorofchromati	chr7	-	150567001	150567116	4		61	0	0	5.16	7.1	6.44		4.14438	0.813376	5.43	3.46	3.99	5.03	3.61	3.31	2.06	3.26	3.59	3.75	4.03	4.16	3.96	4.15	3.29	4	3.41	2.99	2.15	3.62	3.59	2.59	2.6	4.4	5.17	4.86	3.78	5.05
3080469	3080437	476932	NM_207367	FLJ42291	FLJ42291 protein	7q36.2	chr7	-	152740893	152741045	4		48	0	0	3.74	6.49	5.83		4.3126	0.562655	5.02	4.05	3.19	5.32	4.39	4.68	3.72	5.01	5.62	4.3	4.39	4.49	5.05	3.89	4.59	5.14	4.71	4.51	3.9	4.86	3.94	4.18	4.6	3.6	4.41	3.82	3.53	3.61
3080470	3080437	476933	NM_207367	FLJ42291	FLJ42291 protein	7q36.2	chr7	-	152741070	152741156	4		8	0	0	4.03	5.69	5.03		3.89329	0.505682	4.43	3.84	3.61	4.3	3.9	3.54	3.36	4.02	4.5	4.55	4.51	2.88	4.77	4.11	4.42	4.98	4.1	4.35	3.75	4.56	3.89	4.45	4.28	3.97	4.17	3.2	3.06	3.94
3080872	3080843	477195	NM_021615	CHST6	carbohydrate (N-acetylglucosamine 6-O) sulfotrans	16q22	chr7	-	154385006	154385090	4		72	0	0	7.17	7.98	7.32		6.40521	0.451292	5.96	6.61	5.73	6.29	6.17	5.89	5.77	6.32	7.03	6.61	6.64	5.99	6.24	6.64	6.3	6.25	6.6	6.91	6.18	6.12	6.29	5.92	5.81	6.93	6.92	7.01	5.74	6.3
3086210	3086206	480629	XM_926707	LOC642617	hypothetical protein LOC642617	2q14.1	chr8	+	11697708	11697744	4		73	0	0	9.4	9.6	8.94		8.57137	0.334466	8.59	8.72	8.45	8.4	8.32	8.46	8.31	8.69	8.75	8.59	8.79	8.6	9.15	8.52	8.65	8.95	9.1	8.9	9.25	9.32	8.77	8.81	8.64	7.97	8.21	8.06	8.15	8.43
3087503	3087501	481370	NM_016353	ZDHHC2	zinc finger, DHHC-type containing 2	8p21.3-p22	chr8	+	17058443	17058541	4		54	0	0	6.69	8.86	8.2		7.36767	0.660405	8.35	8.29	8.13	7.52	7.58	7.88	7.97	8.02	8.33	7.81	7.97	8.62	8.51	8.14	8.49	8.9	8.46	8.08	8.71	8.18	7.89	8.28	7.65	6.26	6.54	6.67	7.23	7.28
3089635	3089597	482731	NM_021174	KIAA1967	KIAA1967	8p22	chr8	+	22532614	22532739	4		57	0	0	6.02	6.75	6.09		4.74822	0.746306	4.32	4.85	4.12	4.48	4.17	2.45	2.4	4.26	3.13	4.85	5.05	3.35	5.66	5.08	4.19	5.6	6.12	4.62	5.17	6.07	3.85	3.47	3.56	4.58	4.54	5.09	4.89	5.07
3089818	3089816	482841	NM_003841	TNFRSF10C	tumor necrosis factor receptor superfamily, membe		chr8	+	23025178	23025270	3		49	0	0	5.49	7.47	6.81		5.29274	0.681062	5.49	4.62	6.18	4.6	5.9	5.83	6.09	5.34	5.76	5.97	5.52	5.97	5.34	6.02	7.21	5.35	5.24	5.53	5.52	6.56	4.77	4.25	5	4.46	4.62	5.73	6.21	5.26
3090938	3090922	483539	NM_002717	PPP2R2A	protein phosphatase 2 (formerly 2A), regulatory s		chr8	+	26204996	26205072	4		61	0	0.01	6.57	8.27	7.61		6.90863	0.445911	6.87	7.31	6.68	6.92	6.66	6.5	6.63	7.56	7.56	6.96	7.1	6.66	7.86	7.26	7.47	7.56	6.58	7.39	5.48	7.16	7.51	7.52	7.77	6.24	5.97	6.43	7.23	7.32
3090941	3090922	483539	NM_002717	PPP2R2A	protein phosphatase 2 (formerly 2A), regulatory s		chr8	+	26205195	26205252	4		43	0	0.01	5.09	6.22	5.56		4.76918	0.430154	4.24	4.37	4.06	4.75	4.58	4.76	4.92	4.51	5.13	4.3	4.52	4.31	4.99	5.12	5.34	5.1	4.82	4.39	4.52	4.88	5.33	4.87	4.81	4.71	4.37	4.82	3.97	4.74
3091404	3091403	483829	NM_001979	EPHX2	epoxide hydrolase 2, cytoplasmic	8p21-p12	chr8	+	27404584	27404629	4		67	0	0	6.66	8.35	7.69		7.0237	0.443924	7.07	6.97	7.33	7.09	7.18	6.82	7.57	7.5	7.63	7.47	7.4	7.33	7.58	6.54	8.34	6.86	7.02	6.8	6.35	7.38	7.01	6.71	6.5	6.48	6.86	6.68	6.76	7.1
3092909	3092808	484782	NM_013961	NRG1	neuregulin 1	8p21-p12	chr8	+	32733470	32733554	4		54	0.14	0	1.5	6.07	5.41		4.05123	1.01233	4.41	3.76	2.94	3.6	5.49	4.2	5.09	2.89	3.2	5.38	1.77	6	3.55	3.8	1.91	3.12	4.79	2.76	5.1	2.76	4.35	4.41	4.23	4.57	4.47	4.88	2.54	3.31
3095727	3095719	486557	NM_001002296	GOLGA7	golgi autoantigen, golgin subfamily a, 7	8p11.21	chr8	+	41467354	41467493	4		72	0	0	5.14	6.71	6.05		5.58726	0.300723	5.84	4.61	4.92	5.51	5.61	5.64	5.52	5.88	5.8	5.89	5.91	5.94	5.96	5.13	5.94	6.14	5.63	5.87	5.97	5.13	5.79	5.33	5.85	5.53	5.34	5.4	5.54	5.83
3097412	3097401	487593	NM_207504	FLJ46365	FLJ46365 protein	8q11.21	chr8	+	49666501	49666703	4		23	0	0	5.73	6.2	5.54		4.54575	0.56284	4.19	4.72	4.17	4.85	5.77	6.07	5.08	3.75	3.79	4.31	5.13	4.9	4.1	4.5	4.02	4.65	5.41	4.08	3.39	4.63	5.33	5.78	4.28	5	3.83	4.56	3.86	4.5
3098979	3098977	488527	NM_002350	LYN	v-yes-1 Yamaguchi sarcoma viral related oncogene	8q13	chr8	+	56955178	56955215	3		5	0.11	0	3.97	8.99	8.33		5.87685	0.674201	5.65	6	5.36	6.38	6.52	5.63	6.13	6.49	6.75	5.86	6.52	5.38	6.19	5.7	6.43	6.09	6.28	7.82	7.22	6.16	6.62	6.46	6.49	4.18	5.1	5.38	5.85	5.85
3101532	3101514	490125	NM_033058	TRIM55	tripartite motif-containing 55	8q13.1	chr8	+	67201994	67202032	3		50	0	0	5.35	6.3	5.64		5.06	0.44992	5.67	4.78	5.56	4.79	3.86	4.74	4.7	5.05	5.33	5.56	5.37	4.64	4.58	4.48	5.15	5.91	4.92	4.74	4.24	5.06	5.47	4.87	4.68	4.24	4.27	4.77	6.06	5.62
3101961	3101893	490396	NM_182568	FLJ36492	hypothetical protein FLJ36492	17p11.2	chr8	+	68270179	68270382	4		36	0	0	5.4	6.01	5.35		3.66863	1.14924	1.87	4.03	3.82	1.58	1.94	3.18	2.54	3.61	1.29	2.33	1.47	1.93	2.46	3.13	2.05	1.98	2.17	1.97	2.11	2.28	2.41	3.22	2.83	4.39	4.82	4.25	1.88	3.62
3101963	3101893	490397	NM_182568	FLJ36492	hypothetical protein FLJ36492	17p11.2	chr8	+	68270627	68270889	4		46	0	0	5.72	7.14	6.48		2.5926	0.982536	2.16	2.49	1.91	1.49	1.64	4.09	1.12	2.7	1.01	1.9	0.57	2.27	1.68	3.46	1.91	0.87	1.28	2.18	1.58	1.61	2.84	1.95	1.79	3.14	2.92	3.76	1.3	1.42
3106311	3106310	493247	NM_001359	DECR1	2,4-dienoyl CoA reductase 1, mitochondrial	8q21.3	chr8	+	91082790	91082884	4		19	0.04	0	4.62	7.39	6.73		5.93945	0.374918	5.83	5.62	5.82	5.96	5.93	5.23	5.87	6.22	6.4	6.01	6.31	5.68	6.36	6	6.23	6.04	5.69	6.28	5.66	6.38	6.01	6.24	6.22	4.9	5.2	5.57	6.08	6.07
3107200	3107151	493811	XM_926315	LOC642936	similar to zinc finger protein 317	8q22.1	chr8	+	94809771	94809817	4		50	0	0	6.14	8.2	7.54		4.15493	1.93426	1.47	2.44	1.67	1.9	1.3	2.69	1.43	2.2	2.07	2.53	1.68	1.82	1.24	2.4	1.39	1.44	1.4	1.61	1.73	1.8	2.73	3.09	3.5	5.29	4.55	4.83	6.06	6.12
3107235	3107234	493830	AF116672	C8orf39	chromosome 8 open reading frame 39	8q22.1	chr8	+	94821537	94821640	4		2	0.01	0	1.31	5.56	4.9		1.05438	0.368755	0.77	0.89	1.32	0.99	0.75	0.57	0.96	2.03	0.83	0.9	0.7	1.85	1.24	0.28	1.1	0.93	0.51	1.12	1.22	1.48	0.64	1.1	0.46	0.46	1.21	0.97	1.08	0.81
3107236	3107234	493831	AF116672	C8orf39	chromosome 8 open reading frame 39	8q22.1	chr8	+	94821750	94821896	4		1	0	0	3.82	7.88	7.22		2.58904	0.664605	2.23	2.48	1.46	2.89	2.08	3.32	2.59	1.89	2.5	2.23	2.49	3.58	3	3.07	1.89	1.83	1.17	2.96	3.22	1.56	2.51	2.91	3.63	2.76	2.78	2.54	2.57	3.01
3107238	3107234	493831	AF116672	C8orf39	chromosome 8 open reading frame 39	8q22.1	chr8	+	94821990	94822167	4		10	0	0	2.43	6.89	6.23		1.78548	0.534764	1.52	1.03	2.07	1.18	2.04	1.81	1.25	2.22	1.69	1.09	2.35	1.23	1.03	1.29	1.2	3.28	2.37	2.63	2.04	1.43	1.63	2.87	1.31	1.89	2.08	1.96	1.08	1.56
3108228	3108226	494467	NM_016134	PGCP	plasma glutamate carboxypeptidase	8q22.2	chr8	+	97726723	97726769	4		0	0.06	0	4.49	8.1	7.44		5.00699	0.705675	6.06	4.71	4.41	4.95	5.57	5.52	5.07	5.62	5.72	5.76	5.69	5.84	6.17	5.03	5.47	6.73	5.84	6.57	6.01	5.37	5.11	4.66	4.6	3.91	3.86	4.46	5.13	5.4
3110273	3110272	495809	NM_003506	FZD6	frizzled homolog 6 (Drosophila)	8q22.3-q23.1	chr8	+	104379866	104379953	4		3	0.11	0	1.81	5.41	4.75		2.04712	0.501327	1.57	2	2.98	2.45	1.79	2.22	1.75	2	2	2.5	2.13	1.71	2.23	1.83	2.14	3.06	1.45	2.65	2.79	1.04	1.69	2.96	1.8	1.32	1.95	1.73	1.16	2.38
3110345	3110341	495849	NM_015420	WDSOF1	WD repeats and SOF1 domain containing	8q22.3	chr8	+	104496232	104496311	4		73	0	0	4.25	8.21	7.55		5.05425	0.593572	5.69	5.24	4.36	4.93	5.31	5.28	3.7	4.55	5.27	4.86	5.12	5.33	5.9	4.56	5.62	6.08	5.32	5.51	6.89	5.06	5.82	5.93	5.63	4.24	4.03	4.58	5.17	5.37
3110348	3110341	495849	NM_015420	WDSOF1	WD repeats and SOF1 domain containing	8q22.3	chr8	+	104496429	104496481	4		4	0.04	0	3.76	8.09	7.43		4.00082	0.662522	3.85	3.24	3.28	4.28	2.25	3.56	2.4	4.84	4.19	2.99	3.93	2.95	4.42	3.29	5.49	3.48	3.32	3.59	5.26	3.07	4.65	4.42	4.44	3.86	3.9	3.25	4.32	4.79
3110349	3110341	495849	NM_015420	WDSOF1	WD repeats and SOF1 domain containing	8q22.3	chr8	+	104496486	104496622	4		13	0.05	0.01	3.06	5.51	4.85		4.03616	0.715009	4.55	3.86	4.46	3.31	4.5	4.07	3.86	4.24	4.57	3.3	4.07	4.15	4.6	3.91	3.63	5.84	3.6	4.8	7.03	3.29	4.35	4.76	4.64	2.85	3.17	3.59	4.33	4.24
3112720	3112713	497378	NM_080651	THRAP6	thyroid hormone receptor associated protein 6	8q24.11	chr8	+	118610071	118610222	4		38	0	0	7.31	5.71	5.05		2.9411	0.771592	2.44	1.26	2.06	1.66	2.22	2.4	1.54	2.56	1.75	1.73	2.98	1.77	1.56	2.93	1.95	3.65	2.3	2.46	1.25	2.03	3.26	2.18	3.04	3.69	3.05	3.69	3.48	3.33
3119301	3119289	501480	NM_002066	GML	GPI anchored molecule like protein	8q24.3	chr8	+	143913249	143913286	4		53	0	0	7.39	9.95	9.29		7.69521	0.702268	8.73	8.07	8.34	8.1	8.49	7.67	8.6	8.53	8.84	8.63	8.51	8.97	8.95	8.18	9.16	9.43	8.54	8.67	9.31	8.55	7.95	7.65	7.73	6.98	7.18	6.85	7.83	7.84
3119715	3119708	501735	NM_032862	TIGD5	tigger transposable element derived 5	8q24.3	chr8	+	144752198	144752259	4		67	0	0	5.3	6.76	6.1		5.22945	0.580627	5.39	5.98	5.46	6.2	4.56	4.53	5.33	6.04	5.18	5.75	5.79	5.48	5.63	6.01	5.13	6.35	5.84	6.25	5.41	6.74	5.46	3.6	4.86	5.14	5.43	5	5.02	5.08
3120023	3120021	501896	XM_496582	LOC440895	similar to LIM and senescent cell antigen-like do	2q13	chr8	+	145209555	145209615	4		72	0	0	7.8	10.42	9.76		8.66658	0.434879	8.97	9	8.56	9.33	9.23	8.84	9.05	9.08	9.05	8.94	9.07	8.95	9.47	9.3	9.32	9.49	9.19	9.26	8.84	9.43	9.18	9.03	8.61	7.99	8.05	8.23	8.57	8.9
3120648	3120613	502215	NM_032902	PPP1R16A	protein phosphatase 1, regulatory (inhibitor) sub	8q24.3	chr8	+	145697073	145697141	4		18	0.02	0	5.65	8.89	8.23		6.46068	0.428509	6.86	6.38	6.44	6.86	6.83	6.65	6.83	7.27	6.62	7.19	6.96	6.88	7.34	6.48	6.49	7.33	6.7	6.49	7	7.29	6.73	6.68	6.24	5.96	5.85	5.59	6.52	6.41
3120720	3120699	502240	NM_014665	LRRC14	leucine rich repeat containing 14	8q24.3	chr8	+	145720460	145721313	4		58	0	0	5.05	5.97	5.31		4.56151	0.495661	5.02	4.09	4.4	4.62	4.48	3.86	5.27	4.72	4.16	4.41	4.51	5.22	5.33	4.91	4.98	4.99	4.98	5.35	4.46	5.66	4.23	4.46	4.1	4.67	4.95	4.98	3.77	4.47
3120905	3120887	502333	AK097278	ZNF517	zinc finger protein 517	8q24.3	chr8	+	146003631	146003689	4		11	0.01	0.01	3.09	5.19	4.53		2.70534	0.725668	3.55	0.85	2.45	2.32	2.43	1.93	3.3	1.97	1.76	2.86	3.3	3.92	3.35	2.35	1.59	2.46	2.22	4.02	2.37	3.18	1.53	3.11	2.17	3.49	3.67	2.42	1.52	3.13
3120911	3120887	502334	AK097278	ZNF517	zinc finger protein 517	8q24.3	chr8	+	146005513	146005949	4		27	0	0	3.62	5.57	4.91		3.47616	0.664299	2.61	3.22	2.28	3.46	3.66	2.51	4.22	3.26	2.65	4.05	3.95	3.89	3	2.81	4.49	3.76	4.14	2.78	3.7	3.32	2.62	2.63	3.55	4.11	3.14	4.08	2.02	2.87
3124365	3124360	504605	AJ291676	LOC157740	hypothetical protein C8orf9	8p23.1	chr8	-	11179805	11179950	4		1	0.12	0	2.54	7.59	6.93		3.30507	0.560258	2.33	3.49	2.61	2.99	3.51	3	2.55	3.01	4.27	3.45	3.94	3.09	3.45	3.53	3.64	2.69	3.27	4.02	2.15	2.87	3.46	3.59	2.87	3.22	3.75	2.86	3.51	4.81
3127592	3127584	506664	NM_004430	EGR3	early growth response 3	8p23-p21	chr8	-	22606446	22606535	4		9	0.01	0	3.66	6.66	6		4.05219	0.669465	5.25	4.95	4.77	3.66	5.71	3.36	4.69	4.94	3.73	5.61	4.69	4.6	5.12	3.67	3.55	5.44	3.91	5.24	3.81	4.91	3.96	5.36	4.68	3.79	2.81	3.51	3.97	3.46
3129049	3129026	507580	NM_000742	CHRNA2	cholinergic receptor, nicotinic, alpha 2 (neurona	8p21	chr8	-	27392575	27392675	4		35	0	0.01	4.72	6.5	5.84		4.67644	0.935687	6.01	6.11	6.5	6.04	6.38	5.64	6.06	6.25	6.41	6.02	4.7	5.91	5.63	5.66	6.53	5.38	5.44	5.71	5.48	5.77	3.68	3.97	3.23	4.95	3.9	4.75	3.65	4.42
3129188	3129175	507662	NM_173833	SCARA5	scavenger receptor class A, member 5 (putative)	8p21.1	chr8	-	27818164	27818213	4		49	0	0	4.47	6.34	5.68		4.58589	0.703106	5.51	4.32	5	5.71	5.43	4.94	5.9	5.75	5.89	5.03	4.85	5.32	5.98	4.44	5.87	5.8	5.84	5.82	5.48	5.52	4.93	4.22	5.13	3.66	4.33	4.01	4.37	4.61
3132817	3132782	509823	NM_003012	SFRP1	secreted frizzled-related protein 1	8p12-p11.1	chr8	-	41285926	41286135	4		0	0.13	0	4.88	7.48	6.82		6.02616	0.418405	6.25	5.74	5.7	6.19	6.56	5.72	6.14	6.77	6.34	6.07	6.39	5.98	5.95	5.32	6.39	6.75	6.37	6.6	6.53	6.33	6.27	6.15	5.91	5.29	5.71	5.68	5.84	6.48
3138248	3138204	513177	NM_004820	CYP7B1	cytochrome P450, family 7, subfamily B, polypepti	8q21.3	chr8	-	65873739	65873781	4		26	0.02	0.01	4.96	8.38	7.72		5.91781	0.615515	5.89	4.76	5.61	5.37	5.55	5.39	4.34	4.92	5.79	5.54	6.23	5.02	5.84	5.39	5.42	6.41	5.67	4.96	5.08	5.93	6.83	6.52	6.47	5.5	4.54	5.11	6.31	6.57
3139137	3139035	513739	NM_006421	ARFGEF1	ADP-ribosylation factor guanine nucleotide-exchan		chr8	-	68418187	68418274	4		27	0.02	0	5.96	8.47	7.81		6.85205	0.438305	7.36	6.68	6.98	7.02	7.12	6.73	6.77	6.78	7.57	7.05	7.06	6.62	7.61	6.57	7.78	7.34	7.5	7.1	7.03	6.88	7.58	7.06	7.6	5.82	6.62	6.27	6.59	7.39
3139638	3139580	514047	NM_030958	SLCO5A1	solute carrier organic anion transporter family,	8q13.3	chr8	-	70909662	70909759	4		32	0	0.01	4.8	6.86	6.2		5.4311	0.592116	5.6	5.77	5.16	6.05	5.42	5.6	4.2	4.71	5.88	5.32	6.03	5.78	5.39	5.12	5.62	6.64	5.54	5.25	5.31	5.42	5.94	5.53	5.4	4.84	5.03	4.53	6.17	6.78
3145546	3145509	517773	NM_001001557	GDF6	growth differentiation factor 6	8q22.1	chr8	-	97241947	97242050	4		9	0.01	0.01	4.24	6.73	6.07		4.31918	0.613636	3.52	3.03	3.35	3.63	3.45	3.1	3.18	3.65	4.43	3.78	4.62	3.86	5.15	4.54	4.62	5.41	3.66	5.16	4.09	3.31	4.82	5.2	5.51	3.84	3.71	4.07	4.89	4.72
3148827	3148796	519887	NM_032869	NUDCD1	NudC domain containing 1	8q23	chr8	-	110415425	110415621	4		9	0.04	0	2.08	5.12	4.46		2.77685	0.522286	3.02	2.22	1.84	3.63	3.43	2.42	2.15	3.11	3.21	1.96	3.28	2.68	3.52	3.23	2.92	2.79	3.07	3	3.02	2.58	3.49	2.64	2.12	1.77	2.44	2.37	2.13	3.23
3149362	3149161	520276	NM_198123	CSMD3	CUB and Sushi multiple domains 3	8q23.3	chr8	-	114458478	114458539	4		0	0.06	0	6.16	9.09	8.43		6.68014	0.455359	7.01	6.86	6.43	6.75	6.51	6.18	6.73	7.04	7.53	7.32	6.84	7.16	7.41	6.96	7.13	7.15	6.91	7.75	7.1	6.88	7.25	7	7.08	5.66	5.78	6.1	6.46	7.06
3153973	3153961	523317	NM_005712	HHLA1	HERV-H LTR-associating 1	8q24	chr8	-	133157922	133157961	4		10	0.02	0	3.35	7.12	6.46		3.76055	0.681972	3.43	3.83	3.07	3.82	3.02	3.35	2.75	3.69	4.6	4.46	4.02	3.98	3.95	4.34	4.35	4.71	2.33	4.14	5.25	2.27	4.39	3.11	4.36	3.13	3.1	4.3	4.1	3.74
3154033	3154002	523358	NM_004519	KCNQ3	potassium voltage-gated channel, KQT-like subfami	8q24	chr8	-	133255692	133255733	4		20	0.01	0	3.28	6.75	6.09		3.8289	0.484325	4.59	4.18	3.77	4.77	3.71	3.78	4.67	2.56	3.95	4.23	3.94	3.62	4.36	3.07	4.57	4.25	3.2	4.13	4.67	4.28	3.82	3.62	4.28	3.38	4.19	3.61	4.67	4.72
3157454	3157441	525608	NM_201589	MAFA	v-maf musculoaponeurotic fibrosarcoma oncogene ho	8q24.3	chr8	-	144582704	144582812	4		48	0.01	0	5.2	7.69	7.03		6.44904	0.577836	6.78	6.17	6.64	6.9	6.89	6.03	6.52	7.4	6.74	7.12	6.73	6.63	7.44	6.26	7.09	7.02	5.96	7.21	6.81	5.6	6.81	6.12	6.63	5.49	6.3	6.51	6.7	6.46
3157456	3157441	525608	NM_201589	MAFA	v-maf musculoaponeurotic fibrosarcoma oncogene ho	8q24.3	chr8	-	144583151	144583566	4		3	0.04	0.01	4.6	7.33	6.67		5.46	0.48201	5.83	5.32	5.16	5.11	5.83	5.25	5.05	6.24	6.16	6.32	4.81	5.87	6.29	4.59	5.87	5.72	6.09	4.56	6.39	5.61	5.52	5.37	5.66	4.65	4.88	4.65	6.43	6.46
3157514	3157460	525651	NM_015117	ZC3H3	zinc finger CCCH-type containing 3	8q24.3	chr8	-	144694690	144694728	4		25	0	0	3.48	5.92	5.26		3.37055	0.775338	3.21	3.84	3.88	4.91	3.24	3.09	2.9	2.92	5.33	3.82	4.86	1.98	4.1	2.89	2.59	2.21	2.71	4.15	3.41	3.58	3.7	3.6	3.96	3.72	3.03	3.45	2.64	3.78
3157798	3157751	525792	NM_015356	SCRIB	scribbled homolog (Drosophila)	8q24.3	chr8	-	144963710	144963846	4		22	0	0.01	4.9	6.35	5.69		4.92849	0.478231	3.91	4.87	4.91	5.32	4.96	5.65	5.54	4.85	4.99	5.33	6.06	5.46	6.43	5.41	5.32	5.57	4.57	5.25	4.88	4.03	4.61	5.29	5.01	4.59	5.11	5.05	4.93	4.91
3158508	3158478	526178	NM_024555	FBXL6	F-box and leucine-rich repeat protein 6	8q24.3	chr8	-	145553605	145553697	4		5	0.04	0.01	3.28	5.21	4.55		3.45055	0.585085	3.6	3.54	3.37	3.61	3.85	2.1	2.7	3.58	4.35	3.57	2.6	3.46	2.46	3.25	3.79	3.88	2.78	3.38	3.13	2.93	3.96	4.71	3.41	2.74	3.62	3.06	1.43	2.66
3158520	3158516	526184	NM_013291	CPSF1	cleavage and polyadenylation specific factor 1, 1	8q24.23	chr8	-	145589706	145589786	4		72	0	0	6.96	8.41	7.75		7.16315	0.540632	6.9	7.53	7.44	7.03	6.72	6.79	5.53	6.79	6.37	7.3	7.26	6.77	7.58	7.38	5.76	6.9	6.88	7.69	7.29	6.9	6.25	6.68	6.3	7.64	7.39	7.54	6.51	6.43
3158768	3158767	526304	NM_004260	RECQL4	RecQ protein-like 4	8q24.3	chr8	-	145707506	145707597	4		28	0	0.01	5.34	5.38	4.72		3.81301	0.658986	3.72	4.57	3.28	4.11	3.91	4.01	3.86	4.9	3.02	3.93	4.04	5.17	4.59	4.63	3.3	3.55	4.52	4.66	3.73	3.78	2.46	3.67	2.49	4.23	4.15	4.51	2.35	3.94
3158798	3158767	526320	NM_004260	RECQL4	RecQ protein-like 4	8q24.3	chr8	-	145712181	145712261	4		33	0	0	6.03	6.55	5.89		3.97151	0.48578	4.65	4.67	4.71	3.9	3.5	4.01	4.42	4.62	4.05	4.14	4.49	3.5	4.73	3.25	3.44	4.74	4.43	5.03	4.72	4.1	3.8	4.77	3.78	3.33	3.36	3.62	4.16	3.95
3159025	3159013	526418	NM_030580	ZNF34	zinc finger protein 34	8q24.3	chr8	-	145974360	145974488	4		65	0	0	4.33	5.65	4.99		3.92521	0.532534	5.25	3.74	4.48	4.79	4.01	3.76	4.81	4.13	3.71	4.75	4.72	4.75	4.64	4.56	5.36	4.77	3.71	3.55	3.89	4.01	4.6	4.24	4.34	2.92	4.17	3.66	3.43	3.63
3159136	3159132	526478	NM_014066	COMMD5	COMM domain containing 5	8q24-qter	chr8	-	146036802	146037643	4		22	0.02	0	2.1	5.05	4.39		2.68438	0.913888	1.88	3.44	1.76	1.83	2.97	1.61	3.49	2.5	2.04	2.74	1.41	2.16	2.57	2.44	2.56	2.44	2.14	1.44	2.75	2.13	1.49	2.79	2.02	4.73	4.06	3.99	1.66	1.58
3159137	3159132	526478	NM_014066	COMMD5	COMM domain containing 5	8q24-qter	chr8	-	146037758	146037903	4		32	0	0	4.82	8.19	7.53		5.27219	0.744952	5.59	4.32	5.46	4.92	4.94	5.21	5.37	5.19	4.95	4.62	4.88	5.79	4.09	5.52	5.07	5.31	4.25	5.11	5.74	4.87	4.55	4.98	4.85	6.39	6.57	6.42	4.85	4.8
3159983	3159946	526988	NM_003070	SMARCA2	SWI	SNFrelated,matrixassociated,actindependentregulatorofchromatin,	chr9	+	2029831	2029900	4		60	0	0	5.07	7.26	6.6		6.04014	0.385124	6.46	6.5	5.64	6.1	5.79	6.09	6.06	5.48	5.79	5.64	6.44	6.63	5.85	5.34	5.17	6.51	5.82	6.99	6.08	5.81	5.79	5.61	6.25	6.47	6.67	6.23	6.43	5.84
3161296	3161261	527825	NM_005511	MLANA	melan-A	9p24.1	chr9	+	5898667	5898708	4		54	0	0	2.39	5.47	4.81		3.06178	0.76999	2.5	2.8	2.74	2.83	4.33	3.46	2.78	3.76	4.52	4.48	4.15	2.49	4.74	3.71	2.81	2.66	3.59	4.29	3.26	3.82	3.17	3.15	3.12	2.02	2.85	2.67	4.12	4.12
3161297	3161261	527825	NM_005511	MLANA	melan-A	9p24.1	chr9	+	5898719	5898881	4		2	0.01	0	1.42	5.1	4.44		1.19644	0.503936	1.36	1.65	0.52	0.89	1.33	0.79	0.59	0.74	0.74	1	1.34	2.73	1.67	1.04	0.99	1.08	0.63	0.51	0.8	1.03	0.93	0.74	2.58	0.87	0.9	1.82	2.47	2.22
3168045	3168032	532058	NM_174923	CCDC107	coiled-coil domain containing 107	9p13.3	chr9	+	35650776	35650820	4		64	0	0	5.86	6.92	6.26		5.15932	0.900195	6.05	5.08	4.81	4.35	5.66	4.09	4.3	3.24	2.44	4.67	5.03	5.11	3.77	5.53	4.96	2.94	5.98	2.99	3.88	5.34	5.4	4.87	5.44	5.57	5.82	5.13	5.69	6.07
3168049	3168032	532059	NM_174923	CCDC107	coiled-coil domain containing 107	9p13.3	chr9	+	35651068	35651174	4		14	0	0	4.6	5.71	5.05		4.40644	0.44691	4.79	4.49	3.41	4.99	4.15	4.34	3.93	4.63	5.54	4.13	4.1	4.12	4.71	4.47	4.72	4.62	5.69	4.83	4.14	4.86	4.54	4.66	4.41	4.33	3.96	4.31	4.55	5.11
3169060	3169043	532699	NM_144964	RG9MTD3	RNA (guanine-9-) methyltransferase domain contain	9p13.2	chr9	+	37766293	37766335	4		46	0	0	5	5.73	5.07		4.28753	0.72452	4.12	4.83	3.16	3.5	3.02	4.86	4.18	3.27	3.57	4.37	4.05	4.66	2.41	3.78	3.33	3.51	4.03	3.77	2.32	4.36	4.05	4.18	3.65	5.09	4.65	5.13	3.46	4.01
3173832	3173831	535810	NM_000144	FXN	frataxin	9q13-q21.1	chr9	+	70840176	70840343	4		29	0.01	0	2.74	5.05	4.39		3.08356	0.633689	2.78	3.75	3.73	2.9	4.17	3.77	3.73	4.14	2.75	3.17	2.91	3.76	4.23	2.76	3.26	3.31	3.99	4.44	2.71	3.95	3.81	3.95	3.53	2.44	2.77	2.71	3.05	2.13
3180147	3180142	539320	NM_177995	PTPDC1	protein tyrosine phosphatase domain containing 1	9q22.32	chr9	+	95886697	95886802	4		53	0	0	5.52	7.74	7.08		6.43082	0.396301	6.43	6.4	6.41	6.65	6.74	6.04	6.55	7.29	6.79	6.92	7.21	6.42	6.99	6.42	7.17	5.94	6.86	7.43	7.15	6.36	6.64	6.65	6.55	5.95	5.71	5.84	6.22	6.4
3181603	3181600	540140	NM_024642	GALNT12	UDP-N-acetyl-alpha-D-galactosamine:polypeptide N-		chr9	+	100610088	100610152	4		57	0	0	5.18	5.73	5.07		3.99685	0.981648	5.8	5.98	4.77	4	6.45	5.75	5.61	4.98	5.08	5.2	5.6	5.79	3.81	4.68	5.05	5.6	5.53	5.05	5.4	4.97	3.34	3.06	3.97	3.72	3.84	3.41	3.9	4.25
3181980	3181976	540387	NM_173200	NR4A3	nuclear receptor subfamily 4, group A, member 3	9q22	chr9	+	101624062	101624146	4		11	0.07	0	3.5	7.17	6.51		4.63781	0.66467	5.69	4.19	5.71	4.83	4.95	4.35	5.93	5.12	5	5.76	5.3	4.85	5.34	5.17	4.77	5.68	4.19	5.45	4.34	5.15	5.13	4.51	5.67	2.48	4.37	4.42	5.19	5.3
3185694	3185643	542721	NM_144488	RGS3	regulator of G-protein signalling 3	9q32	chr9	+	115303625	115303663	4		73	0	0	6.74	8.9	8.24		7.12055	0.829417	7.91	8.05	7.73	7.94	7.66	7.96	8.11	8.6	8.49	8.2	8.33	8.98	8.8	7.72	8.72	8.74	8.12	8.41	8.99	7.97	7.1	6.91	6.96	6.54	6.19	6.83	6.81	7.2
3186636	3186491	543352	NM_002581	PAPPA	pregnancy-associated plasma protein A, pappalysin	9q33.2	chr9	+	118198731	118199045	4		28	0.28	0	1.22	5.04	4.38		3.58507	0.779792	4.01	3.91	3.55	3.52	4.13	2.89	4.18	2.91	2.79	2.98	4.62	4.16	3.06	3.73	4.11	2.58	2.24	3.75	2.98	3.52	4.54	4.77	4.86	2.33	2.92	2.23	4.31	3.5
3186746	3186745	543413	NM_012210	TRIM32	tripartite motif-containing 32	9q33.1	chr9	+	118489444	118489481	4		25	0.01	0.01	6.23	8.65	7.99		7.06932	0.413385	7.63	7.07	7.22	7.18	7.14	7.01	7.27	7.19	7.6	7.53	8.03	7.52	7.72	6.82	7.74	7.4	7.36	7.59	7.75	7.02	7.62	7.31	7.41	6.43	6.62	6.55	6.86	7.51
3188518	3188514	544493	NM_173689	CRB2	crumbs homolog 2 (Drosophila)	9q33.2	chr9	+	125178951	125178999	4		48	0	0	5.68	7.3	6.64		5.85205	0.409698	6.58	5.71	6.1	6.72	6.12	6.31	6.47	6.81	6.39	6	6.4	6.25	5.69	6.27	6.17	6.21	6.34	6.36	5.32	6.16	5.81	5.38	5.39	5.66	5.95	5.62	5.28	6.2
3188797	3188780	544668	NM_182611	GPR144	G protein-coupled receptor 144	9q33.3	chr9	+	126255269	126255418	4		3	0.03	0.01	6.85	9.45	8.79		7.64877	0.400028	7.9	7.27	7.94	8.45	8.02	7.29	7.34	7.99	8.41	8.35	7.94	7.73	8.23	7.55	7.54	7.88	8.12	7.72	7.7	8.29	8.03	8.12	8.21	6.58	7.17	7.13	7.65	7.59
3189618	3189617	545177	XM_933516	LOC643862	region containing similar to Williams Beuren synd		chr9	+	128716896	128717018	4		0	0.09	0	5.09	8.63	7.97		6.03753	0.460407	6.55	5.8	5.57	5.67	6.6	5.52	5.53	5.83	6.31	6.39	6.4	4.84	6.91	5.89	4.87	6.28	6.32	6.31	6.43	6.51	6.95	6.61	5.92	5.52	5.7	5.38	6.05	6.17
3190343	3190339	545644	NM_016035	COQ4	coenzyme Q4 homolog (S. cerevisiae)	9q34.11	chr9	+	130124872	130124909	4		0	0.09	0	4.06	8.61	7.95		5.10575	0.602227	4.82	4.76	3.86	4.77	5.12	3.97	4.03	4.92	5.7	4.33	5.13	4.86	5.85	3.59	5.12	5.25	5.74	5.08	5.55	5.57	6.15	4.85	5.47	4.67	5.1	3.8	3.17	5.92
3190772	3190762	545915	NM_004435	ENDOG	endonuclease G	9q34.1	chr9	+	130624432	130624557	4		43	0	0	5.69	6.95	6.29		4.25863	1.06147	3.39	3.38	2.36	3.36	3.38	3.52	1.96	2.26	3.29	3.28	3.72	3.38	4.04	2.81	2.72	4.16	2.98	3.68	2.73	4.16	2.69	4.37	3.67	4.77	3.68	4.88	5.82	6.09
3190773	3190762	545915	NM_004435	ENDOG	endonuclease G	9q34.1	chr9	+	130624559	130624608	4		6	0	0	4.3	6.59	5.93		3.70658	0.92686	4.52	3.35	1.51	2.51	3.55	3.41	1.54	1.53	3.78	2	4.52	3.49	4.37	3.1	1.88	3.19	3.57	2.88	4.35	4.14	4.27	3.34	3.8	2.71	3.48	2.49	5.05	4.49
3191846	3191805	546620	NM_006059	LAMC3	laminin, gamma 3	9q31-q34	chr9	+	132934909	132935039	4		30	0.01	0	3.98	6.36	5.7		4.39767	0.86677	3.92	2.75	4	4.84	3.45	2.44	4.09	4.02	5.48	3.17	4.95	4.26	3.42	5.14	3.54	4.63	5.28	4.43	2.24	3.86	4.91	5.06	3.75	3.91	3.34	2.99	3.83	4.56
3192176	3192171	546832	NM_007171	POMT1	protein-O-mannosyltransferase 1	9q34.1	chr9	+	133368334	133368489	4		1	0.17	0	4.32	8.16	7.5		5.12603	0.915543	5.24	6.47	6.71	4.22	4.69	6.41	5.17	6.68	6.79	6.41	6.33	6.6	6.05	5.58	6.92	6.76	6.52	7.46	7.59	5.66	4.94	3.97	5.94	4.82	4.12	4.63	5.42	5.19
3193855	3193848	547894	XM_938976	C9orf62	chromosome 9 open reading frame 62	9q34.3	chr9	+	137377732	137377848	4		20	0.02	0.01	4.56	7.08	6.42		5.54233	0.486094	5.4	4.78	6.49	5.93	6.18	5.53	4.35	5.71	6.31	6.02	6.34	6.07	6.53	5.38	5.81	5.49	5.84	5.92	4.94	5.19	6.36	5.78	6.15	4.67	4.69	5.1	5.9	5.88
3193884	3193870	547909	NM_014811	KIAA0649	KIAA0649	9q34.3	chr9	+	137517866	137517926	4		47	0	0	5.21	7.4	6.74		6.07301	0.431733	6.09	5.39	5.82	6.51	6.38	5.68	6.04	6.45	6.65	6.21	6.54	6.23	6.76	5.62	6.55	5.77	6.54	7.13	6.72	6.24	6.2	6.68	6.27	5.19	5.83	5.55	6.18	5.76
3194020	3194015	547987	NM_001001676	LCN9	lipocalin 9	9q34.3	chr9	+	137696983	137697022	4		29	0.01	0	5.03	7.1	6.44		5.57137	0.582593	5.8	6.46	5.95	5.76	5.33	5.01	5.72	6.38	6.09	6.09	6.91	6.3	5.82	5.94	6.22	6.53	4.55	5.58	6.88	6.17	5.32	5.98	5.81	5.01	5.12	5.38	5.66	5.6
3194541	3194470	548296	NM_016215	EGFL7	EGF-like-domain, multiple 7	9q34.3	chr9	+	138683879	138683944	4		73	0	0	6.95	9.71	9.05		7.47767	0.39271	7.73	7.58	7.57	7.31	8.15	7.51	7.51	7.85	7.68	7.04	7.97	7.77	7.79	7.96	7.41	7.98	7.11	8.16	7.44	7.74	8.24	7.73	7.84	6.68	6.96	7.27	7.41	7.59
3194653	3194635	548353	NM_024718	C9orf86	chromosome 9 open reading frame 86	9q34.3	chr9	+	138816977	138817047	4		29	0	0	2.5	6.33	5.67		3.17904	1.5462	3.13	3.78	1.72	1.89	2.89	3.48	2.45	4.44	2.44	1.56	1.74	1.94	1.26	2.15	3.39	1.74	1.66	3.39	1.33	1.63	1.54	1.74	1.51	4.78	5.06	4.15	1.89	1.59
3194663	3194635	548358	NM_024718	C9orf86	chromosome 9 open reading frame 86	9q34.3	chr9	+	138819046	138819089	4		29	0.01	0	3.9	6.92	6.26		4.66164	1.22011	4.23	5.6	4.6	2.59	4.14	5.01	3.86	6.25	4.5	3.12	4.54	4.39	5.19	3.13	3.31	2.93	3.48	4.56	3.17	3.61	3.04	3.55	3.62	5.76	5.74	5.81	2.29	3.7
3194668	3194635	548362	NM_024718	C9orf86	chromosome 9 open reading frame 86	9q34.3	chr9	+	138820581	138820672	4		25	0.03	0	3.37	6.47	5.81		4.06452	0.804052	4.64	4.97	4.63	1.48	3.96	5.23	4.06	4.82	4.69	4.38	4.19	4.73	2.93	4.25	4.37	2.65	3.45	5	4.22	3.34	2.98	3.61	3.98	4.74	4.91	5.22	3.45	4.13
3194670	3194635	548362	NM_024718	C9orf86	chromosome 9 open reading frame 86	9q34.3	chr9	+	138820877	138820945	4		26	0.28	0	1.77	5.31	4.65		2.96575	1.0237	2.84	3.18	2	2.54	2.31	3.36	2.19	3.08	3.18	2.61	3.5	2.46	1.88	3.12	4.54	1.64	2.61	1.72	3.24	1.72	1.91	1.38	0.9	3.53	3.86	3.6	2.58	2.03
3194672	3194635	548362	NM_024718	C9orf86	chromosome 9 open reading frame 86	9q34.3	chr9	+	138821051	138821112	4		18	0.2	0.01	2.02	5.41	4.75		2.9363	0.915359	2.54	3.95	2.74	3.17	2	2.75	2.17	3.14	2.6	2.4	2.12	3.46	3.18	3.27	3.02	3.39	1.66	3.82	1.9	2.32	1.78	2.86	1.99	3.65	3.7	4.2	2.47	2.01
3197940	3197939	550257	XM_939946	C9orf38	chromosome 9 open reading frame 38	9p24.1	chr9	-	6457708	6458151	4		1	0.41	0	0.86	5.17	4.51		1.05932	0.360707	1.31	1.16	0.95	1.11	1.26	1.08	0.51	0.79	0.86	1.46	0.48	1.01	1.08	0.7	1.23	0.98	0.98	1.02	1.02	1.44	0.66	1.43	2.03	1.4	1.85	0.81	0.97	1.37
3197941	3197939	550257	XM_939946	C9orf38	chromosome 9 open reading frame 38	9p24.1	chr9	-	6458440	6458646	4		0	0.22	0	1.48	5.15	4.49		1.67671	0.447946	2.2	1.94	1.38	2.03	1.17	1.92	1	1.15	2.62	1.84	1.19	2.62	1.85	1.35	1.45	3.1	2.52	1.55	1.51	1.12	1.98	1.65	0.99	0.97	1.02	1.1	1.6	1.66
3197942	3197939	550257	XM_939946	C9orf38	chromosome 9 open reading frame 38	9p24.1	chr9	-	6458810	6460054	4		0	0.22	0	0.97	6.32	5.66		1.23959	0.407794	1.06	1.14	1.17	1.23	2.08	1.06	1.61	0.94	1.01	1.07	2.14	1.44	0.38	1.12	1.98	0.75	1.53	1.24	1.26	1.11	0.63	1.15	0.74	1.23	1.01	1.17	1.17	0.86
3199791	3199790	551524	NM_033222	PSIP1	PC4 and SFRS1 interacting protein 1	9p22.3	chr9	-	15454151	15454489	4		39	0	0	7.71	6.13	5.47		3.6037	1.73711	1.58	1.96	3.66	2.02	1.6	2.49	2.45	2.01	1.81	1.42	2.49	0.83	2.06	2.41	1.44	1	1.86	1.12	1.97	0.87	2.93	2.59	2.27	6.51	6.5	6.35	4.62	3.83
3199804	3199790	551532	NM_033222	PSIP1	PC4 and SFRS1 interacting protein 1	9p22.3	chr9	-	15460757	15461126	4		32	0	0	6.61	6.1	5.44		3.09562	1.69932	1.95	2.09	2.55	1.34	2.1	3.05	2.02	2.13	3.05	2.82	1.15	1.93	1.01	2.04	1.82	2.28	1.13	1.21	1.42	0.87	2.19	1.69	2.11	6.03	5.56	6.45	1.12	1.19
3202004	3201999	552855	NM_001004125	TUSC1	tumor suppressor candidate 1	9p21.2	chr9	-	25668234	25668319	4		1	0.05	0.01	4.46	6.89	6.23		5.52027	0.44689	5.89	5.95	5.56	5.97	5.31	5.64	5.6	6	5.33	5.73	5.61	5.78	6.62	5.59	6.37	5.92	5.66	5.98	6.59	5.49	6	5.38	6.07	4.9	4.81	4.14	5.44	6.3
3204476	3204463	554321	NM_004629	FANCG	Fanconi anemia, complementation group G	9p13	chr9	-	35065462	35065503	4		35	0	0	7.55	5.31	4.65		3.5326	0.849974	4.29	3.14	3.31	3.69	2.08	4.83	2.76	4.23	3.3	4.73	4.38	4.19	4.55	4.53	2.16	3.51	3.55	4.12	2.71	4.59	3.44	2.81	3.69	3.53	3.71	4.64	2.27	1.35
3204689	3204680	554414	NM_014450	SIT1	signaling threshold regulating transmembrane adap	9p13-p12	chr9	-	35640751	35640789	4		4	0	0	8.18	6.69	6.03		2.55589	1.1351	2.46	2.62	5.52	3.42	3.45	2.74	2.6	2.76	3.99	3.98	2.79	3.33	3.73	2.49	2.21	1.46	0.95	0.86	2.18	2.05	3.53	3.26	3.22	2.64	1.82	1.96	2.23	2.58
3204690	3204680	554414	NM_014450	SIT1	signaling threshold regulating transmembrane adap	9p13-p12	chr9	-	35640792	35640841	4		4	0	0.01	6.94	5.18	4.52		2.67342	0.910438	3.35	2.09	4.34	2.85	2.06	3.9	2.99	2.56	4.14	3.31	2.86	2.93	2.52	2.65	2.48	1.84	3.75	1.07	2.22	3.18	2.39	1.98	1.39	1.99	1.89	2.12	2.81	2.53
3204699	3204692	554417	NM_032818	C9orf100	chromosome 9 open reading frame 100	9p13.3	chr9	-	35650556	35650624	4		20	0	0	5.53	7.48	6.82		3.68562	0.604145	3.4	3.74	3.95	4.88	2.99	4.13	3.01	5.01	3.36	4.18	4.08	3.61	4.28	4.05	4.01	4.54	2.48	4.17	2.86	4.05	3.49	2.91	2.96	3.67	3.4	3.71	3.07	4.06
3204701	3204692	554417	NM_032818	C9orf100	chromosome 9 open reading frame 100	9p13.3	chr9	-	35650773	35650848	4		12	0	0	6	7.29	6.63		3.08219	0.805461	4.64	3.78	2.73	2.76	3.45	3.36	3.11	2.74	3.11	3.27	4.69	3.23	3.16	2.87	2.73	2.3	3.07	2.92	1.86	4.85	2.66	2.9	3.31	2.67	1.96	2.57	3.44	2.24
3204712	3204692	554421	NM_032818	C9orf100	chromosome 9 open reading frame 100	9p13.3	chr9	-	35654054	35654098	4		5	0	0	5.89	5.91	5.25		3.49918	0.760076	3.13	4.48	3.3	2.54	3.63	4.46	3.65	4.2	2.76	3.97	4.61	2.11	5.25	3.08	4.66	3.84	4.66	3.81	3.56	3.53	4.51	3.42	3.7	3.99	2.96	3.34	4.21	2.53
3205297	3205293	554744	NM_016734	PAX5	paired box gene 5 (B-cell lineage specific activa	9p13	chr9	-	36830557	36830624	4		35	0.01	0	4.89	7.01	6.35		5.53507	0.620291	5.41	5.16	7.5	5.68	5.34	5	6.54	5.9	5.44	6.42	6.19	5.05	6.04	5.47	5.87	5.77	5.97	5.17	6.41	5.42	6	4.48	5.45	4.32	5.12	5.11	5.52	6.01
3212467	3212420	559236	NM_022127	SLC28A3	solute carrier family 28 (sodium-coupled nucleosi		chr9	-	86173190	86173231	4		17	0	0.01	3.66	5.48	4.82		3.64863	0.578569	3.6	4.2	4.59	2.91	3.42	2.36	4.09	2.89	3.54	3.43	3.95	3.18	3.87	4.74	5.09	3.19	3.88	3.94	4.29	3.93	4.19	2.75	4.01	3.71	4.05	3.23	3.8	3.1
3212795	3212728	559442	NM_015239	AGTPBP1	ATP	GTPbindingprotein1	chr9	-	87546672	87546719	4		16	0.04	0	5.3	8.52	7.86		6.31205	0.612987	6.43	6.34	5	6.34	5.72	5.51	5.79	6.74	5.8	6.57	7.44	6.55	6.98	6.33	6.45	7.28	6	7.37	7.2	6.67	7.18	6.59	6.72	6.04	6	6.63	7.01	6.54
3214804	3214800	560680	NM_033014	OGN	osteoglycin (osteoinductive factor, mimecan)	9q22	chr9	-	94186895	94186994	4		46	0	0	6.13	5.22	4.56		2.81466	1.71205	1.68	1.97	2.78	1.54	1.27	0.99	2.59	0.99	1.96	2.37	1.37	1.39	0.65	1.3	2.03	0.87	2.17	1.45	2.3	0.98	7.35	7.3	7.77	2.26	1.94	1.95	3.89	4.61
3214806	3214800	560681	NM_033014	OGN	osteoglycin (osteoinductive factor, mimecan)	9q22	chr9	-	94187725	94187864	4		47	0	0	7.03	7.27	6.61		4.80808	1.66445	4.12	4.16	5.1	2.32	5.45	4.03	6.25	3.84	3.08	4.6	4.88	5.28	3.02	4.38	1.88	3.33	3.76	1.98	2.31	1.04	9.19	9.03	9.06	4.33	3.88	4.18	6.34	5.62
3214816	3214800	560689	NM_033014	OGN	osteoglycin (osteoinductive factor, mimecan)	9q22	chr9	-	94205591	94205673	4		9	0	0	3.45	7.02	6.36		1.86178	0.579548	1.79	1.54	1.73	1.09	1.68	0.74	1.38	2.16	1.57	2.04	2.07	2.89	1.36	3.29	3.19	1.58	1.61	3.37	1.87	1.99	2.84	2.35	3.51	1.27	1.15	1.22	1.55	2.26
3214829	3214825	560695	NM_005014	OMD	osteomodulin	9q22.31	chr9	-	94217413	94217549	4		55	0.01	0	1.08	5.23	4.57		3.04863	1.4508	1.82	2.5	1.52	4.98	1.98	0.83	1.98	3.09	1.01	0.7	2.17	3.01	1.47	3.84	1.65	1.63	1.09	1.76	1.08	1.62	6.36	6.74	6.82	2.66	2.73	2.85	4.72	3.24
3214830	3214825	560696	NM_005014	OMD	osteomodulin	9q22.31	chr9	-	94218803	94219352	4		37	0.01	0	1.45	5.31	4.65		2.23699	1.32927	1.07	1.35	0.87	2.87	1.52	0.86	0.98	1.17	0.93	1.15	1.03	0.73	0.94	2.56	0.99	1.11	1.53	0.55	1.62	0.98	5.61	5.81	6.04	2.8	2.19	1.91	4.34	2.53
3214846	3214845	560705	NM_017680	ASPN	asporin (LRR class 1)	9q22	chr9	-	94258473	94258861	4		37	0	0	3.77	7.69	7.03		2.94603	1.33205	6.13	4.89	3.51	4.62	3.36	3.91	2.92	3.58	2.11	3.79	4.53	3.1	3.85	6.97	6.8	4.06	2.43	2	1.54	2.18	3.18	4	4.06	1.46	1.49	1.25	5.1	4.85
3214847	3214845	560706	NM_017680	ASPN	asporin (LRR class 1)	9q22	chr9	-	94259403	94259572	4		52	0	0	2.29	6.53	5.87		3.0574	1.30492	5.27	5.26	4.1	2.7	3.64	3.78	3.12	2.84	1.71	2.4	6.13	1.81	1.86	6.97	5.77	3.27	2.5	1.62	1.33	2.41	4.23	3.67	5.92	1.94	1.2	1.06	5.44	4.38
3214850	3214845	560708	NM_017680	ASPN	asporin (LRR class 1)	9q22	chr9	-	94261735	94261851	4		37	0.03	0	1.44	5.81	5.15		2.52658	1.29592	5.49	4.92	1.8	2.97	1.95	3.73	2.3	1.07	1.67	2.63	4.16	2.18	0.92	6.47	5.08	3.81	1.35	1.32	1.11	1.79	4.85	3.03	3.94	1.01	0.73	1.35	5.31	5.08
3214852	3214845	560709	NM_017680	ASPN	asporin (LRR class 1)	9q22	chr9	-	94262603	94262670	4		32	0.04	0	1.16	5.18	4.52		2.07041	1.28268	4.75	4.89	3.1	3.08	1.69	2.99	2.54	4.37	1.29	1.87	3.42	1.38	1.03	6.52	5.08	4.66	1.54	2.19	1.65	2.19	3	2.85	2.55	0.98	0.96	0.84	5.18	3.17
3214857	3214845	560714	NM_017680	ASPN	asporin (LRR class 1)	9q22	chr9	-	94268534	94268666	4		69	0	0	1.42	6.23	5.57		3.7489	1.37295	6.3	5.03	4.29	4	3.53	3.02	2.82	4.46	3.34	2.48	4.96	3.1	3.39	7.11	6.58	6	3.1	3.31	1.13	2.69	5.26	5.38	5.28	2.24	1.54	1.62	5.75	6.03
3214862	3214845	560717	NM_017680	ASPN	asporin (LRR class 1)	9q22	chr9	-	94276737	94276796	4		65	0	0	2.06	6.98	6.32		4.42164	1.80983	8.25	7.57	6.03	5.48	5.11	6.13	5.28	6.27	1.52	4.55	6.35	2.65	3.33	8.41	8.32	6.54	5.32	4.27	0.84	5.29	6.89	5.97	6.3	2.78	1.59	0.55	7.31	6.78
3214872	3214867	560725	NM_001393	ECM2	extracellular matrix protein 2, female organ and	9q22.3	chr9	-	94295669	94295941	4		0	0.01	0	1.45	5.25	4.59		0.944658	0.305619	0.54	0.45	1.03	0.84	1.82	0.73	0.62	1.41	1.11	0.82	1.84	1.02	1.55	0.81	1.37	0.94	0.82	0.92	0.87	0.8	0.88	0.97	1.13	0.97	0.78	1.05	1.29	1.2
3214875	3214867	560727	NM_001393	ECM2	extracellular matrix protein 2, female organ and	9q22.3	chr9	-	94296134	94296185	4		12	0	0	2.53	5.64	4.98		1.66096	0.604748	1.74	1.94	1.05	1.73	1.32	1.83	2.56	1.61	2.45	3.12	2.3	2.46	0.75	2.72	1.77	1.29	0.87	1.49	1.32	2.76	1.94	3.21	1.58	1.52	1.53	0.9	1.43	0.84
3214877	3214867	560728	NM_001393	ECM2	extracellular matrix protein 2, female organ and	9q22.3	chr9	-	94297757	94298188	4		61	0	0	4.35	7.95	7.29		5.29466	1.41717	3.56	4.89	4.89	5.59	5.46	5.63	6.05	3.51	3.43	3.28	3.81	3.7	2.36	6.57	3.58	3.94	2.85	1.03	4.58	3.17	7.38	7.29	6.25	5.29	5.39	5.59	6.21	6.09
3214879	3214867	560730	NM_001393	ECM2	extracellular matrix protein 2, female organ and	9q22.3	chr9	-	94302939	94303062	4		59	0	0	2.61	6.56	5.9		4.31534	1.24294	3.2	3.86	4.18	3.89	3.94	4.18	4.69	3.11	1.93	3.35	4.48	3.67	2	5.92	3.17	3.57	3.38	3.67	2.03	3.37	6.91	6.18	6.79	4.18	4	3.89	5.65	4.61
3214885	3214867	560736	NM_001393	ECM2	extracellular matrix protein 2, female organ and	9q22.3	chr9	-	94312019	94312125	4		55	0	0	1.99	6.62	5.96		3.02	1.35526	2.49	2.51	2.51	2.94	1.44	1.63	2.59	1.2	0.99	1.41	1.01	1.84	1.13	4.55	2.35	1.48	1.37	0.98	1.56	0.91	5.13	5.68	5.99	3.58	2.14	2.46	3.8	3.39
3214887	3214867	560738	NM_001393	ECM2	extracellular matrix protein 2, female organ and	9q22.3	chr9	-	94314147	94314227	4		50	0	0	2.18	5.4	4.74		3.06575	0.797909	1.84	2.61	3.29	3.84	2.86	2.94	2.2	2.46	2.71	1.56	1.97	2.19	2.11	3.8	2.3	2.03	2.13	2.26	2.04	2.52	4.37	3.24	4.1	3.4	2.74	2.9	4.28	2.98
3214901	3214867	560743	NM_001393	ECM2	extracellular matrix protein 2, female organ and	9q22.3	chr9	-	94319808	94319971	4		52	0	0	2.93	5.43	4.77		3.71247	0.824191	3.77	4.04	3.29	2.9	3.77	2.53	3.82	3.31	3.09	3.29	2.22	4.44	3.67	4.79	3.73	3.31	3	3.07	1.8	2.36	6.15	5.33	5.01	3.29	3.35	3.48	4.54	4.08
3215265	3215245	560958	NM_198841	FAM120AOS	family with sequence similarity 120A opposite str	9q22.31	chr9	-	95254274	95254783	4		1	0.01	0	4.26	7.69	7.03		3.52836	0.655911	2.34	4.4	2.98	2.77	3.41	3.33	3.72	3.59	4.11	3.88	4.35	2.93	4.01	3.3	4.51	3.79	3.28	4.34	2.78	5.14	3.33	3.99	3.72	2.64	2.36	3.33	3.78	3.66
3215404	3215395	561025	NM_021570	BARX1	BarH-like homeobox 1	9q12	chr9	-	95755152	95755273	4		45	0	0.01	4.6	6.75	6.09		5.19548	0.605411	5.96	5.21	6	5.97	5.71	5.27	5.73	6.67	6.37	5.7	5.67	4.69	6.07	5.25	5.8	5.96	6.07	5.8	6.47	5.66	4.67	5.5	5.32	4.53	5.07	4.76	4.89	5.75
3216324	3216319	561629	NM_153695	ZNF367	zinc finger protein 367	9q22|9q22.32	chr9	-	98194523	98194633	4		44	0	0	7.27	6.07	5.41		4.55671	0.738396	4.36	5.89	3.76	3.62	3.67	5.06	5.02	5.65	4.72	5.94	5.5	5.73	4.62	4.72	3.06	4.65	4.86	5.62	4.76	5.17	3.91	4.31	3.08	4.18	4.14	4.25	5.9	4.81
3216358	3216356	561647	NM_033331	CDC14B	CDC14 cell division cycle 14 homolog B (S. cerevi	9q22.33	chr9	-	98292410	98293414	4		17	0.09	0	1.54	5.5	4.84		2.18685	0.83743	1.78	1.28	2.19	1.93	0.56	3.14	2.31	2.46	1.48	2.43	1.53	2.27	2.21	0.92	0.88	1.42	1.6	1.74	0.83	1.41	1.2	3.2	2.15	2.23	0.73	1.75	2.69	2.59
3216972	3216969	562018	NM_000380	XPA	xeroderma pigmentosum, complementation group A	9q22.3	chr9	-	99477085	99477357	4		52	0	0	5.36	5.94	5.28		3.78822	1.11606	2.67	1.49	4.38	2.92	3.53	4.73	1.8	2.99	2.45	3.35	2.37	2.53	2.21	3.79	4.9	3.23	1.67	2.3	3.36	3.08	2.44	3.17	2.53	5.44	6.42	5.51	2.57	2.17
3217162	3217123	562123	NM_033220	TRIM14	tripartite motif-containing 14	9q22.33	chr9	-	99921175	99921252	4		23	0	0	7.17	8.07	7.41		6.29301	0.91813	7.38	6.87	7.39	6.11	7.3	7.12	7.23	7.22	7.23	7.36	7.53	7.17	7.3	6.46	6.94	7.97	7.23	7.84	7.22	7.92	6.37	6.42	6.26	4.18	5.37	5.54	6.1	6.14
3217232	3217194	562163	NM_018421	TBC1D2	TBC1 domain family, member 2	9q22.33	chr9	-	100057647	100057733	4		22	0.02	0.01	4.43	6.35	5.69		5.17329	0.478577	4.88	4.14	5.16	4.98	5.27	4.37	4.68	5.49	5.55	5.15	5.26	5.94	4.92	4.58	4.55	6.11	5.39	6.13	5.28	5.19	5.74	5.72	5.21	5.14	4.54	5.13	5.84	5.7
3217811	3217807	562547	NM_017746	TEX10	testis expressed sequence 10	9q31.1	chr9	-	102105750	102105902	4		31	0	0	5.43	6.19	5.53		4.21082	0.615462	4.39	5	3.55	4.13	4.7	5.27	4.12	4.32	3.27	3.87	4.15	3.95	3.3	3.7	3.97	3.41	4.21	4.85	3.76	3.47	3.63	4.02	3.99	4.32	4.96	4.49	3.17	3.32
3222033	3221988	565138	NM_015404	DFNB31	deafness, autosomal recessive 31	9q32-q34	chr9	-	116307137	116307213	4		42	0.01	0	5.31	7.79	7.13		6.36753	0.39682	6.9	5.95	6.5	6.17	6.85	6.04	6.1	6.2	6.72	6.32	6.73	6.82	7.13	6.14	6.38	6.03	5.94	6.69	7.15	6.21	5.97	6	6.29	5.85	6.39	5.97	6.23	6.08
3224226	3224220	566555	NM_014368	LHX6	LIM homeobox 6	9q33.2	chr9	-	124015708	124015876	4		57	0	0	3.3	7.01	6.35		4.76616	0.59414	4.94	3.86	3.92	4.24	4.12	4.33	3.94	4.67	4.3	4.51	5.04	3.56	6.12	5.35	5.2	4.25	4.57	6.1	4.77	4.26	5.05	5.09	5.43	3.34	4.18	3.22	5.12	4.84
3225882	3225855	567663	NM_012098	ANGPTL2	angiopoietin-like 2	9q34	chr9	-	128924636	128924825	4		51	0.01	0	3.53	6.57	5.91		4.71699	0.716245	5.38	4.73	3.76	4.82	4.57	3.58	4.82	4.45	4.13	4.69	5.15	4.23	4.87	4.37	4.53	5.26	3.55	5.05	4.53	3.33	5.29	4.54	5.34	5.94	5.41	5.62	5.16	5.15
3226197	3226181	567850	NM_175040	ST6GALNAC4	ST6 (alpha-N-acetyl-neuraminyl-2,3-beta-galactosy		chr9	-	129714730	129714780	4		27	0.01	0	6.45	8.58	7.92		7.02534	0.325547	7.43	6.65	7.01	7.25	6.94	6.87	6.76	7.19	7.31	7.02	7.16	7.25	7.29	6.73	7.76	7.02	6.96	6.99	7.61	7.49	7.17	7.25	7.07	6.48	6.81	6.45	7.24	7.45
3226594	3226592	568052	NM_052844	WDR34	WD repeat domain 34	9q34.11	chr9	-	130435773	130435825	4		35	0	0	5.8	5.77	5.11		3.78932	0.619871	4.22	4.02	2.69	4.32	4.13	4.56	4.07	3.17	4.19	4.59	5.27	3.78	3.87	3.53	4.12	3.86	3.97	3.67	4.76	4.71	3.85	3.61	3.86	3.35	2.94	3.09	5.07	3.98
3226657	3226644	568081	NM_032799	ZDHHC12	zinc finger, DHHC-type containing 12	9q34.11	chr9	-	130526105	130526157	4		2	0	0	5.36	7.24	6.58		4.87233	0.673089	5.18	5.2	5.36	5.45	6.19	4.87	5.33	5.81	4.31	2.95	5.44	4.65	6.06	5.88	4.7	5.86	5.22	4.83	4.93	5.91	4.31	4.69	3.14	3.77	4.08	4.31	4.69	5.68
3226715	3226709	568119	NM_016390	C9orf114	chromosome 9 open reading frame 114	9q34.11	chr9	-	130624466	130624672	4		28	0	0	4.94	6.31	5.65		3.87164	0.693556	2.78	4	4.28	2.64	2.78	2.71	2.23	5.08	2.48	4.26	3.45	2.89	3.91	3.48	2.19	3.49	3.14	3.28	3.48	4.23	3.48	2.96	2.48	4.4	4.39	4.43	3.3	3.74
3227499	3227482	568584	NM_032843	FIBCD1	fibrinogen C domain containing 1	9q34.12-q34.13	chr9	-	132803958	132804037	4		0	0.17	0	4.52	8.92	8.26		6.29384	0.505873	6.2	5.79	6.65	6.73	6.23	5.64	5.74	6.87	6.59	6.52	6.61	6.88	6.73	6.05	6.83	6.84	6.48	6.93	6.89	6.7	6.9	6.47	6.56	4.82	5.52	5.85	6.35	6.66
3227638	3227634	568667	---				chr9	-	133364688	133365272	4		30	0	0	3.63	7.45	6.79		3.70452	1.0369	2.46	1.45	3	2.58	1.74	0.97	3.84	2.77	2.21	1.64	2.9	2.85	3.13	2.9	4.39	3.1	2.85	1.51	2.49	1.39	3.45	3.58	3.27	4.99	3.66	4.24	4.63	2.66
3227670	3227645	568680	NM_031432	UCK1	uridine-cytidine kinase 1	9q34.13	chr9	-	133396310	133396381	4		67	0.01	0	6.59	9.11	8.45		7.70699	0.500962	7.98	7.45	7.76	7.67	8.29	7.31	7.82	8.42	8.81	7.93	7.76	7.92	8.26	7.56	8.2	8.51	7.52	8.46	8.8	8.07	8.36	7.96	7.82	7	7.13	7.07	7.43	7.79
3229852	3229837	570073	NM_003086	SNAPC4	small nuclear RNA activating complex, polypeptide	9q34.3	chr9	-	138378577	138378619	4		36	0.01	0	4.31	6.7	6.04		5.36397	0.508972	6.2	5.5	5.51	5.37	5.28	5.52	4.51	6.25	6.48	5.18	5.63	6.2	5.86	5.76	5.98	5.86	5.49	5.05	5.95	6.16	5.59	5.75	5.56	4.24	4.54	5.02	4.73	5.78
3229856	3229837	570075	NM_003086	SNAPC4	small nuclear RNA activating complex, polypeptide	9q34.3	chr9	-	138379146	138379282	4		31	0.01	0	5.42	7.4	6.74		5.8737	0.460771	6.55	6.16	5.96	7.33	6.98	6.01	6.63	6.31	6.19	6.43	6.46	5.98	6.45	5.78	6.48	5.66	6.44	6.62	5.64	5.81	6.32	5.48	5.89	5.35	5.61	5.92	5.61	6.47
3229888	3229880	570087	NM_003086	SNAPC4	small nuclear RNA activating complex, polypeptide	9q34.3	chr9	-	138391817	138391886	4		40	0	0.01	5.34	6.04	5.38		4.45986	0.547483	3.76	3.69	4.01	4.86	4.9	4.16	3.06	4.67	3.64	4.29	4.8	3.33	3.73	4.55	4.26	4.99	4.2	3.12	5.07	4.47	5.22	3.49	4.3	4.16	4.74	4.36	3.88	4.59
3230703	3230697	570516	NM_015392	NPDC1	neural proliferation, differentiation and control	9q34.3	chr9	-	139054045	139054122	4		60	0	0	6.02	9	8.34		7.53082	0.607158	7.91	7.49	7.12	6.84	7.66	6.8	5.98	7.45	7.56	7.7	7.48	7.14	8.12	6.94	7.61	7.86	7.04	8.04	7.15	8.19	7.36	7.44	7.08	8.14	7.94	7.94	7.44	6.98
3230742	3230733	570532	NM_001246	ENTPD2	ectonucleoside triphosphate diphosphohydrolase 2	9q34	chr9	-	139063477	139063516	4		2	0.02	0	3.51	5.34	4.68		3.52247	0.60538	4.13	4.16	3.72	3.2	3.26	3.53	4.17	4.07	3.46	3.5	3.52	4.26	4.7	3.28	3.96	4.19	3.1	4.51	3.83	4.33	3.97	4.35	2.89	2.9	3.06	3.32	2.93	3.57
3231124	3231121	570732	NM_138778	WDR85	WD repeat domain 85	9q34.3	chr9	-	139569530	139569566	4		30	0	0	4.51	5.93	5.27		3.82753	0.756597	4.04	3.81	4.13	2.84	2.67	4.01	4.6	4.5	3.95	4.78	3.77	3.72	3.51	4.79	2.99	4.29	3.29	4.2	3.5	4.45	1.49	1.74	2.79	4.35	4.97	4.62	3.57	2.58
3231175	3231157	570756	NM_138462	ZMYND19	zinc finger, MYND-type containing 19	9q34.3	chr9	-	139604492	139604528	4		73	0	0	6.72	7.74	7.08		6.56301	0.451598	7.01	6.19	6.59	6.73	6.75	6.66	6.79	7.48	6.9	7.18	7.05	5.85	7.82	6.83	6.92	7.22	5.28	6.87	6.93	6.57	5.75	6.5	5.92	6.1	6.22	6.37	6.19	6.27
3231845	3231835	571149	NM_018470	C10orf110	chromosome 10 open reading frame 110	10p15.3	chr10	+	1079556	1079955	4		28	0.01	0	2.47	7.78	7.12		3.2026	1.30973	2.64	2.37	1.62	2.61	2.75	2.93	2.14	3.09	2.44	2.33	2.63	2.17	3.25	1.91	1.68	2.37	2.51	2.45	1.89	1.48	2.14	2.21	1.02	5.32	5.23	4.92	5.69	5.36
3235236	3235235	573285	XR_000639	LOC439951	hypothetical LOC439951 protein	10p14	chr10	+	11693433	11693664	4		0	0.09	0.01	3.73	6.32	5.66		4.09658	0.562868	3.94	3.99	5.45	4.44	4.64	3.61	2.82	4.36	4.12	4.18	4.79	4.14	4.99	4.3	3.32	5.02	4.53	5.1	5.43	4.97	3.22	3.03	4.45	3.28	4.08	3.57	4.13	4.55
3235237	3235235	573285	XR_000639	LOC439951	hypothetical LOC439951 protein	10p14	chr10	+	11693729	11693794	4		0	0.11	0	5.4	9.23	8.57		6.98986	0.547031	7.41	6.74	7.08	7.8	7.78	7.16	7.21	7.13	7.94	7.24	7.42	7.13	7.84	6.2	7.31	7.97	7.68	7.6	8.37	7.38	7.24	7.85	7.46	5.96	6.65	6.46	6.77	6.66
3235444	3235414	573417	NM_018144	SEC61A2	Sec61 alpha 2 subunit (S. cerevisiae)	10p14	chr10	+	12249777	12249898	4		26	0	0	3.13	5.82	5.16		1.94466	1.07507	1.12	1	1.38	2.15	1.4	1.32	1.26	1.58	2.3	1.47	1.02	1.52	1.28	0.93	1.1	1.05	2.43	1.37	0.71	1.9	1.06	1.13	0.76	2.86	2.06	2.8	0.74	1.18
3236471	3236448	574086	XM_943999	LOC644885	hypothetical protein LOC644885	10p13	chr10	+	14985305	14985699	4		44	0	0	6.78	5.59	4.93		3.17411	1.02371	3.05	2.44	1.91	4.52	2.16	4.28	2.82	2.12	2.73	2.65	3.42	1.92	1.7	2.76	1.9	2.13	3.42	3.38	0.84	2.76	2.49	1.67	2.45	4.89	4.05	4.88	3.95	2.65
3247980	3247977	581256	NM_032439	PHYHIPL	phytanoyl-CoA 2-hydroxylase interacting protein-l	10q11	chr10	+	60606388	60606603	4		26	0.04	0	4.58	7.48	6.82		5.87616	0.409232	5.87	5.7	6.07	5.68	5.13	5.26	5.68	6.23	6.33	5.34	6	5.18	6.31	5.56	6.15	6.64	6.03	5.81	6.18	5.33	5.41	4.83	5.86	5.8	6.19	6.04	5.85	6.16
3248988	3248986	581880	XM_928066	MGC14425	hypothetical protein MGC14425	10q21.3	chr10	+	64895310	64895348	4		39	0.01	0	6.51	9.14	8.48		7.5089	0.293724	7.87	7.73	7.45	7.62	7.67	7.18	7.47	7.99	7.9	7.44	7.8	7.94	7.63	7.84	7.57	8.3	7.48	7.64	7.25	7.67	7.8	7.3	7.62	7.05	7	6.96	7.73	8
3248989	3248986	581880	XM_928066	MGC14425	hypothetical protein MGC14425	10q21.3	chr10	+	64895415	64895644	4		23	0.02	0.01	3.45	5.43	4.77		3.73342	0.732966	3.42	2.3	2.89	3.22	2.54	3.1	3.32	4.12	1.87	3.29	4.02	3.25	3.64	3.1	2.33	3.91	3.45	4.18	4.16	3.3	4.41	4.33	3.45	2.56	4.14	3.24	4.32	3.13
3251250	3251068	583349	NM_052836	CDH23	cadherin-like 23	10q21-q22	chr10	+	73237074	73237163	4		11	0.14	0.01	3.79	7.07	6.41		5.1026	0.441431	4.32	4.6	5.43	4.74	4.65	4.96	5.82	4.34	5.85	5.17	4.78	5.53	5.49	4.84	6.34	5.04	5.28	4.64	5.23	5.76	5.45	4.87	5.23	5.55	5.11	4.93	4.29	5.45
3251625	3251619	583584	NM_015901	NUDT13	nudix (nucleoside diphosphate linked moiety X)-ty	10q22.1	chr10	+	74549847	74549910	4		52	0	0	2.71	6.39	5.73		3.65164	0.610232	4.32	3.8	3.76	3.4	3.44	2.23	4.75	4.44	3.16	2.91	2.54	2.67	3.92	4.13	3.91	3.69	3.75	3.27	2.83	3.88	2.43	4.11	3.95	2.96	3.79	3.4	3.34	3.92
3251630	3251619	583587	NM_015901	NUDT13	nudix (nucleoside diphosphate linked moiety X)-ty	10q22.1	chr10	+	74554893	74554987	4		14	0.04	0	2.07	6.36	5.7		2.57658	0.591259	2.88	2.73	1.14	3.93	2.25	3.05	1.94	3.35	3.09	2.48	2.12	2.68	1.26	2.04	2.04	2.14	2.87	3.35	1.19	2.94	3.38	2.6	2.96	2.8	1.93	1.67	2.21	2.06
3251631	3251619	583588	NM_015901	NUDT13	nudix (nucleoside diphosphate linked moiety X)-ty	10q22.1	chr10	+	74555167	74555268	4		22	0	0	3.03	6.1	5.44		2.87137	0.456893	3.28	2.69	2.43	2.1	2.52	3.31	3.3	2.61	2.71	1.89	2.47	2.1	2.64	2.81	2.97	3.36	2.8	3.53	3.24	2.92	3.37	3.34	3.71	2.06	2.88	2.82	3.01	3.03
3251635	3251619	583590	NM_015901	NUDT13	nudix (nucleoside diphosphate linked moiety X)-ty	10q22.1	chr10	+	74560676	74561003	4		8	0.01	0	1.78	5.6	4.94		1.68849	0.514961	0.63	1.59	2.15	1.97	0.53	1.8	0.75	1.51	0.8	1.99	0.97	2.83	1.35	1.09	2.04	1.1	2.07	1.31	1.08	1.35	1.08	1.18	1.44	1.82	0.9	2.49	2.98	1.49
3251976	3251926	583778	NM_015037	KIAA0913	KIAA0913	10q22.2	chr10	+	75231093	75231195	4		59	0	0	4.92	6.62	5.96		5.21315	0.737026	4.85	5.05	5.2	4.61	5.07	3.21	4.3	4.54	4.04	5.26	4.34	5.77	5.39	5.06	3.73	5.62	5.03	3.72	5.02	3.15	4.91	5.5	5.18	4.96	4.74	4.8	4.48	5.08
3251977	3251926	583778	NM_015037	KIAA0913	KIAA0913	10q22.2	chr10	+	75231289	75231456	4		9	0.02	0	2.95	5.17	4.51		3.13233	0.584018	3.33	2.04	3.24	4.42	2.72	2.29	3.8	2.2	3.04	3.27	3.55	2.74	2.74	2.69	3.52	3.49	2.92	3.45	3.69	2.84	3.92	2.95	2.61	3.93	2.86	3.24	4.11	3.06
3255338	3255311	585957	NM_033100	PCDH21	protocadherin 21	10q22.1-q22.3	chr10	+	85961915	85961954	4		18	0	0	4.71	6.05	5.39		2.98918	0.980995	5.3	6.41	2.2	3.22	4.28	4.89	2.89	5.55	5.02	3.04	3.43	3.72	4.44	2.57	2.96	2.58	4.78	3.69	2.74	4.04	2.01	2.03	1.75	4.03	2.44	3.51	1.99	1.67
3256201	3256192	586467	XM_937044	LOC643150	similar to Ribosome biogenesis protein BMS1 homol	10q23.2	chr10	+	88720527	88720611	4		26	0.09	0	2.69	6.2	5.54		3.97233	0.996471	4.29	2.6	4.89	4.06	4.51	4.31	4.67	3.46	3.62	1.91	3.86	3.46	4.09	3.45	3.86	3.64	3.8	4.8	5.49	3.37	6.15	5.49	5.82	3.03	1.36	2.85	4.4	3.09
3256927	3256914	586906	NM_004190	LIPF	lipase, gastric	10q23.31	chr10	+	90421573	90421646	4		41	0	0	3.92	5.64	4.98		3.74658	0.724498	5.05	3.19	3.93	2.64	5.42	3.98	4.94	4.45	4.33	4.17	4.75	2.63	4.97	4.16	4.32	2.23	4.64	4.63	4.25	3.85	2.94	3.83	3.65	3.58	2.8	3.48	3.34	3.93
3258229	3258221	587713	NM_002729	HHEX	homeobox, hematopoietically expressed	10q23.33	chr10	+	94439927	94440065	4		73	0	0	5.94	9.26	8.6		7.20178	0.495413	7.61	7.25	7.13	7.44	7.24	6.93	7.39	7.01	7.28	7.02	7.72	7.24	7.66	7.11	7.26	7.54	7.32	7.86	7.45	7.59	7.62	7.31	7.25	6.36	6.4	6.72	6.88	7.6
3259399	3259367	588456	NM_001001732	C10orf130	chromosome 10 open reading frame 130	10q23.33	chr10	+	97781880	97782354	4		34	0	0	3.19	5.18	4.52		3.33192	1.12972	2.33	3.63	3.96	4.16	4.46	3.61	3.64	3.57	4.05	3.29	2.9	2.94	2.51	3	3.67	2.51	2.57	1.39	3.69	2.03	2.44	2.96	2.38	3.2	3	3.04	3.36	2.65
3259523	3259503	588533	NM_004088	DNTT	deoxynucleotidyltransferase, terminal	10q23-q24	chr10	+	98069009	98069067	4		28	0	0	8.78	6.33	5.67		3.47589	0.683997	3.62	3.9	2.87	3.7	2.26	2.75	2.55	2.44	5	4.63	3.39	3.26	4.4	3.75	4.14	3.82	4.18	2.66	3.62	3.59	4.14	4.06	3.61	3.13	2.95	1.94	3.52	3.36
3259789	3259785	588685	NM_005479	FRAT1	frequently rearranged in advanced T-cell lymphoma	10q24.1	chr10	+	99069092	99069173	4		0	0.07	0.01	5.13	7.97	7.31		5.68904	0.43675	6.12	5.64	6.15	5.71	5.7	5.36	5.85	5.45	6.45	4.85	6.35	4.79	6.49	5	6.37	6.51	6.03	5.92	5.83	6.17	6.05	5.6	5.79	5.22	5.32	5.25	6.22	6.05
3260648	3260636	589201	NM_003393	WNT8B	wingless-type MMTV integration site family, membe	10q24	chr10	+	102229621	102229758	4		0	0.01	0	2.36	5.2	4.54		2.20192	0.566499	3.04	2.18	1.75	2.24	3.12	2.18	2.46	1.74	1.01	2.19	2.35	3.12	1.92	1.99	2.58	2.37	2.76	3.12	1.69	2.28	1.59	2.12	3.11	1.2	1.65	1.77	2.4	2.71
3260652	3260636	589204	NM_003393	WNT8B	wingless-type MMTV integration site family, membe	10q24	chr10	+	102232137	102232557	4		12	0	0.01	3.62	5.49	4.83		3.09712	0.449541	2.6	3.46	3.44	3.02	2.62	2.34	3.86	4.2	3.34	3.58	2.81	3.23	3.49	3.44	2.63	2.8	2.57	3.82	3.4	3.13	3.19	2.75	3.43	2.11	2.5	2.84	3.46	3.58
3260805	3260700	589311	NM_000278	PAX2	paired box gene 2	10q24	chr10	+	102579343	102579623	4		11	0.12	0	2.51	5.4	4.74		3.45616	0.613027	3.89	3.64	3.26	3.25	2.57	2.15	3.34	3.7	3.24	2.81	3.36	3.57	3.03	3.39	5.69	3.8	3.48	4.23	3.35	4.21	3.74	3.13	2.41	3.32	2.93	3.23	3.63	3.7
3260840	3260829	589333	NM_018121	C10orf6	chromosome 10 open reading frame 6	10q24.31	chr10	+	102662596	102662661	4		34	0	0	3.9	5.49	4.83		4.22014	0.436643	4.23	3.92	4.05	3.97	4.43	3.97	3.91	3.49	5.04	4.26	3.29	4.12	4.38	3.69	3.15	4.65	4.29	3.42	4.93	4.56	4.77	3.93	4.74	3.62	3.94	4.17	4.59	4.42
3260843	3260829	589334	NM_018121	C10orf6	chromosome 10 open reading frame 6	10q24.31	chr10	+	102662787	102662829	4		66	0	0	5.37	7.49	6.83		6.43493	0.36979	6.13	5.83	6.72	7.03	7.28	6.26	6.3	6.78	7.29	6.29	6.29	6.69	6.84	6.24	7.41	6.61	7.11	6.46	5.99	6.6	6.58	6.34	6.42	6.08	6.3	6.24	6.55	6.63
3261020	3261009	589428	NM_030929	KAZALD1	Kazal-type serine peptidase inhibitor domain 1	10q24.31	chr10	+	102812357	102812431	4		0	0.29	0	5.02	9.53	8.87		6.97795	0.709049	7.14	6.17	6.55	6.91	6.99	5.69	6.26	6.58	6.9	6.64	6.82	6.71	7.57	5.28	7.54	6.81	6.74	6.87	7.78	6.64	8.46	7.98	7.72	5.9	6.22	5.85	6.95	7.45
3261024	3261009	589429	NM_030929	KAZALD1	Kazal-type serine peptidase inhibitor domain 1	10q24.31	chr10	+	102812740	102812841	4		64	0	0.01	5.32	7.52	6.86		6.13342	0.497918	6.79	5.78	6.24	5.99	6.21	5.9	6.13	5.87	6.34	6.71	7.23	5.89	6.82	6.2	5.24	6.69	6.84	6.77	6.82	6.06	7.17	6.31	6.94	5.53	5.7	5.45	5.85	6.65
3261746	3261723	589875	NM_024789	C10orf77	chromosome 10 open reading frame 77	10q24.32	chr10	+	104221048	104221117	4		43	0	0.01	5.85	6.76	6.1		5.56767	0.479602	4.28	4.96	5.48	5.48	5.98	5.09	5.2	5.45	5.25	5.72	6.46	5.51	6.32	5.51	4.18	5.43	5.35	5.57	5.83	6.35	6.05	4.08	5.75	5.72	6.05	5.81	5.16	5.23
3265949	3265918	592601	NM_006229	PNLIPRP1	pancreatic lipase-related protein 1	10q25.3	chr10	+	118358630	118358670	4		44	0	0	3.37	5.69	5.03		3.59767	1.16083	3.34	3.61	2.19	3.18	3.17	3.25	2.88	3.26	3.45	2.58	1.91	2.61	3.13	2.36	3.43	2.75	1.79	3.26	3.64	1.66	2.97	2.59	3.42	4.16	3.65	4.04	3.22	3.42
3266259	3266253	592793	NM_181840	KCNK18	potassium channel, subfamily K, member 18	10q25.3	chr10	+	118950735	118950786	4		0	0.2	0	2.17	5.16	4.5		2.20767	0.715339	2.2	1.07	1.93	2.14	2.54	2.66	1.73	2.37	3.61	2.15	1.92	2.61	3.47	3.2	0.86	1.26	2.44	1.31	4	2.71	3.47	1.73	0.97	2.32	2.16	2.35	3	3.89
3270321	3270270	595370	NM_130435	PTPRE	protein tyrosine phosphatase, receptor type, E	10q26	chr10	+	129737832	129737918	4		43	0	0	4.43	5.57	4.91		4.07247	0.764622	4.03	4.57	3.92	3.18	3.75	3.13	3.51	2.51	2.9	3.3	4.27	3.54	5.25	3.24	2.94	3.3	3.95	2.5	3.22	3.81	4.47	5.1	5.49	4.27	4.69	4.15	5.52	5
3271223	3271220	595960	NM_203355	CTAGE5	CTAGE family, member 5	14q13.3	chr10	+	131796671	131796709	4		27	0.05	0	1.92	5.11	4.45		3.30164	0.816231	4.09	2.98	2.64	3.21	3.05	2.27	3.43	4.18	3.63	3.22	3.59	2.51	4.39	2.95	4.65	2.74	3.54	4.08	2.52	4.71	4.06	3.6	2.52	2.37	1.97	2.23	4.08	2.88
3271944	3271910	596402	NM_006426	DPYSL4	dihydropyrimidinase-like 4	10q26	chr10	+	133868333	133868393	4		42	0	0	4.22	5.8	5.14		4.28671	0.590257	4.79	4.74	4.38	4.53	4.72	4.66	3.83	5.13	5.15	4.91	3.44	5.91	5.06	4.96	5.35	5.16	5.52	5	4.16	4.21	4.43	4.6	3.39	3.86	4.18	3.94	3.81	5.16
3272692	3272686	596844	NM_003577	UTF1	undifferentiated embryonic cell transcription fac	10q26	chr10	+	134894125	134894242	4		9	0.15	0.01	3.6	6.06	5.4		4.64795	0.509278	4.49	3.68	4.15	4.57	4.81	4.34	4.37	5.18	5.7	5.29	4.59	4.95	5.67	4.78	5.28	5.38	4.81	5.99	5.51	5.15	5.04	4.83	4.63	3.66	4.57	4.64	4.21	5.09
3273640	3273601	597384	NM_004508	IDI1	isopentenyl-diphosphate delta isomerase 1	10p15.3	chr10	-	1092274	1092569	4		57	0	0	5.29	7.09	6.43		5.28425	0.567362	5.84	4.93	4.98	5.11	5.54	5.93	5.03	5.49	4.96	4.89	4.36	4.65	5.4	5.25	3.99	5.73	4.82	4.71	5.94	4.43	5.02	4.83	5.04	5.35	5.55	5.12	4.64	5.07
3278402	3278401	600384	XM_932298	GTF2IP1	general transcription factor II, i, pseudogene 1	7q11.23	chr10	-	13726039	13727559	4		13	0.28	0	0.96	5.24	4.58		1.64932	0.729795	1.41	0.55	1.67	1.83	1.56	1	1.65	1.1	1.36	2.08	1.5	1.41	1.74	1.04	1.57	1.89	1.13	1.03	1.01	1.35	1.15	1.4	2.16	2.43	2.69	2.04	2.51	2.27
3278428	3278401	600398	XM_932298	GTF2IP1	general transcription factor II, i, pseudogene 1	7q11.23	chr10	-	13739124	13739266	4		30	0.01	0	5.68	8.05	7.39		6.37603	0.853634	7.31	7.05	7.32	7.3	7.93	7.11	7.66	7.4	8.05	8.01	7.72	8.14	7.3	7.22	7.93	8.01	7.75	7.48	7.23	7.43	6.68	6	6.42	5.19	5.97	5.79	6.37	6.53
3278992	3278977	600768	NM_022487	DCLRE1C	DNA cross-link repair 1C (PSO2 homolog, S. cerevi	10p13	chr10	-	14990248	14990412	4		33	0	0	4.25	6.12	5.46		2.75041	0.637882	2.09	2.87	2.15	3.3	2.43	2.61	2.06	3.4	2.07	4.07	3.75	2.92	2.65	2.43	3.63	2.43	2.88	1.92	2.23	2.37	3.42	2.4	3.44	4.02	2.85	2.29	2.21	2.86
3278995	3278977	600768	NM_022487	DCLRE1C	DNA cross-link repair 1C (PSO2 homolog, S. cerevi	10p13	chr10	-	14990594	14991170	4		56	0	0	5.61	6.59	5.93		3.67384	0.920882	3.46	3.77	4	4.8	3.75	4.2	3.23	3.73	1.9	3.74	1.98	2.71	2.34	4.93	2.14	2.47	2.42	2.95	2.45	2.84	3.42	2.68	3.75	4.37	3.72	4.18	3.52	3.15
3279465	3279410	601090	NM_024948	C10orf97	chromosome 10 open reading frame 97	10p13	chr10	-	15942312	15942509	4		72	0	0	4.59	7.39	6.73		5.62082	0.473418	6.14	5.88	3.15	6.26	6.15	6.33	5.63	5.91	5.73	5.95	5.77	5.62	5.51	5.74	5.33	5.84	5.38	6.56	5.25	6.05	6.4	5.2	5.36	5.6	6.12	5.67	5.52	5.03
3286623	3286602	605628	NM_000609	CXCL12	chemokine (C-X-C motif) ligand 12 (stromal cell-d	10q11.1	chr10	-	44200502	44200554	4		2	0.07	0	4.9	7.39	6.73		5.70507	0.649042	5.47	5.09	6.19	5.32	5.91	4.79	5.48	5.63	5.94	5.23	5.66	5.88	6.33	5.33	6.26	6.6	5.89	6.47	7.07	5.7	6.8	6.88	6.98	4.84	5.45	5.16	6.1	5.9
3291453	3291435	608685	NM_145307	PLEKHK1	pleckstrin homology domain containing, family K m	10q21.2	chr10	-	63647985	63648031	4		10	0	0	5.55	5.99	5.33		3.49301	0.651675	4.48	3.82	3.64	4.08	3.97	4.19	4.45	4.1	3.2	2.85	3.39	3.86	3.14	4.98	4.87	4.09	3.93	4.13	3.12	3.52	2.24	3.35	2.31	3.53	3.55	2.99	3.79	3.57
3292635	3292634	609479	NM_001042417	RUFY2	RUN and FYVE domain containing 2	10q21.3	chr10	-	69770943	69771028	4		20	0	0	4.24	9.26	8.6		1.48795	0.467232	0.98	1.68	1.27	1.13	0.82	1.83	0.82	1.26	0.92	1.82	0.92	0.92	1.26	1.46	0.66	0.67	1.36	1.46	1.02	1.31	1.64	1.61	0.9	1.91	1.08	1.77	1.89	1.02
3294236	3294231	610459	---				chr10	-	74554931	74555012	4		66	0	0	4.43	5.86	5.2		4.51452	0.43493	4.64	4.31	3.82	5.1	4.89	4.42	4.48	4.83	5.41	4.46	4.1	3.61	5.42	4.44	5.1	4.01	3.75	3.74	3.72	4.55	5.06	4.54	4.62	4.22	5.18	4.93	4.05	4.08
3294354	3294348	610534	NM_016065	MRPS16	mitochondrial ribosomal protein S16	10q22.1	chr10	-	74682249	74682307	4		51	0	0	6.84	8.94	8.28		7.6563	0.410543	7.85	7.63	7.55	7.69	7.91	7.42	7.2	7.83	8.03	7.86	8.45	7.65	8.25	7.57	7.96	8.14	7.96	7.57	8.53	8.08	7.68	7.52	7.87	6.56	6.87	7.25	7.99	8.43
3294362	3294361	610537	NM_145170	TTC18	tetratricopeptide repeat domain 18	10q22.2	chr10	-	74683558	74683727	4		35	0	0	2.43	5.36	4.7		2.78616	1.21322	1.51	2.21	1.4	2.51	1.96	2.4	1.54	1.97	3.66	2.2	1.88	2.65	1	2.26	1.43	1.27	1.72	2.2	2.36	1.39	1.37	2.39	1.54	2.13	1.58	2.64	1.74	1.9
3294949	3294854	610874	NM_001222	CAMK2G	calcium	calmodulin-dependentproteinkinase(CaMkinase)IIgamma	chr10	-	75304252	75304342	4		0	0.07	0	5.98	8.54	7.88		6.21425	0.4469	6.16	6.42	6.5	6.43	6.58	5.45	5.97	6.64	6.38	6.35	6.9	6.83	7.04	6.32	6.69	7.22	6.96	7.24	6.2	6.34	6.82	6.37	6.3	5.36	6.1	5.53	5.76	6.19
3295289	3295267	611061	NM_001007275	DUSP13	dual specificity phosphatase 13	10q22.2	chr10	-	76535478	76535524	4		3	0.13	0.01	3.18	6.6	5.94		3.74425	0.916435	4.53	3.4	2.34	4.56	4.07	4.27	2.3	3.59	3.47	4.1	4.38	3.47	4.5	4.16	4.46	4.39	4.3	2.16	4.61	3.3	3.38	4.25	3.52	3.1	3.69	3.27	3.42	3.33
3295358	3295331	611097	NM_144589	COMTD1	catechol-O-methyltransferase domain containing 1	10q22.2	chr10	-	76665604	76665666	4		0	0.05	0.01	6.14	9.15	8.49		6.89699	0.404151	7.18	6.48	6.85	7.03	6.78	6.26	6.77	7.24	6.86	6.85	7.2	6.89	7.35	6.79	6.97	7.33	6.9	7.02	7.21	6.77	7.16	7.21	7.31	6.35	6.37	6.58	7.14	7.51
3297324	7385511	612372	XM_926003	LOC642506	similar to double homeobox 4c	10q22.3	chr10	-	81687706	81687902	4		6	0.01	0	2.91	5.1	4.44		2.78123	0.60845	3.25	2.18	1.97	3.21	3.04	2.89	2.82	3.66	3.46	3.34	2.31	1.73	2.81	2.41	3.93	3.97	2.46	2.33	3.05	2.7	1.98	1.36	2.25	2.54	3.25	2.9	2.07	1.07
3301783	3301782	615152	NM_033207	TMEM10	transmembrane protein 10	10q23-q24	chr10	-	98093278	98095469	4		23	0.08	0	1.89	5.78	5.12		2.84301	1.72128	1.96	0.85	1.45	0.99	2.92	1.29	1.86	2.06	1.14	1.1	1.42	2.26	1.85	1.13	2.51	1.77	1.78	2.11	1.58	1.93	1.49	2.11	1.02	6.18	6.01	6.15	2.88	1.75
3301855	3301800	615201	NM_012465	TLL2	tolloid-like 2	10q23-q24	chr10	-	98263260	98263343	4		30	0.01	0	3.28	5.5	4.84		3.90397	0.652561	5.01	4.4	3.74	4.33	3.56	4.05	4.76	5.07	3.34	4.69	4.13	3.75	5.09	3.32	3.83	4.46	3.39	4.03	4.51	4.37	4.47	3.81	3.56	2.05	3.65	3.43	5.42	3.66
3302102	3302056	615365	NM_003061	SLIT1	slit homolog 1 (Drosophila)	10q23.3-q24	chr10	-	98809207	98809278	4		6	0	0	7.54	6.07	5.41		3.38288	0.453448	3.86	2.98	2.92	3.28	2.96	2.52	2.93	2.98	3.7	3.36	4.05	3.05	3.93	4	4.01	2.5	2.97	2.54	3.54	3.35	4.03	3.86	3.5	3.04	3.18	2.73	3.27	3.79
3302106	3302056	615368	NM_003061	SLIT1	slit homolog 1 (Drosophila)	10q23.3-q24	chr10	-	98813275	98813312	4		24	0	0	8.13	7.98	7.32		5.75466	0.475439	6	6.61	6.41	5.83	5.66	5.78	6.2	6.22	6.7	5.75	5.8	6.76	6.04	4.26	6.34	5.66	6.21	6.66	6.51	5.44	4.74	5.47	6.08	5.18	5.69	5.5	5.2	6.27
3302107	3302056	615369	NM_003061	SLIT1	slit homolog 1 (Drosophila)	10q23.3-q24	chr10	-	98813915	98813954	3		26	0	0	8.21	6.59	5.93		4.06164	0.643394	4.4	3.48	4.47	3.64	4.09	3.87	3.56	3.89	4.51	3.74	4.01	3.27	3.7	4.35	4.17	2.39	4	2.53	2.6	3.71	4.47	4.37	3.92	4.58	4.16	4.09	4.04	4.25
3302150	3302056	615396	NM_003061	SLIT1	slit homolog 1 (Drosophila)	10q23.3-q24	chr10	-	98907567	98907635	4		4	0	0	7.81	5.73	5.07		1.68918	0.550133	1.12	1.01	1.92	1.28	1.15	1.84	1.32	1.21	1.49	1.22	2.3	1.93	1.48	1.64	1.58	1.95	2.1	1.15	3.1	3.03	1.25	1.02	1.5	1.7	1.39	2.37	1.49	0.85
3302697	3302693	615730	NM_032211	LOXL4	lysyl oxidase-like 4	10q24	chr10	-	100000823	100000916	4		45	0.01	0	3.1	5.75	5.09		3.87644	0.8249	4.23	3.71	2.77	4.06	4.2	3.18	2.14	3.17	3.46	1.87	4.08	3.9	4	3.31	3.2	2.07	3.95	2.76	2.91	4.08	4.09	5.37	3.79	2.55	2.77	3.47	3.9	3.1
3302713	3302693	615741	NM_032211	LOXL4	lysyl oxidase-like 4	10q24	chr10	-	100008763	100008807	4		31	0.01	0	3.14	5.38	4.72		3.78096	0.753372	3.75	2.69	3.52	3.85	2.84	2.31	3.68	3.52	2.93	1.5	4.28	3.77	3.24	3.03	2.4	2.81	2.78	2.73	2.88	3.77	4.24	3.89	4.99	3.82	3.16	4.01	4.29	3.4
3304115	3304073	616595	NM_173195	KCNIP2	Kv channel interacting protein 2	10q24	chr10	-	103593393	103593641	4		0	0.06	0	5.01	8.07	7.41		5.56644	0.47484	5.98	5.7	4.83	5.79	6.57	5.36	5.46	5.9	5.19	5.79	5.98	6.57	6.48	5.73	5.96	6.09	5.43	6.6	6.42	5.57	5.87	6.45	6.02	4.76	5.41	5.19	5.93	5.46
3304734	3304718	616973	NM_001011663	PCGF6	polycomb group ring finger 6	10q24.33	chr10	-	105100735	105100780	4		5	0	0	6.57	8.16	7.5		6.35781	0.454157	6.91	7.01	6.58	6.34	7.15	6.69	6.37	7.09	6.26	7.29	7.29	6.47	6.69	6.94	6.69	7.24	6.77	7.5	7.17	6.28	6.35	5.78	6.54	5.77	5.73	6.03	6.24	6.05
3304774	3304767	616996	NM_015916	FAM26B	family with sequence similarity 26, member B	10pter-q26.12	chr10	-	105199776	105199823	4		73	0	0	5.11	7.81	7.15		6.46849	0.559915	6.21	6.11	6.48	6.86	6.78	5.14	6.76	6.38	7.18	6.81	6.32	6.62	7.25	6.51	6.86	6.37	6.66	6.91	6.63	5.97	7.68	7.57	7.03	5.31	5.3	5.34	6.73	7.01
3306534	3306516	618126	NM_005871	SMNDC1	survival motor neuron domain containing 1	10q23	chr10	-	112054538	112054687	4		37	0	0	4.96	6.98	6.32		5.22425	0.602481	6.01	3.27	5.08	5.49	4.95	4.2	4.94	5.02	4.08	4.87	5.42	5.12	4.86	4.82	5.06	3.33	3.72	4.76	4.92	5.32	5.86	5.62	5.48	4.9	5.44	4.88	5.26	5.45
3311705	3311694	621379	NM_147191	MMP21	matrix metallopeptidase 21	10q26.2	chr10	-	127454340	127454380	4		10	0.01	0	3.91	6.19	5.53		4.19493	0.512673	4.96	3.72	3.99	4.22	4.04	4.75	4.79	5.37	5.37	4.38	5	4.95	4.32	3.34	3.68	5.19	5.12	4.62	5.04	4.49	4	4.27	4.77	3.72	4.06	3.38	4.04	4.13
3311779	3311775	621421	NM_018180	DHX32	DEAH (Asp-Glu-Ala-His) box polypeptide 32	10q26.2	chr10	-	127515127	127515189	4		32	0.14	0	1.81	5.29	4.63		3.38699	0.991857	2.21	3.72	3.43	2.38	2.48	2.96	2.56	1.91	2.96	2.96	1.81	3.2	3.19	3.05	1.64	1.84	2.3	3.2	2.33	2.87	1.8	3.24	1.75	3.92	2.72	2.67	4.52	4.74
3315053	3315024	623535	NM_001109	ADAM8	ADAM metallopeptidase domain 8	10q26.3	chr10	-	134926167	134926611	4		28	0.01	0	3.98	6.39	5.73		4.29945	0.828627	3.68	4.03	5.02	5.4	4.98	4.05	4.05	5.26	4.61	5.12	6.11	4.71	4.86	5.41	5.4	5.47	4.63	5.15	2.82	4.78	3.73	4.88	3.84	4.31	3.92	4.25	3.85	4.05
3315088	3315024	623556	NM_001109	ADAM8	ADAM metallopeptidase domain 8	10q26.3	chr10	-	134937275	134937322	4		54	0	0	6.96	9.17	8.51		7.41562	0.418044	7.76	7.72	7.63	8.23	7.99	7.5	7.43	7.86	7.89	7.87	7.8	7.82	7.97	7.87	7.76	8.05	7.94	8.25	8.23	7.92	7.59	7.14	7.52	6.89	6.93	7.09	6.52	7.49
3315823	3315802	623945	NM_007183	PKP3	plakophilin 3	11p15	chr11	+	393644	393756	4		14	0.01	0.01	4.39	6.27	5.61		4.2226	1.01781	5.9	5.54	4.29	4.64	5.5	3.82	3.8	5.86	4.87	4.75	6.32	5.58	6.12	6.2	4.85	7.39	5.32	5.48	5.59	6.92	4.72	4.08	3.84	2.33	3.68	3.04	3.19	4.22
3315931	3315907	623998	NM_198075	LRRC56	leucine rich repeat containing 56	11p15.5	chr11	+	542121	542198	4		26	0	0	5.17	6.92	6.26		5.13877	0.470091	5.34	5.06	4.44	5.31	5.41	4.17	5.73	5.43	5.73	5.34	5.26	5.7	6.11	5.29	5.47	5.53	5.07	5.97	5.53	3.44	5.09	4.55	5.33	4.87	5.42	5.36	4.94	5.53
3317570	3317569	624982	---				chr11	+	2968266	2968814	4		1	0	0	2.91	7.87	7.21		2.00479	0.52602	1.26	1.78	1.34	1.45	1.69	1.65	2.1	1.82	2.93	2.68	2.77	1.96	1.73	2.64	1.32	2.1	1.35	2.3	3.13	1.63	1.87	1.94	1.89	1.44	1.68	2.11	2.94	1.58
3317571	3317569	624982	---				chr11	+	2968848	2968983	4		2	0.19	0	1.7	5.55	4.89		2.07877	0.495673	1.7	2.67	1.66	1.67	3.41	1.49	1.76	2.61	3.87	2.58	1.75	2.9	2.08	1.78	1.97	2.37	2.48	2.19	2.41	1.9	2.05	1.6	2.25	2.61	1.51	1.96	1.76	2.32
3317572	3317569	624982	---				chr11	+	2969063	2969127	4		16	0.01	0	2.9	7.44	6.78		2.8911	0.615462	3.36	2.9	2.11	1.63	1.75	2.53	4.67	2.56	3.65	3.09	2.81	3.39	3.91	2.3	3.08	3.35	2.91	3.47	2.43	2.26	3.36	3.01	2.87	3.39	2.4	3.13	3.55	2.77
3319046	3319045	625797	NM_014469	HNRNPG-T	testes-specific heterogenous nuclear ribonucleopr	11p15	chr11	+	7066860	7066925	4		5	0.11	0.01	4.27	7.12	6.46		5.64274	0.527044	5.22	5.33	5.71	4.91	6.73	4.61	5.26	5.75	6.37	5.05	5.5	6.14	6.57	5.09	6.46	6.27	5.56	5.84	6.62	5.62	6.3	6.51	6.17	4.69	4.23	4.49	5.47	4.99
3321246	3321237	627175	---				chr11	+	13441677	13441734	4		16	0.03	0	2.78	5.8	5.14		3.20356	0.863979	3.53	3.98	3.01	1.63	3.04	2.3	1.91	3.08	1.55	2.15	4.14	3.59	1.86	1.99	2.46	2.87	3.05	4.58	3.75	2.68	3.21	4.08	2.85	2.39	2.56	2.08	2.63	2.45
3326851	3326842	630771	NM_017583	TRIM44	tripartite motif-containing 44	11p13	chr11	+	35641334	35641386	4		26	0	0	4.9	8.57	7.91		5.03397	0.663075	4.32	4.85	5.27	5.34	4.07	5.45	3.85	3.07	3.35	5.53	4.6	5.15	4.06	5.49	4.9	5.43	4.9	5.52	4.16	5.08	5.05	4.78	4.93	5.82	6.22	5.94	5.4	5.46
3329015	3329010	632150	XM_941752	DKFZp779M0652	hypothetical protein DKFZp779M0652	11p11.2	chr11	+	45750304	45750345	4		45	0.01	0.01	5.98	7.93	7.27		6.73288	0.318824	6.92	6.63	6.09	6.81	6.75	6.02	6.41	6.85	6.63	6.71	6.79	6.88	6.95	6.76	7.34	6.99	6.88	7.09	6.88	6.67	6.9	6.81	6.9	6.55	6.46	6.22	6.9	6.95
3332596	3332576	634151	NM_207341	ZP1	zona pellucida glycoprotein 1 (sperm receptor)	11q12.2	chr11	+	60399592	60399665	4		37	0	0	5.55	7.33	6.67		5.17479	0.436782	5.69	5.69	5.52	5.61	5.45	5.24	5.57	5.83	6.64	4.29	5.95	5.7	5.72	5.56	5.76	5.13	5.27	5.52	5.49	5.28	5.14	4.91	5.07	4.7	4.7	5.22	4.82	5.33
3332738	3332729	634224	AY541703	CD5	CD5 molecule	11q13	chr11	+	60626614	60626653	4		25	0	0	6.4	8.36	7.7		5.39479	0.493289	4.98	4.38	4.59	5.54	5.41	4.63	4.39	5.3	5.11	5.26	5.23	5.64	5.72	5.01	4.97	4.27	5.15	4.76	4.14	5.16	5.62	6.04	5.52	5.49	4.97	5.49	5.66	5.36
3333249	3333247	634529	NM_004265	FADS2	fatty acid desaturase 2	11q12-q13.1	chr11	+	61340349	61340474	4		32	0.01	0	4.25	7.64	6.98		5.13877	0.535236	4.81	5.74	5.69	5.3	4.96	5.38	5.25	4.85	6.11	4.56	6.34	5.87	4.69	5.66	5.89	6.19	4.9	5.21	4.58	5.32	4.59	4.07	4.9	4.81	5.32	4.29	5.25	5.01
3333497	3333488	634683	NM_003357	SCGB1A1	secretoglobin, family 1A, member 1 (uteroglobin)	11q12.3-q13.1	chr11	+	61947176	61947230	4		38	0	0	3.73	5.32	4.66		3.53795	0.523644	4.21	3.81	3.56	4.64	3.32	4	3.16	3.42	3.46	3.15	4.61	3.58	4.44	3.15	4.52	3.01	3.47	3.08	4.97	4.3	3.21	2.94	2.77	3.88	3.54	3.17	4.09	4.05
3333576	3333572	634723	---				chr11	+	62195796	62195888	4		16	0	0	3.58	6.62	5.96		3.52973	0.754915	3.94	3.7	2.92	3.79	3.28	4	3.25	3.87	3.76	1.63	1.85	2.58	3.07	2.52	1.68	3.2	2.37	4.59	2.07	4.34	3.6	2.84	3.48	3.54	2.87	2.93	3.59	4.34
3333578	3333572	634724	---				chr11	+	62196042	62196139	4		43	0	0	3.87	6.24	5.58		3.99219	0.477008	4.58	4.35	3.66	4.58	4.13	3.4	4.29	4.26	5.04	4.34	4.89	4.26	4.65	4.41	4.52	4.95	4.16	3.95	4.28	4.21	4.74	3	3.62	3.91	3	3.95	4.5	4.93
3333648	3333647	634762	NM_006473	TAF6L	TAF6-like RNA polymerase II, p300	CBP-associatedfactor(PCAF)-associatedfact	chr11	+	62295451	62295536	4		24	0.01	0	5.45	7.62	6.96		6.14534	0.510738	6.23	6.1	6.07	6.41	6.42	5.88	6.01	6.32	6.87	5.96	6.91	6.15	6.99	5.39	6.56	7.18	7.16	7	6.42	6.21	7.05	6.71	6.58	4.92	6.04	5.49	6.24	5.95
3333669	3333668	634772	NM_199337	LOC374395	similar to RIKEN cDNA 1810059G22	11q12.3	chr11	+	62311504	62311572	4		5	0.01	0	5.93	8.36	7.7		5.68562	0.449867	5.71	5.81	6.04	6.24	5.73	6	5.55	6.19	6.25	6.08	6.75	6.26	6.42	6.29	5.75	6.31	6.38	5.77	5.97	6.61	5.8	5.87	5.53	4.55	5.5	4.68	5.82	5.76
3334196	3334174	635075	NM_013280	FLRT1	fibronectin leucine rich transmembrane protein 1	11q12-q13	chr11	+	63643094	63643191	4		27	0.04	0	2.4	5.06	4.4		3.30192	1.09418	2.65	3.57	3.62	2.65	3.16	1.89	3.83	3.28	2.6	3.09	3.16	3.99	3.5	2.42	4.72	2.55	3.73	2.1	1.35	2.87	2.3	2.53	2.81	5.26	4.84	4.93	3.15	2.39
3334466	3334446	635236	XM_927638	LOC653485	similar to potassium channel, subfamily K, member	11q13.1	chr11	+	63823424	63823468	4		0	0.03	0.01	5.28	7.66	7		5.15123	0.648828	5.01	5.29	4.16	5.57	5.16	5.18	5.18	5.51	6.09	6.02	5.86	5.66	5.99	5.48	6.2	6.53	6.47	6.15	5.98	5.86	5.36	5.32	4.43	4.35	4.64	4.16	4.2	5.88
3335496	3335465	635791	NM_153253	SIPA1	signal-induced proliferation-associated gene 1	11q13	chr11	+	65174647	65174720	4		58	0	0	6.51	6.88	6.22		5.63521	0.503345	5.63	5.79	5.84	6.18	4.93	6.38	5.77	5.8	5.89	5.9	5.92	6.09	6.3	5.47	4.86	6.01	5.81	4.65	5.07	6.03	5.71	5.44	5.71	5.39	5.44	5.36	5.49	5.8
3335549	3335517	635823	NM_182710	HTATIP	HIV-1 Tat interacting protein, 60kDa	11q13	chr11	+	65242942	65243000	4		67	0	0	5.42	5.34	4.68		3.35041	0.813664	3.28	2.4	2.52	2.77	3.51	1.45	2.73	3.52	3.63	2.29	4.14	2.2	2.69	3.81	1.87	3.24	3.02	3.03	1.53	3.95	3.78	1.54	2.65	3.93	3.97	3.14	4.14	3.2
3335551	3335517	635823	NM_182710	HTATIP	HIV-1 Tat interacting protein, 60kDa	11q13	chr11	+	65243109	65243190	4		37	0	0	5.67	7.2	6.54		4.8737	0.963285	3.76	3.15	4.09	4.52	4	3.43	4.37	2.95	1.96	3.36	3.61	4.94	4.15	3.17	2.75	4.77	4.51	3.87	3.18	5.41	3.77	4.82	4.41	5.14	5.09	4.64	5.17	5.79
3335607	3335600	635855	NM_152760	FLJ30934	hypothetical protein FLJ30934	11q13.1	chr11	+	65373970	65374031	4		14	0.02	0.01	4.18	6.08	5.42		4.40658	0.681003	4.52	4.87	3.39	4.8	4.08	4.08	4.11	4.72	5.04	4	4.21	3.82	3.79	3.04	3.98	5.12	4.18	4.55	4.9	5.01	5.15	4.43	3.94	4.45	4.91	4.11	4.88	2.79
3335637	3335600	635873	NM_152760	FLJ30934	hypothetical protein FLJ30934	11q13.1	chr11	+	65380182	65380255	4		53	0	0	5.56	10.22	9.56		5.34986	1.53064	5.39	3.02	2.78	3.17	3.33	2.65	3.6	3.48	3.97	3.61	4.82	2.89	2.81	2.8	1.06	2.93	5.28	1.66	2.18	5.3	6.18	6.94	4.92	6.24	5.97	5.57	5.75	6.19
3335679	3335643	635891	NM_025128	MUS81	MUS81 endonuclease homolog (S. cerevisiae)	11q13	chr11	+	65389064	65389145	4		65	0	0	6.38	7.66	7		6.42096	0.318696	6.88	6.74	6.97	6.76	7.19	6.19	6.27	6.92	6.94	6.53	5.93	6.6	6.55	6.45	6.84	6.26	6.25	7.02	6	6.86	6.78	6.76	6.36	6.23	6.2	6.16	6.3	6.57
3335755	3335751	635925	NM_152762	TSGA10IP	testis specific, 10 interacting protein	11q13.1	chr11	+	65469810	65469862	4		5	0.03	0	3.55	9.71	9.05		3.57795	0.750139	3.48	2.03	2.78	3.46	4.41	3.59	3.59	2.79	3.95	2.93	4.29	3.38	4.12	2.88	4.78	5.45	3.16	3.59	4.09	4.25	2.96	2.42	4.36	3.09	2.78	2.83	3.2	2.63
3336803	3336801	636551	NM_001619	ADRBK1	adrenergic, beta, receptor kinase 1	11q13	chr11	+	66790763	66790825	4		56	0	0	7.48	8.22	7.56		6.80479	0.484442	7.2	6.57	7.31	6.64	6.1	6.33	5.99	7.45	6.97	7.06	7.3	6.79	7.84	7.83	7.08	7.84	7.37	7.54	7.76	7.7	7.11	6.72	6.44	6.76	6.94	6.88	6.46	6.33
3336853	3336801	636580	NM_001619	ADRBK1	adrenergic, beta, receptor kinase 1	11q13	chr11	+	66810597	66810732	4		0	0.05	0.01	3.3	5.34	4.68		2.85603	0.626081	3.25	2.81	2.1	3.26	1.56	2.96	4.51	2.81	3.35	2.94	3.03	3.46	3.43	3.38	1.57	3.16	2.71	3.62	2.07	2.95	2.3	2.85	2.82	2.88	3.25	2.97	3.11	2
3337149	3337137	636709	NM_003977	AIP	aryl hydrocarbon receptor interacting protein	11q13.3	chr11	+	67014115	67014198	4		37	0	0	7.44	7.15	6.49		5.36548	0.661866	5.51	4.29	4.24	4.28	5.35	4.93	5.11	2.94	4.76	3.91	4.98	5.52	5.06	5.93	4.27	4.81	4.93	4.8	5.66	5.61	5.06	5.16	5.44	5.4	5.79	6.1	5.84	5.54
3337198	3337196	636731	NM_007103	NDUFV1	NADH dehydrogenase (ubiquinone) flavoprotein 1, 5	11q13	chr11	+	67131052	67131096	4		64	0	0	7.71	9.77	9.11		8.12877	0.26768	8.15	7.94	8.15	8.34	7.52	7.57	8.31	7.7	7.97	8.02	8.08	7.81	8.37	8.17	8.02	8.42	8.08	8.31	8.08	8.4	7.9	8.11	7.89	8.12	8.1	8.07	8.71	8.56
3337355	3337329	636819	NM_001030010	ALDH3B1	aldehyde dehydrogenase 3 family, member B1	11q13	chr11	+	67551846	67551925	4		36	0.02	0	5.23	7.97	7.31		6.50548	0.514668	6.9	6.51	5.01	6.89	6.96	6.19	6.06	7.27	7.17	6.27	7.17	6.81	7.28	6.82	7.46	6.87	7.02	7.1	6.66	7.14	6.05	6.28	6.99	6.11	6.17	6.06	6.69	7.34
3339281	3339261	637965	NM_173042	IL18BP	interleukin 18 binding protein	11q13	chr11	+	71391527	71391800	4		45	0	0	3.99	5.01	4.35		3.39315	0.774636	2.33	2.71	3.98	3.47	2.88	2.45	1.35	3.04	3.2	1.77	3.84	2.08	2.91	3.1	3.14	3.92	3.96	3.82	2.83	3.13	3.67	2.81	1.9	4.28	5.28	4.29	2.39	2.5
3339282	3339261	637965	NM_173042	IL18BP	interleukin 18 binding protein	11q13	chr11	+	71391886	71392224	4		13	0	0	4.49	7.66	7		4.02356	0.593807	3.74	2.63	4.24	4.38	4.42	3.43	3.66	4.66	3.09	3.42	2.15	3.95	3.54	3.35	2.96	4	4.25	4.08	4.93	4.45	3.99	3.09	3.75	4.48	3.96	4.29	4.4	4.17
3340139	3340116	638460	NM_153614	DNAJB13	DnaJ (Hsp40) related, subfamily B, member 13	11q13.4	chr11	+	73357960	73357997	4		19	0.29	0	2.03	5.51	4.85		3.0789	1.1308	1.75	2.44	2.62	4.05	1.94	3.12	3.11	2.42	2.72	2.07	2.63	3.22	2.69	2.17	1.74	3.4	1.9	2.83	2.79	2.86	3.58	1.77	2.6	1.95	1.61	2.24	4.73	2.3
3340412	3340410	638636	NM_006656	NEU3	sialidase 3 (membrane sialidase)	11q13.5	chr11	+	74377286	74377386	4		45	0	0	3.75	5.09	4.43		3.4837	0.530831	3.28	3.89	3.76	3.58	3.43	4.06	3.19	2.82	3.83	3.99	3.94	3.94	3.7	3.22	4.17	3.7	2.75	3.63	4.52	4.13	3.3	3.55	3.9	3.31	3.44	3.86	3.43	3.6
3341141	3341137	639080	NM_138706	B3GNT6	UDP-GlcNAc:betaGal beta-1,3-N-acetylglucosaminylt		chr11	+	76428382	76428420	4		0	0.74	0.01	3.94	8.94	8.28		5.47699	0.685935	4.64	3.74	4.44	5.17	5.56	4.55	4.3	4.71	5.22	5.37	5.53	5.48	6.14	4.85	5.98	6.12	5.91	5.54	4.62	3.85	6.7	6.47	6.56	5.1	4.78	4.44	5.89	6.24
3344186	3344142	640900	NM_005467	NAALAD2	N-acetylated alpha-linked acidic dipeptidase 2	11q14.3-q21	chr11	+	89564573	89565063	4		16	0.13	0	0.89	5.46	4.8		1.5337	0.865023	0.87	0.84	0.83	1.19	1.47	1.22	1.29	0.84	1.03	0.66	0.69	1.41	1.41	0.7	0.87	1.33	1.04	0.98	0.67	1.05	0.84	1.46	0.97	1.21	1.05	1.2	1.55	1.33
3345995	3345940	642044	NM_175566	CNTN5	contactin 5	11q21-q22.2	chr11	+	99292006	99292088	4		54	0	0	3.67	5.96	5.3		4.37466	0.57507	3.28	3.17	4.32	5.07	4.57	3.85	4.06	5.19	5.32	4.04	3.58	5.19	5.31	4.29	4.37	4.48	3.95	4.44	4.77	3.69	3.69	3.58	3.53	3.52	4.49	4.08	4.4	4.25
3347633	3347615	643062	NM_000019	ACAT1	acetyl-Coenzyme A acetyltransferase 1 (acetoacety	11q	chr11	+	107512351	107512806	4		49	0	0	4.49	5.57	4.91		3.49096	0.949491	3.02	1.92	2.4	2.75	3.13	3.21	3.67	1.7	3.51	3.19	2.25	2.77	2.05	2.04	1.91	2.28	3.18	3.06	2.15	1.57	2.98	2.39	3.18	5.05	4.99	4.17	3.48	3.37
3347640	3347615	643067	NM_000019	ACAT1	acetyl-Coenzyme A acetyltransferase 1 (acetoacety	11q	chr11	+	107519400	107519864	4		39	0	0	4.58	6.19	5.53		3.26068	1.28134	1.62	3.86	2.18	2.14	2.65	2.97	1.77	1.09	2.49	1.42	1.37	1.22	1.47	2.47	2.24	2.53	3.02	2.86	1.31	1.65	3.2	2.41	1.79	6.03	5.71	5.77	2.8	2.5
3348908	3348891	643867	NM_018195	C11orf57	chromosome 11 open reading frame 57	11q23.1	chr11	+	111460836	111461046	4		45	0	0	4.88	7.08	6.42		3.08301	0.845644	2.26	3.11	3.19	3.24	2.58	4.31	2.66	2.24	1.87	2.98	2.08	2.07	2.36	2.94	3.45	2.08	2.79	2.32	0.73	2.92	3.69	1.6	1.8	4.25	3.78	3.2	3.79	3.28
3350750	3350749	645061	NM_002572	PAFAH1B2	platelet-activating factor acetylhydrolase, isofo		chr11	+	116520264	116520331	4		8	0.02	0	6.16	8.55	7.89		6.99411	0.390711	7.43	6.48	6.83	7.23	7.31	6.79	6.95	7.29	7.4	7.36	7.49	7.27	7.39	6.93	7.24	8.03	6.88	7.08	7.26	7.04	7.12	7.45	7.54	6.37	6.38	6.41	6.53	6.87
3350953	3350908	645176	NM_014956	CEP164	centrosomal protein 164kDa	11q23.3	chr11	+	116766771	116766816	4		5	0.02	0.01	3.99	6.42	5.76		4.20644	0.487711	4.31	4.91	5.08	4.58	4.96	3.92	3.49	3.63	4.73	3.41	4.29	4.51	3.72	4.58	4.17	4.12	4.31	4.59	5.31	5.2	4.86	3.49	3.29	4.34	4.18	4.39	3.57	3.9
3351168	3351166	645312	NM_001558	IL10RA	interleukin 10 receptor, alpha	11q23	chr11	+	117362393	117362459	4		27	0.01	0	5.51	9.28	8.62		6.20959	0.934577	7.08	7	7.57	7.66	7.55	6.8	6.95	6.81	7.82	7.65	7.55	6.61	7.76	7.01	6.91	7.15	7.78	6.29	5.58	6.82	7.09	7.21	7.19	4.82	5.02	5.35	5.52	6.32
3352627	3352618	646183	NM_014619	GRIK4	glutamate receptor, ionotropic, kainate 4	11q22.3	chr11	+	120036246	120036298	4		38	0	0	5.06	7.73	7.07		5.79411	0.401438	6.42	5.03	5.26	6.19	6.16	6.3	6.04	5.27	6.27	6.04	5.99	5.7	6.39	5.88	5.93	6.44	5.91	5.99	5.09	6.49	5.48	4.88	5.65	5.96	6	5.79	5.56	6.01
3354382	3354380	647271	NM_001037558	HEPN1	associated with liver cancer		chr11	+	124294862	124295070	4		28	0	0	3.66	5.01	4.35		2.92986	0.779267	3.15	2.5	2.2	3.36	1.92	3.29	2.63	2.35	1.97	1.48	3.58	3.5	2.98	3.07	2.68	3.08	2.56	3.44	4.12	3.63	3.44	3.01	2.2	3.48	2.93	4.18	2.46	3.26
3358119	3358112	649596	NM_173573	C11orf35	chromosome 11 open reading frame 35	11p15.5	chr11	-	545796	545929	4		10	0.08	0.01	4.17	6.55	5.89		5.18055	0.526112	5.14	3.81	4.98	5.27	4.7	4.06	3.44	4.15	5.51	5.61	5.07	5.15	4.34	5.09	4.52	5.82	4.68	5.28	5.87	5.68	4.78	5.15	4.92	4.69	4.81	4.71	5.33	4.68
3358429	3358425	649759	NM_018494	LRDD	leucine-rich repeats and death domain containing	11p15.5	chr11	-	789449	789557	4		22	0	0.01	6.14	5.04	4.38		3.46438	0.641279	3.82	3.26	3.76	3.29	3.91	3.35	3.31	3.35	5.21	2.9	3.61	3.63	3.62	2.84	3.44	3.76	2.67	3.57	3.84	2.89	2.88	3.86	2.74	3.91	3.49	4.06	2.99	1.74
3358446	3358425	649769	NM_018494	LRDD	leucine-rich repeats and death domain containing	11p15.5	chr11	-	792235	792360	4		35	0	0.01	6.11	7.04	6.38		5.83932	0.388992	5.88	4.39	5.36	5.8	6.67	5.71	6.38	5.75	6.53	5.98	5.8	6.47	6.19	5.48	6.05	5.63	6.47	5.87	6.22	6.42	6.26	6.14	5.5	5.03	5.39	5.59	5.37	5.65
3359271	3359267	650253	NM_014555	TRPM5	transient receptor potential cation channel, subf	11p15.5	chr11	-	2383359	2383398	4		64	0	0	6.33	7.76	7.1		6.51767	0.529574	7.26	6.76	6.84	7.49	7.54	6.55	7.48	7.54	7.91	6.98	7.24	7.12	7.22	6.23	7.16	7.04	7.1	7.66	7.4	7.23	6.16	6.21	5.78	5.79	6.28	5.93	6.18	6.35
3359298	3359267	650275	NM_014555	TRPM5	transient receptor potential cation channel, subf	11p15.5	chr11	-	2398076	2398200	4		7	0.01	0.01	4.56	6.65	5.99		4.68123	0.498982	5.55	5.36	4.8	5.01	4	4.65	5.08	4.9	5.31	5.23	5.47	5.39	4.11	4.7	5.32	5.8	5.81	5.17	5.53	5.54	4.79	4.83	5.15	4.17	3.98	3.87	4.5	4.57
3359464	3359461	650379	NM_003311	PHLDA2	pleckstrin homology-like domain, family A, member	11p15.5	chr11	-	2906755	2906889	4		20	0.01	0	5.44	8.33	7.67		6.46685	0.513555	7.11	6.77	6.55	7.05	6.72	5.14	5.55	6.91	7.04	7.58	7.41	7.02	6.61	7.27	6.67	7.67	6.72	7.29	6.52	7.52	6.32	6.17	6.91	5.51	5.69	6	6.38	6.84
3359581	3359529	650455	NM_139273	CARS	cysteinyl-tRNA synthetase	11p15.5	chr11	-	3019971	3020062	4		73	0	0	6.26	7.34	6.68		6.09849	0.42303	6.68	5.89	6.34	5.73	5.82	5.83	6.13	6.37	6.3	6.43	6.34	6.59	6.55	5.8	6.41	6.09	5.39	6.59	6.65	6.01	6.71	6.43	6.52	5.76	5.63	5.5	5.58	5.57
3362244	3362191	651997	NM_020974	SCUBE2	signal peptide, CUB domain, EGF-like 2	11p15.3	chr11	-	9069652	9069700	3		63	0.01	0	8.6	11.54	10.88		9.77233	0.353838	9.63	9.7	9.94	10.33	10.31	9.43	9.72	10.09	9.9	9.61	10.04	9.72	10.31	10.07	9.82	10.32	9.78	10.1	10.12	9.84	10.18	9.97	9.99	9.04	9.54	9.68	9.73	9.99
3362503	3362468	652151	NM_030962	SBF2	SET binding factor 2	11p15.4	chr11	-	9787060	9787125	4		63	0	0	6.06	6.83	6.17		4.70151	1.05554	4.69	4.21	3.68	4.89	3.82	5.68	3.58	3.62	3.33	2.83	4.3	3.16	2.89	4.69	1.88	2.66	4.04	2.13	3.5	3.81	6.2	5.55	6.72	5.13	5.76	5.22	4.77	4.27
3362796	3362795	652342	NM_016422	RNF141	ring finger protein 141	11p15.4	chr11	-	10489892	10489981	4		64	0	0	4.18	5.42	4.76		3.40712	0.584103	3.78	3.77	4.11	3.79	3.55	3.56	4.71	3.78	4.1	3.57	3.05	4.58	4.47	4.15	3.88	3.1	4.39	3.7	3.66	3.36	3.03	2.75	2.99	3.12	3.5	3.53	2.51	2.83
3364675	3364525	653562	XM_940973	LOC283278	hypothetical protein LOC283278	11p15.1	chr11	-	16992445	16992506	4		49	0	0	5.55	6.88	6.22		4.70507	1.02383	5.93	5.61	5.89	4.03	5.44	4.86	5.99	5.03	5.05	5.29	4.83	5.26	5.98	6.52	5.76	6.24	5.99	5.16	6.86	5.89	3.17	4.67	4.77	4.27	4.22	4.03	3.82	4.12
3365566	3365559	654101	XM_941064	LOC653616	similar to eEF1A2 binding protein	11p15.1	chr11	-	18683940	18684157	4		5	0.01	0.01	3.62	6.17	5.51		3.54808	0.604629	2.8	2.97	2.63	3.86	1.98	4.69	2.21	4.04	3.93	3.18	3.75	3.55	3.95	4.33	3.9	5.25	3.97	4.04	3.48	4.03	4.36	3.83	3.37	3.42	3.5	3.9	4.17	3.27
3365627	3365601	654137	NM_001039970	PTPN5	protein tyrosine phosphatase, non-receptor type 5	11	chr11	-	18722133	18722295	4		34	0	0	4.85	7.51	6.85		5.35863	0.412655	4.83	4.95	5.09	5.53	5.59	5.08	4.99	6.16	5.68	5.25	5.86	4.36	5.27	5.54	5.41	6.01	5.75	5.06	5.71	5.26	4.78	5.65	5.03	5.27	5.28	5.47	5.2	5.52
3368977	3368940	656168	NM_145804	ABTB2	ankyrin repeat and BTB (POZ) domain containing 2	11p13	chr11	-	34151279	34151401	4		54	0	0	6.1	8.38	7.72		6.47589	0.434754	7.19	6.56	5.74	6.81	6.23	5.66	5.65	6.05	6.62	6.61	7.07	5.8	7.02	6.81	6.63	7.48	7.4	7.23	6.63	7.34	6.57	6.49	5.79	5.84	6.17	6.16	6.6	6.69
3372087	3371986	658135	NM_015231	NUP160	nucleoporin 160kDa	11p11.2	chr11	-	47826453	47826509	4		0	0.03	0.01	5.09	7.77	7.11		5.97055	0.519885	6.46	5.57	6.16	6	6.15	6.2	6.29	6.62	6.64	6.18	5.78	6.3	6.87	4.97	6.84	6.52	6.39	7.01	6.98	5.68	6.73	6.27	6.68	4.98	5.07	5.3	5.85	6.07
3372237	3372235	658228	NM_032645	RAPSN	receptor-associated protein of the synapse, 43kD	11p11.2-p11.1	chr11	-	47416116	47416173	4		73	0	0	6.26	8.49	7.83		6.93973	0.555728	7.63	6.25	7.03	7.54	7.53	6.47	6.93	7.66	7.04	7.17	6.94	7.16	7.68	7.16	7.58	7.8	7.53	7.59	8.1	7.15	7.26	7.33	7.95	6.07	6.16	6.37	6.74	6.88
3372360	3372352	658293	NM_031909	C1QTNF4	C1q and tumor necrosis factor related protein 4	11q11	chr11	-	47568439	47568509	4		18	0.06	0	5.21	7.85	7.19		6.03452	0.44354	5.89	5.53	5.35	5.48	5.24	5.29	5.7	5.48	5.37	5.82	5.66	5.37	6.54	5.49	6.63	5.86	5.41	6.17	5.91	6.37	6.54	6.84	6.17	5.62	6.34	5.56	6.1	6.59
3372401	3372368	658315	NM_014342	MTCH2	mitochondrial carrier homolog 2 (C. elegans)	11p11.2	chr11	-	47620548	47620593	4		48	0	0	6.97	9.04	8.38		7.23562	0.542205	7.39	7.51	6.88	7.42	7.3	7.43	7.19	7.53	7.35	6.73	7.16	7.03	7.41	6.46	7.13	7.19	7.02	7.33	7.09	7.47	6.48	6.49	6.13	6.91	7.18	7.01	7.46	7.23
3374876	3374874	659590	NM_005142	GIF	gastric intrinsic factor (vitamin B synthesis)	11q13	chr11	-	59353551	59353594	4		53	0.01	0	3.04	5.87	5.21		3.94027	0.561216	4.02	3.85	4.02	4.51	4.54	3.42	3.38	4.26	4.34	4.37	4.17	4.58	4.91	3.53	4.11	4.37	4.06	3.88	2.88	4.31	4.23	4.53	4.14	3.84	3.34	3.44	4.66	3.86
3375846	3375840	660152	NM_022830	RBM21	RNA binding motif protein 21	11q12.2	chr11	-	62100063	62100262	4		62	0	0	5.16	6.34	5.68		4.36685	0.565572	4.12	4.16	3.79	3.19	3.58	4.69	3.73	4.86	4.37	3.84	5.12	4.35	5.18	3.97	4.42	3.11	2.98	4.59	5.07	4.98	3.48	3.59	4.4	3.85	3.77	3.84	3.46	4.04
3376790	3376779	660654	NM_001033678	TRPT1	tRNA phosphotransferase 1	11q13.1	chr11	-	63748595	63748686	4		60	0	0	6.51	6.64	5.98		5.17753	0.668497	4.75	5.42	5.25	5.23	3.29	5.08	4.46	4.22	6.42	4.44	5.98	5.36	5.03	4.42	4.71	5.26	4.93	4.8	5.5	5.42	4.1	4.32	4.99	4.84	4.39	4.71	5.79	6.03
3377194	3377177	660906	NM_017525	CDC42BPG	CDC42 binding protein kinase gamma (DMPK-like)	11q13.1	chr11	-	64357309	64357381	4		35	0.01	0	5.44	8.26	7.6		6.4163	0.539582	6.29	6.39	6.38	6.69	6.97	5.95	6.65	7.07	6.75	6.42	6.61	6.69	6.64	6.06	6.83	6.33	6.31	6.95	7.56	6.67	6.02	6.63	6.2	6.74	7.17	6.49	5.76	5.38
3377413	3377385	661044	NM_005468	NAALADL1	N-acetylated alpha-linked acidic dipeptidase-like	11q12	chr11	-	64582485	64582569	4		61	0	0	4.38	6.56	5.9		4.86822	0.650866	5.78	3.94	6.62	5.46	5.58	4.12	5.51	5.74	5.38	5.87	6.07	5.71	5.9	5.74	5.07	4.68	4.45	4.29	3.85	5.12	5.26	4.44	5.35	4.06	4.55	4.71	5.74	5.01
3378084	3378072	661376	NM_033036	GAL3ST3	galactose-3-O-sulfotransferase 3	11q13	chr11	-	65573099	65573224	4		20	0.02	0.01	5.29	6.94	6.28		5.76836	0.419229	6.02	6.15	5.7	5.88	5.64	5.28	5.96	6.12	5.62	6.82	6.39	6.39	5.71	5.26	6.18	6.11	5.82	6.3	6.51	6.51	5.42	6.22	5.02	5.7	5.84	5.57	6.29	6.17
3378199	3378191	661441	NM_004292	RIN1	Ras and Rab interactor 1	11q13.1	chr11	-	65858008	65858168	4		2	0.06	0.01	4.05	6.39	5.73		4.75877	0.535773	4.42	4.86	3.82	5.43	4.67	5.11	3.78	4.61	4.87	5.11	6.07	4.87	5.9	4.89	4.87	4.75	6.01	4.26	3.9	5.01	4	4.79	5.31	4.75	4.14	4.23	4.73	5.1
3378201	3378191	661441	NM_004292	RIN1	Ras and Rab interactor 1	11q13.1	chr11	-	65858213	65858258	4		44	0	0	3.62	6.98	6.32		4.48781	0.651168	5.01	4.35	4.38	5	4.9	5.7	4.84	6.43	5.23	5.32	6.3	4.05	5.05	4.55	4.88	4.47	4.96	5.91	4.35	5.11	4.49	4.93	3.04	4.18	4.96	4.42	3.75	4.36
3378674	3378671	661728	AF118080	PRO1880	PRO1880 protein	11q13.1	chr11	-	66720138	66720238	4		0	0.3	0	0.59	5.03	4.37		0.954658	0.328224	0.73	0.47	0.97	1.48	1.23	0.55	0.64	1.11	1.39	1.6	0.86	0.86	1.41	0.4	0.94	1.06	0.86	0.56	1.11	1.01	1.41	0.83	0.88	0.65	0.72	0.97	1.46	0.79
3378822	3378818	661804	NM_005608	PTPRCAP	protein tyrosine phosphatase, receptor type, C-as	11q13.3	chr11	-	66959982	66960096	4		25	0	0	7.35	7.35	6.69		4.46438	1.12721	5.17	5.46	7.68	4.58	5.29	4.98	5.34	4.57	5.15	5.85	5.8	4.59	6.08	4.98	5.27	6.27	6.5	4.91	5.34	5.95	3.39	3.55	4.8	3.94	3.98	4.16	4.02	4.13
3378836	3378830	661810	NM_001018070	CORO1B	coronin, actin binding protein, 1B	11q13.1	chr11	-	66963840	66963890	4		73	0	0	5.53	7.58	6.92		6.02986	0.823405	7.13	6.63	6.56	6.87	5.92	5.65	5.07	7.08	6.45	6.67	7.82	5.92	6.85	7.29	6.11	7.2	7.19	7.08	6.3	8.23	5.84	5.72	5.55	5.65	5.61	4.83	5.43	5.24
3378837	3378830	661811	NM_001018070	CORO1B	coronin, actin binding protein, 1B	11q13.1	chr11	-	66964194	66964310	4		57	0	0	4.75	7.29	6.63		5.33753	0.768467	6.25	5.81	5.91	6.25	5.6	3.41	3.3	4.31	5.4	5.21	6.34	5.06	6.32	6.9	4.17	6.17	5.74	5.94	4.62	6.86	5.03	5.05	5.16	5.27	5.21	4.28	4.63	5.3
3378838	3378830	661812	NM_001018070	CORO1B	coronin, actin binding protein, 1B	11q13.1	chr11	-	66964382	66964462	4		39	0.02	0	3.89	7.08	6.42		5.16534	0.736567	5.96	5.75	4.85	5.77	4.54	5.1	4.62	5.74	5.96	5.8	6.36	6.24	6.27	5.93	5.76	5.78	5.85	4.98	5.43	6.45	5.12	5.44	5.41	4.39	4.01	4.22	5.14	4.29
3378860	3378851	661827	NM_206997	GPR152	G protein-coupled receptor 152	11q13.1	chr11	-	66976428	66976642	4		6	0.01	0	3.21	6.04	5.38		3.39767	0.667871	3.26	2.91	3.27	4.51	4.09	3.47	3.31	3.43	4.08	3.7	4.32	3.9	4.46	3.13	4.24	2.8	2.88	4.22	4.84	3.01	3.87	3.96	2.72	2.69	3.5	3.33	2.73	4.3
3379296	3379269	662061	XM_938551	LOC649469	similar to unc-93 homolog B1		chr11	-	67528012	67528083	4		0	0.21	0.01	4.76	8.38	7.72		5.88945	0.588276	6.22	5.65	5.1	5.93	6.28	5.69	5.65	4.93	6.7	5.02	6.65	6.66	6.38	5.62	6.04	7.33	6.42	6.91	6.78	5.87	6.57	6.1	6.6	4.83	4.64	5.54	5.89	6.48
3379643	3379597	662267	NM_004923	MTL5	metallothionein-like 5, testis-specific (tesmin)	11q13.2-q13.3	chr11	-	68275482	68275553	4		13	0.04	0	5.93	9.45	8.79		6.87123	0.575485	6.68	6.37	6.29	7.08	6.12	6.43	5.76	6.94	7.3	6.48	7.25	6.39	7.02	6.7	6.01	7.04	6.65	6.64	7.23	6.96	7.45	6.89	7.1	6.24	6.64	6.35	7.2	7.58
3379757	3379744	662354	NM_198923	MRGPRD	MAS-related GPR, member D	11q13.2	chr11	-	68504247	68504877	4		4	0	0	3.35	5.25	4.59		2.52712	0.523295	2.9	2.79	3.04	2.79	2.5	2.86	2.27	2.16	2.91	3.59	2.62	2.29	3.7	1.95	2.61	2.01	2.87	2.58	2.34	2.12	2	3.44	2.89	2.67	2.92	2.12	3.18	3.23
3380091	3380080	662562	NM_153451	ORAOV1	oral cancer overexpressed 1	11q13.2	chr11	-	69199220	69199274	4		55	0	0	5.12	7.26	6.6		5.66247	0.518788	5.79	4.53	4.83	5.56	5.48	5.09	5.03	4.53	5.49	4.76	5.82	4.54	6.15	5.3	5.24	6.12	4.57	6.3	5.22	6.1	5.78	6.25	6.35	5.24	5.48	5.37	5.88	5.91
3380168	3380142	662608	NM_002007	FGF4	fibroblast growth factor 4 (heparin secretory tra		chr11	-	69299049	69299323	4		3	0.03	0	5.03	8.53	7.87		5.52521	0.51092	5.91	5.6	3.74	5.38	5.61	5.81	5.16	5.55	6.29	5.9	5.54	5.37	5.37	5.15	4.68	6.1	5.9	4.6	5.07	6.2	6.25	5.99	6.07	4.63	5.14	4.65	6.21	6.38
3381590	3381540	663580	XM_941284	LOC651986	similar to Forkhead box protein L1 (Forkhead-rela		chr11	-	72986621	72986681	3		32	0.01	0	5.19	8.56	7.9		6.00795	0.485933	6.46	6.44	5.66	6.25	6.2	5.58	6.1	5.52	4.91	6.63	6.41	5.91	6.15	6.18	5.61	7.11	5.96	6.32	6.03	5.97	5.96	6.07	6.48	5.39	6.06	6.15	5.84	5.6
3382550	3382523	664163	NM_004626	WNT11	wingless-type MMTV integration site family, membe	11q13.5	chr11	-	75595112	75595163	4		28	0.01	0	6.72	8.49	7.83		7.32466	0.444226	7.86	7.65	7.54	7.95	7.68	7.57	7.43	7.73	7.82	7.91	7.84	7.6	8.33	7.66	7.94	8.29	8.1	7.91	8.18	7.75	7.58	7.24	7.76	6.87	6.84	7.1	7.2	7.54
3384256	3384248	665259	NM_175885	MGC33846	hypothetical protein MGC33846	11q14.1	chr11	-	82122036	82122108	4		22	0.03	0	6.46	9.89	9.23		7.58685	0.424705	7.79	6.84	7.38	8.14	8.03	7.37	7.7	8.15	7.97	7.74	7.99	7.28	7.89	7.4	8.25	7.97	8.07	8.05	8.62	7.69	7.41	7.27	7.87	7.14	7.41	7.1	7.31	7.62
3385843	3385834	666247	NM_000842	GRM5	glutamate receptor, metabotropic 5	11q14.2-q14.3	chr11	-	87881979	87882031	4		4	0.02	0.01	6.58	8.69	8.03		7.28507	0.462199	7.8	7.31	7.07	7.71	7.3	7.16	6.65	7.73	8.08	7.93	7.48	7.69	8.19	7.38	8.16	8.33	7.14	8.17	8.05	7.49	7.7	7.29	7.12	6.45	6.47	6.73	7.18	7.78
3386006	3385951	666375	NM_016931	NOX4	NADPH oxidase 4	11q14.2-q21	chr11	-	88864087	88864205	4		6	0.01	0.01	4.41	6.7	6.04		4.88329	0.532747	5.13	4.49	4.79	4.8	4.97	5.03	4.71	4.49	5.05	5.11	4.94	4.84	5.37	5.34	5.73	5.2	4.87	5.15	4.41	4.8	5.45	5.94	5.86	4.15	4.28	4.46	5.15	5.25
3386816	3386814	666846	NR_003033	SNORD5	small nucleolar RNA, C	Dbox5	chr11	-	93103046	93103085	4		54	0	0	4.8	7.27	6.61		2.85397	1.45924	1.27	2.37	2.13	2.06	1.98	2.31	2.67	1.7	0.75	1.13	1.2	0.9	1	1.35	0.54	1	1.86	1.82	1.16	1.99	1.81	1.65	1.86	5.75	5.83	5.63	2.59	1.23
3387457	3387413	667217	NM_144664	FAM76B	family with sequence similarity 76, member B	11q21	chr11	-	95162337	95162465	4		50	0.02	0	6.58	9.26	8.6		8.05096	0.506777	8.29	7.36	8.49	7.96	9.12	7.78	7.76	8.5	8.99	8.64	8.72	8.5	8.58	8.34	8.88	8.55	8.7	9.17	8.98	8.51	8.43	8.4	8.32	7.12	7.53	7.36	7.91	8.22
3387471	3387469	667224	---				chr11	-	95196391	95196572	4		34	0	0	4.27	6.4	5.74		2.71945	0.727835	0.89	2.19	1.92	1.98	2.35	3.36	1.78	1.89	1.57	2.54	2.85	1.72	2.73	3.05	2.47	1.63	3.02	1.89	3.79	2.88	3.2	3.08	2.09	3.54	4.68	3.75	1.98	2.22
3387472	3387469	667224	---				chr11	-	95196702	95196931	4		34	0	0	4.46	6.07	5.41		2.85507	0.645205	2.96	3.3	3.18	2.14	3.24	3.01	2.73	2.78	2.97	2.11	2.25	1.8	2.28	2.63	1.37	2.52	2	2.43	1.11	1.83	1.93	2.93	3.22	4.1	4	4.38	2.22	2.77
3390145	3390143	668918	NM_152587	C11orf65	chromosome 11 open reading frame 65	11q22.3	chr11	-	107707369	107707477	4		19	0	0	1.81	6.32	5.66		2.10548	0.559362	1.29	1.07	1.71	2.01	2.63	2.14	1.17	1.64	2.17	2.07	1.87	2.25	1.9	2.22	2.57	3.65	3.27	2.09	1.04	1.22	1.54	2.55	0.65	1.98	2.53	1.53	2.38	2.46
3391683	3391653	669859	NM_016574	DRD2	dopamine receptor D2	11q23	chr11	-	112851200	112851320	4		1	0.12	0	6.18	9.9	9.24		7.2826	0.467583	7.18	6.94	7.2	7.95	7.38	6.82	6.88	7.67	7.43	7.36	7.4	7.19	7.84	7.61	7.61	8.26	6.8	7.81	7.87	7.39	8.09	7.6	7.96	6.51	6.62	6.56	7.27	7.47
3392417	3392332	670271	NM_014333	IGSF4	immunoglobulin superfamily, member 4	11q23.2	chr11	-	114880338	114880432	4		47	0	0	6.11	8.27	7.61		6.59096	0.360683	6.89	6.23	5.99	6.39	7.15	6.4	6.21	6.56	6.45	6.91	6.59	6.2	7.06	6.47	7.13	7.01	6.57	7.29	6.22	6.53	7.07	6.66	6.52	6.11	6.16	6.12	6.75	7.1
3393258	3393257	670804	NM_138973	BACE1	beta-site APP-cleaving enzyme 1	11q23.2-q23.3	chr11	-	116661710	116661881	4		53	0	0	2.43	5.69	5.03		3.85151	1.04424	2.52	3.76	3	3.6	3.12	1.71	2.84	2.8	3.79	2.28	3.38	1.14	2.4	3.04	3.03	3.14	2.3	3.64	2.7	1.86	2.76	2.35	2.66	5.11	5.59	5.54	4.4	2.89
3393758	3393744	671131	NM_001040651	CD3D	CD3d molecule, delta (CD3-TCR complex)	11q23	chr11	-	117715376	117715419	4		7	0	0	10.97	5.51	4.85		2.37178	1.49485	2.58	2.9	5.85	2.22	3.77	4.05	2.8	3.66	5.22	3.61	2.82	0.98	2.39	2.96	2.66	2.41	4.99	1.54	2.41	2.66	3.58	3.4	1.69	0.82	1.24	1.76	3.81	2.68
3393760	3393744	671133	NM_001040651	CD3D	CD3d molecule, delta (CD3-TCR complex)	11q23	chr11	-	117716358	117716466	4		13	0	0	10.74	5.79	5.13		2.41726	1.33899	2.67	2.22	3.98	3.42	2.44	4	3	3.57	3.38	1.38	4.84	2	2.3	4.19	2.69	4.3	3.25	1.98	3.2	2.94	3.06	1.89	2.14	1.69	1.43	1.68	2.44	1.19
3393999	3393993	671282	NM_182557	BCL9L	B-cell CLL	lymphoma9-like	chr11	-	118275255	118275412	4		20	0.01	0.01	4.62	6.28	5.62		4.9511	0.512365	5.17	4.68	3.68	5.75	5.27	3.85	4.88	5.68	4.23	4.86	5.6	4.72	4.99	5.18	5.15	6.97	5.64	4.72	4.49	5.2	4.09	4.89	5.03	5.09	5.22	4.9	4.31	4.99
3394189	3394183	671381	NM_002105	H2AFX	H2A histone family, member X	11q23.2-q23.3	chr11	-	118470662	118470815	4		2	0.01	0.01	6.12	6.74	6.08		5.5637	0.434315	5.54	5.31	5.22	5.73	5.24	5.78	4.56	6.03	5.38	5.1	5.93	5.27	6.32	5.42	5.69	6.74	4.81	5.62	6.09	5.88	5.54	5.58	6.09	4.91	5.06	5.06	5.66	5.75
3396034	3396003	672452	NM_170601	SIAE	sialic acid acetylesterase	11q24	chr11	-	124050425	124050506	4		23	0	0	3.86	7.62	6.96		3.10795	1.26477	2.42	1.64	1.84	2.46	2.47	1.82	3.2	2.36	3.77	1.95	2.55	1.95	2.7	2.64	1.96	1.74	3.07	2.83	3.77	3.14	2.23	1.45	2.18	1.9	1.6	2.24	2.94	3.48
3396176	3396144	672524	NM_024631	C11orf61	chromosome 11 open reading frame 61	11q24.2	chr11	-	124175363	124175456	4		72	0	0	5.05	7.22	6.56		5.95137	0.411614	6.25	5.65	5.94	6.23	6.48	6.68	6.04	6.44	6.36	5.49	6.14	5.6	6.6	5.12	5.59	6.77	6.2	6.05	6.63	5.82	6.39	6.13	6.21	5.52	5.84	5.86	5.52	6.12
3397020	3397003	673006	NM_032531	KIRREL3	kin of IRRE like 3 (Drosophila)	11q24	chr11	-	125811932	125812113	4		23	0.04	0.01	3.02	5.44	4.78		3.88589	0.678581	4.85	3.78	3.47	4.09	4.62	2.94	3.05	3.56	3.96	4.55	4.02	3.65	4.23	3.57	3.03	3.51	4.44	3.16	2.58	3.58	3.41	3.28	3.44	4.97	4.78	4.92	3.33	3.42
3397022	3397003	673007	NM_032531	KIRREL3	kin of IRRE like 3 (Drosophila)	11q24	chr11	-	125815563	125815633	4		39	0.01	0	5.17	7.26	6.6		5.88671	0.439409	6.02	4.77	5.99	5.34	6.14	4.32	5.85	6.02	6.14	5.6	5.79	6.03	6.82	5.49	5.84	5.83	5.5	6.6	5.78	5.9	6.48	6.05	5.77	6.22	5.68	5.78	5.79	6.26
3397778	3397774	673499	NM_000220	KCNJ1	potassium inwardly-rectifying channel, subfamily	11q24	chr11	-	128215186	128215333	4		9	0	0	2.15	5.85	5.19		2.32904	1.87602	2.47	1.95	1.99	1.54	3.43	1.16	1.28	1.51	2.15	1.83	1.55	3.1	2.98	2.36	1.56	2.51	1.6	2.29	1.68	2.15	2.61	1.4	2.4	1.78	1.74	1.68	1.54	1.88
3400055	3400034	674983	NM_018979	WNK1	WNK lysine deficient protein kinase 1	12p13.3	chr12	+	733018	733183	4		33	0.01	0	4.12	6.75	6.09		5.1237	0.474873	5	4.74	4.64	5.83	5.01	5.68	4.82	5.32	3.94	5.21	5.71	4.54	5.55	5.45	5.53	6.71	5.29	5.75	6.34	5.72	5.13	5.28	5.36	3.99	4.8	4.68	5.42	5.35
3401508	3401438	675939	XM_931366	LOC643152	hypothetical protein LOC643152	12p13.32	chr12	+	3571676	3571767	4		25	0.57	0	0.92	5.37	4.71		2.16534	1.25458	1.27	1.63	0.82	1.09	1.21	0.82	0.6	1.38	1.91	1.43	1.37	1.32	2.55	1.32	1.49	0.84	1.03	1.54	1.56	1.04	0.85	1.31	1.41	4.62	4.61	5.12	1.84	1.11
3401954	3401953	676213	NM_002235	KCNA6	potassium voltage-gated channel, shaker-related s	12p13	chr12	+	4788617	4789219	4		0	0.03	0	2.71	6.01	5.35		1.77479	0.452656	1.92	0.81	0.94	1.76	1.5	1.22	1.52	1.16	3.08	1.9	1.29	2.1	2.75	1.43	0.99	1.65	1.95	1.85	1.78	1.88	1.87	1.6	1.46	1.73	1.84	1.64	1.73	1.91
3401956	3401953	676213	NM_002235	KCNA6	potassium voltage-gated channel, shaker-related s	12p13	chr12	+	4789475	4790028	4		15	0	0	3.44	6.79	6.13		2.97973	0.735514	4.12	3.34	3.38	3.53	3.61	3.2	2.6	1.57	4.03	2.29	3.34	2.54	3.09	2.18	2.64	3.77	2.64	3.07	1.63	1.99	3.23	3.54	2.12	4.33	4.74	3.92	3.19	2.04
3401959	3401953	676213	NM_002235	KCNA6	potassium voltage-gated channel, shaker-related s	12p13	chr12	+	4790309	4790350	4		0	0.26	0	3.03	6.75	6.09		3.97082	0.577364	3.32	3.64	3.23	3.06	4.79	3.4	4.36	3.47	4.72	4.3	4.46	2.46	4.3	3.76	3.05	3.31	4.92	2.99	3.9	2.76	4.45	4.59	4.31	4.38	4.04	4.27	4.59	3.4
3401960	3401953	676213	NM_002235	KCNA6	potassium voltage-gated channel, shaker-related s	12p13	chr12	+	4790655	4791040	4		25	0	0	3.73	6.07	5.41		3.12781	0.677166	4.05	1.85	3.07	2.8	2.15	2.2	2.71	2.54	2.76	2.02	4.27	2.68	2.32	1.71	2.59	2.57	3.87	2.98	4.1	1.92	4.18	3.92	2.81	3.72	3.53	3.46	2.81	3.42
3401961	3401953	676213	NM_002235	KCNA6	potassium voltage-gated channel, shaker-related s	12p13	chr12	+	4791085	4791290	4		23	0.03	0	1.44	5.54	4.88		2.06247	0.461371	2.38	1.88	1.53	1.59	2.22	1.5	1.48	2.12	2.18	2.22	1.65	2.36	2.33	1.51	1.84	2.93	2.34	1.77	1.69	1.4	2.29	3.22	1.61	2.1	2.44	2.13	2.16	2.77
3402425	3402398	676499	NM_018173	PLEKHG6	pleckstrin homology domain containing, family G (		chr12	+	6306759	6307079	4		17	0.14	0	2.58	6.1	5.44		3.95151	1.45389	6.3	6.52	5.85	3.15	7.37	5.42	4.96	5.37	4.88	5.41	6.45	6.18	6.8	5.27	5.53	5.75	6.58	6.22	6.13	6.89	4.48	5.6	4.48	2.05	3.7	3.37	1.47	1.98
3402428	3402398	676500	NM_018173	PLEKHG6	pleckstrin homology domain containing, family G (		chr12	+	6307578	6307732	4		15	0	0	2.14	5.75	5.09		2.32356	0.918795	3.01	4.62	2.89	2.21	4.81	3.42	2.93	3.9	3.92	2.17	4.37	3.98	3.91	2.85	4	3.59	3.87	2.8	2.45	4.24	2.59	2.35	2	1.65	1.53	1.82	1.5	2.69
3402514	3402506	676544	NM_001242	TNFRSF7	tumor necrosis factor receptor superfamily, membe	12p13	chr12	+	6430327	6430431	4		28	0	0	4.94	5.8	5.14		2.52219	1.43554	1.98	2.11	5.97	2.87	4.85	2.02	3.16	2.58	4.61	2.63	4.22	3.06	3.2	3.11	2.32	5.15	4.54	2.32	2.07	2.71	2.63	2.98	3.37	1.76	1.28	1.48	2.94	2.39
3402685	3402684	676641	---				chr12	+	6646279	6646775	4		14	0	0	4.74	9.01	8.35		2.99507	0.695462	2.66	2.85	3.61	3.05	2.29	4.18	2.15	3.66	1.93	4.07	2.17	2.14	3.26	2.67	1.83	2.56	2.91	1.98	2.09	3.51	2.5	2.39	1.94	3.12	2.63	3.52	3.6	2.23
3402686	3402684	676641	---				chr12	+	6646835	6646885	4		23	0	0	3.47	8.14	7.48		2.17945	0.662659	2.38	1.33	2.11	2.13	1.04	2.41	1.9	1.83	1.84	1.52	2.39	1.52	2.79	0.89	1.61	1.41	2.26	2.7	1.63	3.19	2.78	2.92	1.57	2.67	1.9	1.79	3.42	1.69
3402687	3402684	676641	---				chr12	+	6646917	6646957	4		17	0	0	3.23	7.67	7.01		1.8489	0.56908	1.98	2.53	2.5	2.03	3.17	1.94	1.7	1.53	1.39	2.29	1.74	2.83	1.27	1.8	1.43	1.68	2.71	1.71	1.48	1.74	1.68	1.75	1.64	1.69	1.01	1.73	2.21	1.69
3402688	3402684	676641	---				chr12	+	6647125	6647528	4		28	0	0	4.24	8.87	8.21		3.65904	0.733264	3.54	3.25	2.37	3.96	2.2	4.13	4.14	2.5	2.54	4	2.98	4.18	3.38	4.08	2.82	2.74	3.69	3.64	4.33	4.16	3.62	4.68	3.93	3.83	2.93	4.17	3.13	2.02
3402689	3402684	676642	---				chr12	+	6648461	6648583	4		6	0	0	4.74	8.42	7.76		2.85822	0.729961	2.88	2.26	2.74	3.45	2.75	2.01	2.93	3.03	1.72	2.29	3.35	1.05	2.65	2.37	3.84	2.66	2.79	1.88	2.49	3.89	2.39	2.68	3.46	1.78	1.85	2.07	0.89	1.67
3402891	3402874	676748	NM_002075	GNB3	guanine nucleotide binding protein (G protein), b	12p13	chr12	+	6825048	6825180	4		23	0	0	5.06	7.04	6.38		3.64096	1.24186	3.93	3.08	3.52	2.85	2.1	1.82	3.88	2.87	2.51	3.1	3.46	0.92	1.83	3.15	2.7	1.65	3.43	2.35	3.61	2.95	1.35	2.69	1.59	5.89	5.49	5.56	3.81	3.89
3402892	3402874	676749	NM_002075	GNB3	guanine nucleotide binding protein (G protein), b	12p13	chr12	+	6826219	6826287	4		23	0	0	5.63	7.36	6.7		4.53288	1.44431	3.5	3.46	4.42	4.75	3.34	3.71	3.12	4.21	4.09	2.59	4.18	3.23	4.72	3.68	4.52	2.7	4	2.84	4.24	3.38	4.18	3.38	4.42	7.25	6.28	6.63	4.2	3.88
3402893	3402874	676749	NM_002075	GNB3	guanine nucleotide binding protein (G protein), b	12p13	chr12	+	6826399	6826818	4		31	0	0	5.12	7.18	6.52		4.39178	1.27342	4.09	3.91	4.41	3.96	2.5	0.94	3.33	3.2	3.93	3.69	3.17	4.58	4.8	4.19	4.8	3.03	2.76	4.32	2.2	3.89	1.79	3.85	3.37	5.57	6.24	6.22	6.32	4.95
3407236	3407229	679437	NM_153207	AEBP2	AE binding protein 2	12p12.3	chr12	+	19484127	19484178	4		2	0.02	0	5.6	8.35	7.69		6.32932	0.591421	6.2	6.42	6.35	7.04	7.37	6.71	7.03	7.73	7.92	6.61	6.86	7.65	7.28	6.64	7.17	7.75	6.61	7.06	7.88	6.59	6.65	6.14	6.33	5.57	5.87	5.62	6.4	6.49
3407819	3407793	679816	NM_024854	FLJ22028	hypothetical protein FLJ22028	12p12.1	chr12	+	21514031	21514288	4		33	0	0	2.54	5.11	4.45		1.23288	0.435152	1.4	0.69	1.41	0.9	0.82	1.62	0.77	0.63	0.96	1.73	0.9	1.52	0.71	1.18	0.87	0.9	1.02	0.98	1.62	1.11	0.95	0.42	0.82	1.76	1.08	1.55	1.64	2.31
3407854	3407849	679842	NM_030572	C12orf39	chromosome 12 open reading frame 39	12p12.1	chr12	+	21571930	21571983	4		21	0.04	0.01	3.67	6.79	6.13		4.82849	0.850501	3.26	4.51	3.16	4.87	4.91	4.1	4.6	4.43	4.22	5.01	5.02	5.21	4.81	3.97	4.62	3.25	5.23	4.99	4.33	4.58	5.79	5.62	6.08	4.08	4.44	3.75	4.83	5.14
3408833	3408831	680456	NM_005086	SSPN	sarcospan (Kras oncogene-associated gene)	12p11.2	chr12	+	26239789	26239851	4		11	0.06	0	6.15	9.77	9.11		7.60137	0.480834	7.87	7.23	7.73	7.75	8.25	7.26	7.87	7.79	8.44	7.81	8.12	7.6	8.05	7.88	8.25	8.22	8.33	8.09	8.78	8.04	7.82	7.95	8.27	7.15	7.19	7.02	7.65	7.59
3410245	3410241	681367	XM_928608	LOC645593	similar to CASK interacting protein 1	12p11.21	chr12	+	31370053	31370090	4		67	0	0	2.58	6.91	6.25		3.96671	0.57563	4.28	4.12	3.83	3.52	3.24	2.77	3.93	3.75	2.74	3.71	3.99	3.65	4.8	4.23	3.35	5.07	3.23	4.36	3.08	4.23	3.86	3.65	3.61	3.74	3.84	2.58	4.41	4.48
3411264	3411234	681984	NM_001031748	C12orf40	chromosome 12 open reading frame 40	12q12	chr12	+	38444829	38444877	4		45	0	0	3.22	6.05	5.39		3.39233	0.800154	4.43	3.82	5.2	3.85	1.78	2.92	4.24	3.09	4.37	2.91	3.71	6.25	3.45	3.84	1.82	3.99	2.46	3.14	3.84	4.84	4.39	3.89	2.27	3.57	4.08	2.57	3.52	1.16
3413222	3413212	683298	NM_017842	FLJ20489	hypothetical protein FLJ20489	12q13.11	chr12	+	46453282	46453331	4		12	0.01	0	6.32	8.58	7.92		6.81849	0.404388	7.3	7.27	6.83	6.79	6.64	6.63	6.69	7.13	7.3	7.13	6.86	6.8	7.4	7	7.27	7.63	7.14	7.56	6.57	6.98	7.41	7.32	6.97	5.98	6.15	6.06	6.48	7.24
3413298	3413278	683338	NM_024056	TMEM106C	transmembrane protein 106C	12q13.1	chr12	+	46646223	46646261	4		54	0	0	6.9	5.14	4.48		3.06493	1.02174	1.34	0.96	2.21	2.38	1.76	3.4	2.72	3.18	1.26	3.68	4.78	1.5	3.63	1.51	1.54	2.51	2.47	1.25	2.86	3.51	1.81	3.42	1.45	4.89	3.84	3.56	4.19	3.29
3413854	3413852	683625	NM_006262	PRPH	peripherin	12q12-q13	chr12	+	47975288	47975544	4		4	0.11	0	4.04	6.72	6.06		4.53795	0.738377	5.15	4.06	4.56	3.88	3.11	3.77	3	4.92	3.4	2.68	5.22	4.63	5.72	4.77	4.13	5.11	4.12	5.03	4.54	2.86	4.67	5.03	5.49	3.99	4.33	3.55	4.23	6.02
3414158	3414104	683805	NM_001031698	PRPF40B	PRP40 pre-mRNA processing factor 40 homolog B (S.	12q	chr12	+	48324247	48324678	4		24	0.04	0	2.3	5.08	4.42		2.95096	0.597272	2.83	3.36	1.9	2.25	3.14	2.85	2.48	2.24	3.28	3.15	1.86	2.39	3.16	3.29	3	1.93	2.27	2.24	1.66	3.08	2.66	3.63	2.25	3.21	2.98	3	3.1	3.6
3414343	3414326	683908	NM_001652	AQP6	aquaporin 6, kidney specific	12q13	chr12	+	48654813	48654856	4		58	0	0	4.92	7.44	6.78		5.91068	0.499545	6.51	5.64	5.59	6.84	5.97	6.23	6.22	6.9	6.78	7.03	6.65	6.01	6.35	5.66	6.25	6.71	5.78	6.5	6.18	6.43	6.44	5	5.74	4.59	5.88	5.5	6.25	5.76
3415217	3415193	684445	NM_181711	GRASP	GRP1 (general receptor for phosphoinositides 1)-a		chr12	+	50695179	50695226	4		16	0	0.01	5.41	6.45	5.79		4.86877	0.589673	4.44	2.97	4.39	4.49	4.79	3.5	4.7	4.69	3.77	4.98	4.7	3.85	4.39	4.04	4.54	5.19	5.09	5.54	5.29	4.68	5.76	5.33	5.53	3.77	4.69	4.08	5.3	4.62
3415991	3415988	684848	NM_020547	AMHR2	anti-Mullerian hormone receptor, type II	12q13	chr12	+	52104393	52104470	4		18	0	0	4.74	7.14	6.48		4.15945	0.496328	4.64	4.6	4.23	4.03	4.5	4.26	4.89	4.32	2.92	2.9	4.11	4.36	5.07	4.75	3.27	4.95	4.38	4.57	4.51	4.24	3.18	3.33	4.6	3.43	4.16	3.48	3.64	4.22
3418087	3418086	685998	---				chr12	+	56095784	56096165	4		0	0	0	2.58	6.17	5.51		1.13014	0.362359	1.35	1.18	1.16	0.81	2.15	1.6	1.33	2.21	1.52	1.64	0.61	0.98	1.02	0.85	0.99	1.7	0.88	1.12	0.86	0.75	1.25	1.14	0.84	1.36	0.43	1.51	1.6	1.16
3418136	3418120	686024	NM_005269	GLI1	glioma-associated oncogene homolog 1 (zinc finger	12q13.2-q13.3	chr12	+	56149646	56149737	4		28	0	0	4.48	7.37	6.71		4.9626	0.537029	5.05	5.96	5.06	5.51	4.6	4.84	5.41	5.53	5.35	5.2	5.8	5.56	5.37	5.51	5.61	5.73	5.65	5.91	6	5.28	4.66	4.89	5.09	4.91	4.23	4.79	4.76	4.88
3418411	3418394	686171	NM_133489	SLC26A10	solute carrier family 26, member 10	12q13	chr12	+	56303993	56304040	4		29	0	0	4.06	6.46	5.8		4.2237	1.15886	4.07	2.65	3.77	3.92	3.89	3.21	3.43	3.76	3.16	3.42	5.14	4.15	3.83	3.98	3.88	4.37	4.73	4.84	4.42	4.04	2.84	2.29	1.77	5.82	5.79	6.02	3.36	4.25
3418413	3418394	686172	NM_133489	SLC26A10	solute carrier family 26, member 10	12q13	chr12	+	56304102	56304147	4		31	0	0	2.6	6.08	5.42		3.31397	1.70338	2.72	3.27	2.08	3.04	2.74	1.69	2.53	3.13	2.37	2.03	2.62	3.32	2.05	2.8	1.71	1.95	1.53	1.99	4.1	2.4	2.44	2.74	3.23	6.16	5.96	6.11	1.21	1.77
3418414	3418394	686172	NM_133489	SLC26A10	solute carrier family 26, member 10	12q13	chr12	+	56304230	56304370	4		29	0.01	0	2.23	6.22	5.56		3.50822	1.53994	3.35	1.51	2.66	2.46	2.8	2.9	3.1	1.65	2.62	2.24	1.66	2.66	2.35	3.63	3.81	2.97	3.14	1.19	2.63	2.18	3.19	2.63	2.99	6.25	5.96	5.99	2.31	1.64
3418415	3418394	686172	NM_133489	SLC26A10	solute carrier family 26, member 10	12q13	chr12	+	56304379	56304500	4		25	0	0	2.21	5.5	4.84		2.69973	1.15451	2.02	2.32	0.93	2.6	2.63	1.43	2.11	2.58	2.7	2.53	2.28	1.58	2.91	2.62	1.97	2.04	1.95	1.56	2.26	1.69	1.11	2.86	2.66	4.81	4.29	5.08	2.51	2.18
3418417	3418394	686172	NM_133489	SLC26A10	solute carrier family 26, member 10	12q13	chr12	+	56304568	56304607	4		28	0	0	4.11	6.69	6.03		4.81973	0.99446	3.09	4.45	3.94	5.09	5.18	4.61	5.54	4.86	5.37	4.92	4.17	5.28	4.3	4.18	4.87	3.38	5.49	4.69	2.89	3.93	3.4	4.66	4.28	6.15	6.3	6.44	4.67	5.22
3420095	3420079	687219	NM_014319	LEMD3	LEM domain containing 3	12q14	chr12	+	63849841	63849886	4		69	0	0	5.63	7.7	7.04		6.55384	0.357513	6.27	6.44	6.34	6.17	6.72	6.35	6.23	6.67	6.7	6.18	6.35	6.6	6.19	6.38	7.01	6.92	5.26	6.58	6.71	5.87	7.39	6.87	6.38	6.64	6.64	6.57	6.77	7.15
3421987	3421985	688396	NM_014505	KCNMB4	potassium large conductance calcium-activated cha		chr12	+	69046699	69046776	4		22	0.01	0	7.07	9.6	8.94		7.7926	0.419219	7.75	7.84	8.09	7.36	7.97	7.43	8.06	8.12	8.32	8.12	8.38	8.25	8.4	7.59	8.13	8.11	8.11	8.78	8.61	8.24	8.34	8.01	8.14	7.13	6.82	7.62	7.43	8
3422870	3422855	688931	NM_006851	GLIPR1	GLI pathogenesis-related 1 (glioma)	12q21.2	chr12	+	74178893	74179000	4		60	0	0	2.96	7.35	6.69		3.4463	1.19692	3.56	4.49	4.67	4.16	3.36	3.15	3.36	3.19	1.99	3.3	3.76	3.63	2.11	5.2	2.27	1.92	2.65	1.39	1.36	2.05	3.94	5.09	4.97	2.71	2.97	2.61	3.9	3.54
3426271	3426257	691062	NM_003877	SOCS2	suppressor of cytokine signaling 2	12q	chr12	+	92490592	92490642	4		19	0.02	0.01	5.61	7.76	7.1		6.36534	0.529712	6.25	6.04	5.83	6.56	7.09	5.9	6.74	6.32	7.2	6.63	6.49	6.45	6.13	6.32	6.84	7.05	6.54	7.27	6.42	6.65	7.39	7.94	7.54	5.6	6.13	5.57	6.59	6.57
3426504	3426502	691217	NM_005761	PLXNC1	plexin C1	12q23.3	chr12	+	93066694	93066831	4		3	0.11	0	5.72	9.45	8.79		7.12123	0.43694	6.9	6.03	6.93	7.04	6.92	6.62	6.54	7.25	7.12	6.94	7.33	7.02	7.63	6.8	7.26	7.57	7.08	6.93	7.35	6.75	7.47	8.14	7.53	6.23	6.65	6.97	7.31	7.48
3427040	3427032	691561	NM_152435	AMDHD1	amidohydrolase domain containing 1	12q23.1	chr12	+	94874823	94874871	4		37	0	0	4.51	6.84	6.18		4.47274	1.34227	3.76	4.42	4.73	4.5	2.07	3.77	3.7	3.6	4.49	4.48	5.02	3.38	2.69	2.85	4.51	4.63	3	4.63	4.38	3.61	3.8	3.23	2.88	4.42	4.93	4.96	2.39	4.95
3427099	3427098	691603	NM_005230	ELK3	ELK3, ETS-domain protein (SRF accessory protein 2	12q23	chr12	+	95112352	95112554	4		54	0	0	3.85	6.11	5.45		4.16301	0.693675	3.86	4.1	3.52	4.17	4.09	2.93	4.03	4.07	3.03	3.47	4.99	3.63	1.82	4.96	2.55	4.59	2.93	4.03	3.6	4.92	4.4	4.55	4.01	4.4	4.17	4.18	3.59	4.62
3427777	3427767	692042	NM_003276	TMPO	thymopoietin	12q22	chr12	+	97433555	97433659	4		73	0	0	9	8.66	8		7.47822	0.505537	7.11	7.39	8.06	6.86	7.58	8.53	7.68	8.6	7.54	8.28	8.38	7.53	7.52	7.99	7.44	7.8	7.43	7.71	6.25	8.2	7.4	7.09	7.44	7.34	7.86	7.92	6.27	6.2
3429568	3429566	693169	NM_001187	BAGE	B melanoma antigen	21p11.1	chr12	+	103375088	103375141	4		66	0	0	7.66	8.31	7.65		6.22562	0.468013	6.1	6.17	6.47	6.07	6.6	5.79	6.25	6.72	5.9	6.47	7.04	5.86	6.26	6.17	6.77	6.82	6.24	6.71	6.04	6.14	6.63	6.73	6.67	6.01	6.41	5.86	6.29	6.8
3430778	3430776	694004	NM_213595	NIFUN	NifU-like N-terminal domain containing	12q24.1	chr12	+	107480545	107480639	4		55	0	0.01	5.88	7.18	6.52		5.97671	0.471617	6.89	6.91	6.31	6.73	6.79	6.41	6.61	6.99	6.92	6.48	6.44	6.21	6.7	6.14	6.84	6.44	6.48	6.45	6.68	6.39	5.84	6.01	5.21	5.39	5.4	5.22	5.49	5.9
3431567	3431553	694508	NM_013300	C12orf24	chromosome 12 open reading frame 24	12q24.11	chr12	+	109412326	109412492	4		35	0	0	6.45	6.34	5.68		3.02274	1.81692	3.02	1.62	1.6	2.77	1.43	2.64	2	1.48	1.96	1.73	2.17	1.13	0.59	1.91	1.84	0.9	1.1	1.73	1.48	0.99	1.81	0.92	0.78	5.58	4.37	5.5	1.4	1.85
3432493	3432467	695079	XM_928329	LOC643787	hypothetical protein LOC643787	5p13.2	chr12	+	111887934	111887988	4		4	0.02	0	3.29	5.6	4.94		2.81863	0.726044	2.16	1.57	2.21	2.62	2.35	2.3	2.41	3.46	2.5	3.73	4.33	1.94	3.96	2.64	1.79	2.65	4.21	3.28	2.71	3.35	2.75	1.49	2.67	2.99	1.96	3.08	3.65	3.37
3433797	3433796	695885	NM_002567	PEBP1	phosphatidylethanolamine binding protein 1	12q24.23	chr12	+	117058262	117058354	4		39	0.01	0.01	5.22	7.18	6.52		6.09753	0.291251	6.27	6.06	6.17	6.06	6.28	5.78	5.55	6.15	6.18	6.42	6.06	5.77	6.27	5.41	6.28	6.27	6.21	6.32	6.04	5.91	6.12	5.54	5.56	6.25	6.6	6.21	6.11	6.16
3434610	3434594	696398	NM_000017	ACADS	acyl-Coenzyme A dehydrogenase, C-2 to C-3 short c	12q22-qter	chr12	+	119661334	119661382	4		30	0.01	0.01	6.08	8.42	7.76		6.94438	0.374292	7.02	6.6	6.53	6.16	7.07	6.27	7.11	6.96	7.05	7.03	7.24	6.43	7.68	6.74	7.48	7.04	6.91	7.29	6.09	6.87	7.43	7.07	7.1	6.19	6.51	6.35	7.3	7.13
3434890	3434888	696549	NM_032790	TMEM142A	transmembrane protein 142A	12q24.31	chr12	+	120549054	120549210	4		23	0.01	0	5.49	7.49	6.83		5.49712	0.581305	5.93	3.83	5.35	5.54	4.1	5.26	4.84	5.62	4.35	5.81	5.81	5.54	5.52	5.02	5.25	5.57	5.95	6.15	4.81	6.1	5.69	5.52	5.71	4.02	4.31	4.79	5.81	5.92
3435134	3435078	696693	NM_144668	WDR66	WD repeat domain 66	12q24.31	chr12	+	120923806	120923873	4		33	0.01	0	3.41	5.89	5.23		4.21452	0.93845	3.79	3.22	4.21	3.38	3.55	4.12	3.15	2.99	3.38	4.66	4.24	2.66	4.43	3.68	3.2	3.1	2.81	2.99	4.11	3.26	3.91	4.89	4.86	3.44	2.24	3.14	4.52	4.56
3435516	3435515	696919	NM_201435	CCDC62	coiled-coil domain containing 62	12q24.31	chr12	+	121825090	121825148	4		1	0.04	0	5.8	8.5	7.84		6.00425	0.474412	5.9	5.8	5.89	5.89	6.46	5.72	5.59	6.55	6.63	5.97	6.33	6.73	6.74	6.33	6.75	7.07	6.39	5.98	6.8	6.6	6.61	6.34	6.54	4.91	5.18	5.14	6.32	6.09
3435595	3435548	696964	XM_946269	HIP1R	huntingtin interacting protein 1 related	12q24	chr12	+	121910272	121910310	4		70	0	0	6.87	8.27	7.61		7.01712	0.389685	7.61	7.41	7.43	6.65	7.68	7.33	7.13	7.47	7.63	7.27	7.2	7.39	7.52	7.11	7.2	7.43	6.98	7.71	7.21	7.28	7.1	6.8	6.66	7.21	7.14	6.83	6.88	6.79
3436546	3436544	697509	NM_080626	BRI3BP	BRI3 binding protein	12q24.31	chr12	+	124044414	124044499	4		2	0.01	0	4.56	6.3	5.64		4.17068	0.624798	5.19	4.26	3.52	2.71	3.56	2.99	3.99	4.75	4.84	4.28	5.4	4.87	5.44	4.05	3.47	4.87	4.5	4.19	4.7	5.1	4	4.29	4.49	3.6	4.32	3.04	5.08	3.87
3438485	3438482	698758	NM_016155	MMP17	matrix metallopeptidase 17 (membrane-inserted)	12q24.3	chr12	+	130879032	130879145	4		7	0.06	0	6.08	8.9	8.24		7.44151	0.503743	7.6	7.21	6.67	6.53	6.94	6.49	7.42	7	7.3	7.36	7.92	7.42	7.79	7.2	7.34	8.01	7.94	7.41	8.3	7.86	8.17	7.47	8.31	6.4	6.99	6.92	7.1	8.09
3438529	3438527	698785	NM_003565	ULK1	unc-51-like kinase 1 (C. elegans)	12q24.3	chr12	+	130945537	130945583	4		5	0.01	0.01	4.9	6.75	6.09		4.13795	0.83938	2.54	2.74	3.02	3.18	3.18	2.23	2.89	3.34	4.4	3.29	3.7	4.04	3.99	2.42	4.19	4.98	3.21	3.73	1.91	3.6	4.22	4.07	4.98	4.58	3.56	3.96	3.16	4.49
3438733	3438617	698920	NM_015409	EP400	E1A binding protein p400	12q24.33	chr12	+	131112992	131113127	4		72	0	0	6.47	7.48	6.82		6.01753	0.400735	6.09	5.84	6.26	6.48	5.8	6.24	6.11	6.19	5.63	5.9	6.24	5.01	5.44	6.94	4.94	7.05	5.35	6.37	6.27	6.16	6.25	5.65	6.32	6.57	6.51	6.53	5.4	5.69
3438737	3438617	698923	NM_015409	EP400	E1A binding protein p400	12q24.33	chr12	+	131115262	131115359	4		65	0	0	5.95	8.06	7.4		6.58863	0.330514	6.98	6.77	6.53	6.49	6.7	6.59	6.16	6.68	6.52	6.59	6.25	6.64	6.84	6.43	6.63	7.25	6.28	6.89	7.37	7.11	7.27	6.37	6.41	6.64	6.18	6.71	6.3	6.91
3439141	3439132	699178	NM_174872	P2RX2	purinergic receptor P2X, ligand-gated ion channel	12q24.33	chr12	+	131706503	131706555	4		34	0.02	0	4.47	7.43	6.77		5.52685	0.513782	6.18	5.33	3.94	6.11	5.87	5.67	4.28	6.17	5.67	5.17	5.98	5.48	6.22	5.96	6.51	6.31	5.53	5.91	5.59	6.12	6.08	5.79	5.73	4.38	5.56	5.33	5.41	6.08
3440069	3440066	699708	NM_172364	CACNA2D4	calcium channel, voltage-dependent, alpha 2	deltasubunit4	chr12	-	1773123	1773164	4		11	0.02	0	6.11	8.81	8.15		6.91562	0.431515	7.38	6.98	7.16	7.38	7.74	7.01	7.11	7.45	8.11	7.74	7.52	7.37	7.29	7.51	7.26	7.57	7.45	7.42	7.6	7.42	7.22	6.99	6.83	5.77	6.57	6.58	6.32	7
3442001	3441986	700971	NM_001039670	HOM-TES-103	hypothetical protein LOC25900, isoform 3	12p13.3	chr12	-	6529193	6529320	4		41	0	0	5.97	6.54	5.88		4.98671	0.711017	4.75	4.89	5.42	4.78	4.93	4.8	4.9	5.15	3.82	4.5	4.28	4.07	5.25	4.25	5.34	3.88	4.72	4.7	4.6	4.34	4.62	4.91	4.29	6.17	5.71	5.71	5	5.05
3442335	3442322	701148	NM_031299	CDCA3	cell division cycle associated 3	12p13	chr12	-	6830273	6830375	4		34	0	0.01	7.44	7.63	6.97		6.20384	0.650469	6.5	6.82	6.22	5.88	6.34	7.41	6.3	7.28	6.58	7.11	7.29	5.77	6.77	6.83	6.38	6.21	6.37	7.23	6.1	7.44	5.63	6.26	5.86	4.82	5.05	5.36	5.43	6.08
3442798	3442785	701396	AK122596	CLEC4C	C-type lectin domain family 4, member C	12p13.2-p12.3	chr12	-	7792988	7793027	4		20	0.01	0.01	3.57	5.61	4.95		3.65671	0.701881	3.87	3.67	3.26	4.16	4.62	4.4	4.05	4.7	5.47	3.73	3.92	5	5.12	4.51	3.66	3.89	4	4.94	2.98	3.88	2.99	3.16	2.68	3.18	2.9	3.68	3.73	3.13
3443813	3443804	701975	NM_002258	KLRB1	killer cell lectin-like receptor subfamily B, mem	12p13	chr12	-	9651709	9651752	4		32	0	0	2.47	5.14	4.48		2.77726	0.693448	4.04	3.01	2.77	2.1	2.99	2.49	4.2	2.33	3.74	3.84	2.77	2.22	3.16	3.91	3.58	3.16	3.08	3.29	3.4	4.28	3.02	2.99	1.55	2.95	1.52	3.2	2.36	3.22
3444002	3443985	702091	NM_016511	CLEC1A	C-type lectin domain family 1, member A	12p13.2	chr12	-	10142693	10142788	4		27	0.01	0	3.79	5.79	5.13		4.16781	0.530506	4.21	4.6	4.88	4.78	3.65	3.9	4.11	3.95	2.55	4.17	4.91	4.8	4.47	4.62	3.9	4.53	4.35	4.42	3.43	4.4	5.26	4.25	4.47	3.83	4.29	4.72	5.05	4.08
3444241	3444216	702232	NM_018423	STYK1	serine	threonine	chr12	-	10717845	10718105	4		15	0.02	0	2.27	5.68	5.02		2.71603	0.813734	2.99	4.01	2.81	3.66	3.46	3.8	3.49	3.42	2.16	2.72	2.07	4.18	2.4	3.38	5.03	3.42	4.16	2.81	2.46	3.87	3.56	2.63	2.04	2.26	3.15	3.06	2.33	3.26
3447864	3447863	704439	XM_937988	USP41	ubiquitin specific peptidase 41	22q11.21	chr12	-	25249047	25249360	4		25	0	0	3.54	6.55	5.89		2.55164	0.583488	2.58	3	3.15	2.53	1.74	3.36	1.88	2.85	4.07	3.19	2.28	1.64	1.4	1.83	2.4	2.89	3.45	2.51	2.18	3.3	3.39	1.85	1.49	3.29	2.4	3.59	3.04	2.06
3450200	3450180	705901	NM_001040436	YARS2	tyrosyl-tRNA synthetase 2 (mitochondrial)	12p11.21	chr12	-	32788357	32788466	4		15	0	0	1.87	6.26	5.6		1.22877	0.417093	0.76	1.11	1.58	0.89	0.78	1.25	0.73	1.2	1.04	0.81	1.35	1.23	1	1.11	0.92	1.37	1.22	1.53	0.26	1.45	0.95	1	1.52	1.81	1.7	2.01	0.85	0.91
3452766	3452743	707495	NM_016596	HDAC7A	histone deacetylase 7A	12q13.1	chr12	-	46471656	46471725	4		56	0	0.01	6.69	6.68	6.02		5.45877	0.494593	6.13	5.66	5.76	6.49	5.26	4.73	5.44	5.75	5.33	5.6	6.18	4.63	6	5.46	6.26	6.35	5.62	5.33	6.2	5.55	6.39	5.7	5.89	5.02	5.19	4.71	4.71	5.66
3452940	3452865	707622	NM_033150	COL2A1	collagen, type II, alpha 1 (primary osteoarthriti		chr12	-	46684294	46684371	4		23	0.01	0	5.23	7.21	6.55		5.6037	0.397414	5.97	5.55	5.3	6.2	6.22	5.67	5.23	6.4	6.58	5.35	6.13	6.12	6.31	5.48	5.94	5.82	5.04	5.25	6.3	6.32	5.81	5.77	5.44	5.07	5.25	5.16	5.09	5.91
3453768	3453758	708080	NM_021044	DHH	desert hedgehog homolog (Drosophila)	12q12-q13.1	chr12	-	47774263	47774348	4		70	0	0	5.66	7.89	7.23		6.55397	0.498319	6.65	6.04	6.55	6.38	6.85	6.16	6.32	6.56	7.2	6.66	7.36	6.17	7.58	6.26	7.48	7.37	6.42	6.89	6.89	6.94	7.45	6.89	6.87	5.55	5.78	5.62	6.86	6.97
3454835	3454821	708687	NM_001031628	LOC57228	small trans-membrane and glycosylated protein	12q13.13	chr12	-	49950140	49950202	4		72	0	0	8.04	11.02	10.36		9.26055	0.329001	9.55	9.26	9.27	9.14	9.01	9.14	9.31	9.37	9.43	9.26	9.33	9.13	9.67	9.15	9.44	9.26	9.29	9.57	9.64	9.33	9.9	9.67	9.87	8.86	8.69	8.89	9.23	9.41
3455310	3455309	708964	NM_002283	KRT85	keratin 85	12q13	chr12	-	51040062	51040165	4		4	0.01	0	1.94	5.1	4.44		1.67274	0.598311	2.27	2.53	1.2	3.4	1.91	2.62	1.76	2.52	4.01	1.1	2.09	1.73	1.56	2.4	2.15	1.88	2.13	2.38	0.79	3.09	1.96	1.6	1.48	1.34	1.64	1.29	1.71	1.77
3455325	3455309	708974	NM_002283	KRT85	keratin 85	12q13	chr12	-	51047498	51047534	4		23	0	0	4.96	6.61	5.95		4.93781	0.491752	5.22	5.39	4.85	5.64	4.61	4.93	5.08	4.49	5.45	5.01	5.97	4.81	5.3	5	4.93	5.93	5.1	4.36	5.64	5.68	5.32	4.8	4.13	4.63	4.16	4.45	5.54	5.59
3455759	3455752	709213	XM_938135	LOC643878	similar to keratin 4	12q13.13	chr12	-	51372806	51372868	4		8	0.05	0	3.2	5.58	4.92		3.53329	0.519265	4.25	2.87	3.45	3.53	3.64	3.66	3.04	3.7	3.87	4.67	3.32	4.05	4.01	3.83	3.37	3.78	3.66	4.49	5.35	3.04	3.35	3.69	3.35	3.02	3.66	2.97	3.47	3.65
3455760	3455752	709213	XM_938135	LOC643878	similar to keratin 4	12q13.13	chr12	-	51372881	51372925	4		6	0	0.01	3.72	5.5	4.84		3.47726	0.775097	3.89	3.89	3.11	3.64	4.25	3.22	4.08	4.21	5.44	4.12	3.85	4.92	5.22	3.25	2.57	4.48	5.16	4.59	4.68	3.98	4.1	3.49	3.62	2.69	2.44	3.02	4.76	2.69
3455845	3455842	709262	NM_057088	KRT3	keratin 3	12q12-q13	chr12	-	51469975	51470092	4		64	0	0	6.39	7.41	6.75		6.1037	0.534999	6.6	6.47	6.79	7.2	6.97	6.46	6.69	6.59	6.47	7.02	6.75	6.56	6.63	6.69	7.22	6.25	6.5	6.98	6.43	6.97	5.59	5.61	4.62	5.49	5.53	5.83	6.09	6.25
3455846	3455842	709262	NM_057088	KRT3	keratin 3	12q12-q13	chr12	-	51470093	51470225	4		47	0.01	0.01	3.97	5.58	4.92		4.33712	0.473531	5.05	4.85	3.39	4.38	4.64	4.06	3.76	4.83	4	4.19	4.52	4.98	4.64	5.05	2.89	4.92	4.1	4.61	4.13	4.4	3.63	4.97	4.27	3.9	4.22	4.53	4	4.35
3455955	3455946	709319	AF119854	PRO1843	hypothetical protein PRO1843	12q13.13	chr12	-	51721213	51721464	4		65	0	0	5.48	10.06	9.4		3.78384	0.896551	3.21	3.33	2.95	1.7	3.5	3.06	3.55	3.59	2.33	2.64	3.79	2.45	2.24	4.32	3.91	1.37	2.4	4	2.72	2.56	3.96	4.83	3.73	4.56	4.05	4.21	4.12	3.97
3456050	3456049	709380	NM_000889	ITGB7	integrin, beta 7	12q13.13	chr12	-	51871414	51871523	4		48	0	0	4.5	6.28	5.62		3.7011	1.03026	4.11	3.52	5.8	5.29	5.49	3.99	5.5	4.57	4.63	4.08	4.66	4.13	3.63	4.19	3.29	4	3.54	3.43	2.44	5.08	4.23	2.34	2.9	3.69	3.36	3.05	3.6	2.99
3456051	3456049	709380	NM_000889	ITGB7	integrin, beta 7	12q13.13	chr12	-	51871616	51871672	4		29	0	0	4.57	5.64	4.98		3.29151	0.953757	3.56	2.62	5.89	4	4.98	4.02	3.67	4.24	3.68	3.24	4.76	4.81	4.53	4.59	3.13	2.71	4.98	4.17	2.72	3.81	2.92	3.69	2.44	2.85	2.74	2.36	4.16	2.89
3456053	3456049	709382	NM_000889	ITGB7	integrin, beta 7	12q13.13	chr12	-	51871916	51872004	4		37	0	0	5.02	6.39	5.73		4.22164	0.833627	5.16	4.41	5.94	5.56	5.15	3.92	5.03	4.75	4.84	5.23	4.68	3.82	5.2	4.26	4.07	4.91	4.82	4.66	3.43	5.38	3.54	3.86	3.56	3.29	2.62	3.84	4.58	4.31
3456061	3456049	709385	NM_000889	ITGB7	integrin, beta 7	12q13.13	chr12	-	51873768	51873868	4		15	0	0	5.04	5.74	5.08		3.54384	1.02386	4.59	3.44	5.32	3.6	4.48	3.41	4.34	3.16	5.26	4.27	4.23	4.3	4.42	3.93	3.94	3.07	4.13	3.7	4.46	3.56	3.84	2.84	2.93	3.28	2.62	2.7	3.62	3.14
3456063	3456049	709386	NM_000889	ITGB7	integrin, beta 7	12q13.13	chr12	-	51874252	51874352	4		8	0	0.01	4.19	5.33	4.67		3.17808	0.922395	3.21	2.86	5.04	2.54	4.01	4.56	3.97	1.98	2.65	4.51	3.86	3.25	3.27	3.14	4.37	2.82	3	2.71	4.13	3.94	2.44	2.37	2.11	2.22	2.68	1.77	3.17	2.74
3457330	3457315	710112	NM_032345	WIBG	within bgcn homolog (Drosophila)	12q13.2	chr12	-	54607817	54607949	4		2	0.11	0.01	3.45	6.43	5.77		4.24247	0.629715	3.9	3.64	3.83	4.05	4.1	4.24	4.3	5.06	5.41	4.3	5.57	5.43	5.65	4.76	4.02	4.84	3.91	5.97	5.29	5	3.25	4.28	4.63	3.66	3.31	4.06	3.75	4.62
[truncated: 901 more rows]
[truncated: 45 more columns]
