# Supplementary material for: Genome-wide analysis of antisense transcription with Affymetrix exon array
Source: BMC Genomics. 2008 Jan 22;9:27. doi: 10.1186/1471-2164-9-27 (PMC2257944; doi:10.1186/1471-2164-9-27)
Supplement: Additional file 2 — List of PCR primers used for experimental validation. This file contains the forward and reverse primers for 24 PCR reactions. [file 1471-2164-9-27-S2.xls]

## Sheet: Sheet1
Supplementary table: PCR primers used in RT-PCR.
Sense Gene	Forward primer	Reverse Primer	Product Size
CPZ	CGCCAGGATGTGGAGACC	TAATAAAATGGCAGCGGCTT	100
GGN	GCGAACGAGCTACAGCTACC	ACACTTGCAGGGACAGGAGT	143
EPHA10	GCTCAGCGGTGCTAGGCT	ATCCGGCAGAGGAAGAGG	114
SPIN2	TGTCCTGCGCTAGATAAGCA	ACAAACATTCCAGCAGAAGGA	171
PCSK9	GTACAGCCGCGTCCTCAAC	GAGTAGAGGCAGGCATCGTC	102
KCNA6	GACTTGGCAAGCCTGACTTC	TGTTAGCTCAGTGCTCCCCT	150
KRT85	AAAGAAGACTCCATGGCTGC	TCACAAGAAGGAGACCCAGG	115
KAZALD1	CCAGTGCTCACTTCTACGGG	CTGGGAGTAGGTGTGACCGT	152
KLF13	CGACTCGCAGCAAGAGCA	GCTCGACATGGACACGAG	102
DLEU1	CCAGCATGTTTCTCCCATTT	GGCAGGTCATCTCCCAGATA	159
MCM2	GATCGAGAGCATCGAGAACC	AAGTTCTTGAAGCGGTGGTG	105
PANX2	AGAACAGCAAGGCGGAGAAG	CTGGCTGGTGTCAGAGGG	161
TNFRSF8	CAGCCTACCTGGAGAGCCT	GTTATTGGTGTGCTCCGTGG	107
CORO1B	CAGTGTGGTCTACGTCTGCG	TGAACGTGTTCAGGAAGTGG	166
CHRNG	ATGAGGAGTGGTTCCTGGTG	GTAGTGGGCCATGAGGAAGA	107
SFRS16	CTCCTCCTCTTCTGCCTCG	GCTACGGGACCGGGAATAG	169
TNFRSF8	CGGGAGAACTAAGGCTGAAA	ACTTCAGGCTCCAGCACACT	112
KLF2	CTTCGTGCATGCGAGGTC	GTCGAAGAGACCGAAGGCT	200
EGR3	CCCTTCCCTTCTTCCCTCC	CTCGCTCCTAACGCAGCTT	114
BAZ1A	CCATGTGTTTATGAACCCCC	CTGTTGGGAGGAGCTTTTCA	221
IL5	TGTGGAGAAGAAAGACGGAGA	ATCTTTGGCTGCAACAAACC	122
SYP20A1	TTCTCAGAAAGCTGGGCTCT	GAGGAAAGAGCAATGGATCG	187
PACAP	GGAGGGGTGAGGTGTCAGTT	GTCTGTGGTTGAGGTGCAGA	100
ADCY3	CAAACCGGAAGGGAGAATTT	ATCCACGAACAAATGAAGGC	120
